# Supplementary material for: YTHDC1 promotes postnatal brown adipose tissue development and thermogenesis by stabilizing PPARγ
Source: EMBO J. 2025 May 12;44(12):3360–80. doi: 10.1038/s44318-025-00460-x (PMC12170836; doi:10.1038/s44318-025-00460-x)
Supplement: Supplementary file 3 — Dataset EV1 [file 44318_2025_460_MOESM3_ESM.xlsx]

## Sheet: Downregulated genes
gene_id	YBKO_1	YBKO_2	YBKO_3	FF_1	FF_2	FF_3	YBKO	FF	log2FoldChange	pvalue	padj	gene_name	gene_chr	gene_start	gene_end	gene_strand	gene_length	gene_biotype	gene_description	tf_family
ENSMUSG00000109237	22.856	60.0486	30.2469	757.618	586.298	561.047	37.7172	634.988	-4.0756	7.44542e-46	2.16922e-42	9130214F15Rik	8	24506430	24508082	+	1653	TEC	RIKEN cDNA 9130214F15 gene [Source:MGI Symbol;Acc:MGI:1924373]	-
ENSMUSG00000037071	197350	136445	211278	775891	901305	640714	181691	772636	-2.0883	1.31726e-29	1.91892e-26	Scd1	19	44394451	44407709	-	4836	protein_coding	stearoyl-Coenzyme A desaturase 1 [Source:MGI Symbol;Acc:MGI:98239]	-
ENSMUSG00000009863	6207.17	6127.64	6141.85	17468.2	15180.1	14606.2	6158.89	15751.5	-1.35472	7.59725e-29	8.30047e-26	Sdhb	4	140961203	140979193	+	2239	protein_coding	succinate dehydrogenase complex, subunit B, iron sulfur (Ip) [Source:MGI Symbol;Acc:MGI:1914930]	-
ENSMUSG00000064339	23561.9	18725.3	14197	77746.5	73600.5	63031.3	18828.1	71459.5	-1.92424	1.97859e-26	1.64704e-23	mt-Rnr2	MT	1094	2675	+	1582	Mt_rRNA	mitochondrially encoded 16S rRNA [Source:MGI Symbol;Acc:MGI:102492]	-
ENSMUSG00000041650	1693.98	1752.16	1919.38	4345.85	4560.64	4112.35	1788.51	4339.61	-1.27865	2.47338e-25	1.70964e-22	Pcca	14	122534324	122891100	+	5210	protein_coding	propionyl-Coenzyme A carboxylase, alpha polypeptide [Source:MGI Symbol;Acc:MGI:97499]	-
ENSMUSG00000030884	6984.28	7175.36	7012.96	18155	18281.7	15234.3	7057.53	17223.7	-1.2871	2.54279e-25	1.70964e-22	Uqcrc2	7	120635176	120659524	+	2552	protein_coding	ubiquinol cytochrome c reductase core protein 2 [Source:MGI Symbol;Acc:MGI:1914253]	-
ENSMUSG00000020664	6294.2	7031.06	6984.44	16259.7	15832.5	14769.2	6769.9	15620.5	-1.2062	5.87075e-25	3.66523e-22	Dld	12	31331277	31351453	-	3683	protein_coding	dihydrolipoamide dehydrogenase [Source:MGI Symbol;Acc:MGI:107450]	-
ENSMUSG00000025651	13886.8	12468.6	13993.1	38788.4	34764.1	30254.6	13449.5	34602.4	-1.36329	4.24281e-24	2.39253e-21	Uqcrc1	9	108936633	108949623	+	4135	protein_coding	ubiquinol-cytochrome c reductase core protein 1 [Source:MGI Symbol;Acc:MGI:107876]	-
ENSMUSG00000026817	252.295	259.912	311.975	908.677	784.586	930.079	274.727	874.447	-1.67061	4.89629e-24	2.67475e-21	Ak1	2	32621758	32635058	+	2593	protein_coding	adenylate kinase 1 [Source:MGI Symbol;Acc:MGI:87977]	-
ENSMUSG00000019179	7531.94	7227.34	7655.06	18503.5	15763.9	17029.4	7471.45	17099	-1.19446	6.90693e-24	3.65879e-21	Mdh2	5	135778480	135790398	+	3562	protein_coding	malate dehydrogenase 2, NAD (mitochondrial) [Source:MGI Symbol;Acc:MGI:97050]	-
ENSMUSG00000042793	690.076	794.075	665.432	2141.55	2927.82	2046.17	716.528	2371.85	-1.72665	8.2895e-24	4.26202e-21	Lgr6	1	134983301	135105276	-	6851	protein_coding	leucine-rich repeat-containing G protein-coupled receptor 6 [Source:MGI Symbol;Acc:MGI:2441805]	-
ENSMUSG00000025968	5654.23	5917.92	6032.1	12618.1	12422.4	12232	5868.08	12424.2	-1.08217	1.44758e-23	6.83922e-21	Ndufs1	1	63143596	63176833	-	8086	protein_coding	NADH:ubiquinone oxidoreductase core subunit S1 [Source:MGI Symbol;Acc:MGI:2443241]	-
ENSMUSG00000020456	21222.7	23474.5	21795.9	51555.2	51266.2	46018.9	22164.4	49613.4	-1.16248	1.92243e-23	8.6169e-21	Ogdh	11	6291633	6356642	+	5456	protein_coding	oxoglutarate (alpha-ketoglutarate) dehydrogenase (lipoamide) [Source:MGI Symbol;Acc:MGI:1098267]	-
ENSMUSG00000060459	787.654	1010.97	810.617	3919.4	2711.17	2645.22	869.746	3091.93	-1.82982	3.29326e-23	1.43924e-20	Kng2	16	22985854	23029482	-	2734	protein_coding	kininogen 2 [Source:MGI Symbol;Acc:MGI:3027157]	-
ENSMUSG00000021748	10956.8	9346.97	9800.86	27621.7	24447	22478.9	10034.9	24849.2	-1.30815	5.31668e-23	2.21288e-20	Pdhb	14	8165996	8173025	-	3861	protein_coding	pyruvate dehydrogenase (lipoamide) beta [Source:MGI Symbol;Acc:MGI:1915513]	-
ENSMUSG00000026003	14446.8	16361.9	15578	34714.5	32600.1	33465.8	15462.2	33593.5	-1.11944	5.94926e-23	2.36361e-20	Acadl	1	66830839	66863277	-	2005	protein_coding	acyl-Coenzyme A dehydrogenase, long-chain [Source:MGI Symbol;Acc:MGI:87866]	-
ENSMUSG00000022551	8712.54	8121.79	8830.37	21006.5	18143.4	18426.6	8554.9	19192.1	-1.16568	3.46261e-22	1.31587e-19	Cyc1	15	76343523	76346260	+	2154	protein_coding	cytochrome c-1 [Source:MGI Symbol;Acc:MGI:1913695]	-
ENSMUSG00000018339	15932.4	19537.3	17936.4	43609.5	40840.1	39580.3	17802	41343.3	-1.21561	4.62899e-22	1.72169e-19	Gpx3	11	54902453	54910377	+	1813	protein_coding	glutathione peroxidase 3 [Source:MGI Symbol;Acc:MGI:105102]	-
ENSMUSG00000038302	496.679	506.38	495.185	1175.94	1244.81	1179.1	499.415	1199.95	-1.26452	1.28464e-21	4.58301e-19	Afg1l	10	42312585	42478565	-	2705	protein_coding	AFG1 like ATPase [Source:MGI Symbol;Acc:MGI:2148801]	-
ENSMUSG00000038690	4056.07	3795.61	3930.37	9315.68	9362.4	7947.67	3927.35	8875.25	-1.17613	1.95918e-21	6.63662e-19	Atp5j2	5	145183698	145192062	-	3306	protein_coding	ATP synthase, H+ transporting, mitochondrial F0 complex, subunit F2 [Source:MGI Symbol;Acc:MGI:1927558]	-
ENSMUSG00000026526	5795.76	5948.39	5799.63	13856.7	12899.8	11709	5847.93	12821.8	-1.13256	1.97417e-21	6.63662e-19	Fh1	1	175600374	175625635	-	3392	protein_coding	fumarate hydratase 1 [Source:MGI Symbol;Acc:MGI:95530]	-
ENSMUSG00000032047	4350.56	5070.07	4885.31	10942.5	10386.9	10130.9	4768.65	10486.7	-1.1369	3.43028e-21	1.13141e-18	Acat1	9	53580522	53610382	-	3758	protein_coding	acetyl-Coenzyme A acetyltransferase 1 [Source:MGI Symbol;Acc:MGI:87870]	-
ENSMUSG00000039891	78.238	69.9073	111.481	594.939	370.873	405.034	86.5422	456.949	-2.39956	4.74921e-21	1.53742e-18	Txlnb	10	17796226	17845665	+	5504	protein_coding	taxilin beta [Source:MGI Symbol;Acc:MGI:2671945]	-
ENSMUSG00000022707	3039.85	3012.29	2839.75	8268.73	7050.26	6365.54	2963.96	7228.18	-1.28603	5.20243e-21	1.65352e-18	Gbe1	16	70313949	70569716	+	5352	protein_coding	glucan (1,4-alpha-), branching enzyme 1 [Source:MGI Symbol;Acc:MGI:1921435]	-
ENSMUSG00000082361	45.7121	55.5673	73.4568	297.47	261.937	293.025	58.2454	284.144	-2.28605	5.84566e-21	1.82479e-18	Btc	5	91357261	91402994	-	4520	protein_coding	betacellulin, epidermal growth factor family member [Source:MGI Symbol;Acc:MGI:99439]	-
ENSMUSG00000037916	6383.87	5509.23	6059.75	14095	12464	15027.3	5984.28	13862.1	-1.21194	7.34149e-21	2.2127e-18	Ndufv1	19	4007497	4012806	-	2521	protein_coding	NADH:ubiquinone oxidoreductase core subunit V1 [Source:MGI Symbol;Acc:MGI:107851]	-
ENSMUSG00000000168	6318.81	6085.52	6589.5	15856.5	12872.8	14268.2	6331.28	14332.5	-1.17873	1.22156e-20	3.56079e-18	Dlat	9	50634633	50659780	-	4886	protein_coding	dihydrolipoamide S-acetyltransferase (E2 component of pyruvate dehydrogenase complex) [Source:MGI Symbol;Acc:MGI:2385311]	-
ENSMUSG00000020321	6555.29	6951.3	7204.81	19987.4	15170.3	16029.4	6903.8	17062.4	-1.30535	1.57716e-20	4.44682e-18	Mdh1	11	21556787	21572367	-	2567	protein_coding	malate dehydrogenase 1, NAD (soluble) [Source:MGI Symbol;Acc:MGI:97051]	-
ENSMUSG00000027673	2096.6	1871.36	1861.48	4113.45	4558.19	4219.36	1943.15	4297	-1.14486	1.98402e-20	5.41917e-18	Ndufb5	3	32736990	32751566	+	4995	protein_coding	NADH:ubiquinone oxidoreductase subunit B5 [Source:MGI Symbol;Acc:MGI:1913296]	-
ENSMUSG00000030287	2146.71	2087.36	2070.62	4437.64	4807.88	4238.36	2101.56	4494.63	-1.0966	2.31943e-20	6.23784e-18	Itpr2	6	146108299	146502223	-	14802	protein_coding	inositol 1,4,5-triphosphate receptor 2 [Source:MGI Symbol;Acc:MGI:99418]	-
ENSMUSG00000031299	13523.7	12836.1	12809.1	26115.8	25330.7	27783.3	13056.3	26409.9	-1.01636	3.53019e-20	9.04551e-18	Pdha1	X	160122209	160138413	-	3734	protein_coding	pyruvate dehydrogenase E1 alpha 1 [Source:MGI Symbol;Acc:MGI:97532]	-
ENSMUSG00000000399	3227.98	3294.61	3193.21	7024.24	6295.05	6876.58	3238.6	6731.96	-1.05572	3.57039e-20	9.04551e-18	Ndufa9	6	126821721	126849136	-	2101	protein_coding	NADH:ubiquinone oxidoreductase subunit A9 [Source:MGI Symbol;Acc:MGI:1913358]	-
ENSMUSG00000027406	9632.06	9364.89	9987.53	20638.1	18524.1	20159.7	9661.49	19774	-1.0333	5.53249e-20	1.38162e-17	Idh3b	2	130279309	130284547	-	3422	protein_coding	isocitrate dehydrogenase 3 (NAD+) beta [Source:MGI Symbol;Acc:MGI:2158650]	-
ENSMUSG00000026260	5454.68	5620.37	5638.89	15583.5	11760.2	12762.1	5571.31	13368.6	-1.26276	6.67567e-20	1.6208e-17	Ndufa10	1	92439010	92473860	-	3331	protein_coding	NADH:ubiquinone oxidoreductase subunit A10 [Source:MGI Symbol;Acc:MGI:1914523]	-
ENSMUSG00000062933	545.908	545.815	432.099	3223.36	1384.35	3481.29	507.94	2696.34	-2.4086	2.19132e-19	5.17655e-17	Gm10123	9	96895658	96896147	+	490	processed_pseudogene	predicted pseudogene 10123 [Source:MGI Symbol;Acc:MGI:3704342]	-
ENSMUSG00000025465	6259.92	6483.45	6287.03	14688.7	12511.8	12888.1	6343.47	13362.9	-1.07488	2.64863e-19	6.09219e-17	Echs1	7	140105710	140116476	-	8286	protein_coding	enoyl Coenzyme A hydratase, short chain, 1, mitochondrial [Source:MGI Symbol;Acc:MGI:2136460]	-
ENSMUSG00000004789	9991.6	10488.8	10595.9	22606.5	19970.8	20541.7	10358.8	21039.7	-1.02226	4.65819e-19	1.03718e-16	Dlst	12	85110833	85134845	+	9559	protein_coding	dihydrolipoamide S-succinyltransferase (E2 component of 2-oxo-glutarate complex) [Source:MGI Symbol;Acc:MGI:1926170]	-
ENSMUSG00000014313	4732.08	4550.25	4706.42	11870.9	9580.27	9768.83	4662.91	10406.7	-1.15818	6.74443e-19	1.42047e-16	Cox6c	15	35925886	35938246	-	3567	protein_coding	cytochrome c oxidase subunit 6C [Source:MGI Symbol;Acc:MGI:104614]	-
ENSMUSG00000059447	24349.6	27645.7	24475.8	56002.2	53949.2	49733.2	25490.3	53228.2	-1.06223	7.81767e-19	1.62691e-16	Hadhb	5	30155248	30184593	+	6595	protein_coding	hydroxyacyl-Coenzyme A dehydrogenase/3-ketoacyl-Coenzyme A thiolase/enoyl-Coenzyme A hydratase (trifunctional protein), beta subunit [Source:MGI Symbol;Acc:MGI:2136381]	-
ENSMUSG00000059734	1999.02	1889.29	1864.07	4915.22	4020.85	4085.35	1917.46	4340.47	-1.17861	7.97153e-19	1.63942e-16	Ndufs8	19	3908870	3912717	-	963	protein_coding	NADH:ubiquinone oxidoreductase core subunit S8 [Source:MGI Symbol;Acc:MGI:2385079]	-
ENSMUSG00000013593	9727.88	9068.23	9721.35	20315.1	17934.1	19751.7	9505.82	19333.6	-1.02424	8.996e-19	1.82859e-16	Ndufs2	1	171234853	171251388	-	2313	protein_coding	NADH:ubiquinone oxidoreductase core subunit S2 [Source:MGI Symbol;Acc:MGI:2385112]	-
ENSMUSG00000030621	453.604	431.991	380.247	1200.34	1001.23	1034.09	421.947	1078.55	-1.35402	1.87475e-18	3.72415e-16	Me3	7	89632392	89854359	+	14624	protein_coding	malic enzyme 3, NADP(+)-dependent, mitochondrial [Source:MGI Symbol;Acc:MGI:1916679]	-
ENSMUSG00000022110	9145.05	11393.1	10976.2	23243.3	22369.9	22768.9	10504.8	22794	-1.11762	2.17687e-18	4.13628e-16	Sucla2	14	73525319	73596142	+	3988	protein_coding	succinate-Coenzyme A ligase, ADP-forming, beta subunit [Source:MGI Symbol;Acc:MGI:1306775]	-
ENSMUSG00000031767	881.716	919.55	957.53	2033.48	2052.65	1857.16	919.599	1981.1	-1.10693	3.14489e-18	5.72665e-16	Nudt7	8	114133557	114154739	+	5618	protein_coding	nudix (nucleoside diphosphate linked moiety X)-type motif 7 [Source:MGI Symbol;Acc:MGI:1914778]	-
ENSMUSG00000031710	13642.4	10137.5	7105.43	34236.9	45230.6	32669.8	10295.1	37379.1	-1.86027	3.854e-18	6.93276e-16	Ucp1	8	83290352	83298452	+	1636	protein_coding	uncoupling protein 1 (mitochondrial, proton carrier) [Source:MGI Symbol;Acc:MGI:98894]	-
ENSMUSG00000005510	2748	2492.46	2583.95	6266.62	5091.85	5795.49	2608.14	5717.99	-1.13254	3.88656e-18	6.93276e-16	Ndufs3	2	90894634	90904827	-	2178	protein_coding	NADH:ubiquinone oxidoreductase core subunit S3 [Source:MGI Symbol;Acc:MGI:1915599]	-
ENSMUSG00000033590	262.844	354.914	352.592	1459.46	878.834	1095.09	323.45	1144.46	-1.82317	4.05363e-18	7.15772e-16	Myo5c	9	75232020	75305451	+	9697	protein_coding	myosin VC [Source:MGI Symbol;Acc:MGI:2442485]	-
ENSMUSG00000020153	3223.58	2869.78	3127.53	9373.78	7296.28	6620.56	3073.63	7763.54	-1.33669	5.03897e-18	8.80862e-16	Ndufs7	10	80249121	80256794	+	1718	protein_coding	NADH:ubiquinone oxidoreductase core subunit S7 [Source:MGI Symbol;Acc:MGI:1922656]	-
ENSMUSG00000032401	666.341	578.08	640.37	3162.94	1576.52	2235.19	628.264	2324.88	-1.88776	5.38973e-18	9.3285e-16	Lctl	9	64117147	64138118	+	2604	protein_coding	lactase-like [Source:MGI Symbol;Acc:MGI:2183549]	-
ENSMUSG00000079508	690.956	752.848	747.531	2246.13	1593.65	1824.15	730.445	1887.98	-1.37006	1.16364e-17	1.97491e-15	Apoo	X	94367117	94417093	+	1255	protein_coding	apolipoprotein O [Source:MGI Symbol;Acc:MGI:1915566]	-
ENSMUSG00000063684	6699.46	7713.11	6765.8	14470.3	15088.3	13657.2	7059.45	14405.2	-1.02894	1.85299e-17	3.08497e-15	Gm13910	2	108948806	108950233	+	1428	processed_pseudogene	predicted gene 13910 [Source:MGI Symbol;Acc:MGI:3651143]	-
ENSMUSG00000072704	878.199	758.225	881.481	2157.82	2199.53	1739.15	839.302	2032.17	-1.27525	2.36332e-17	3.86105e-15	Smim10l1	6	133104909	133110899	+	3068	protein_coding	small integral membrane protein 10 like 1 [Source:MGI Symbol;Acc:MGI:1914379]	-
ENSMUSG00000045730	185.486	271.563	196.173	960.967	589.97	881.074	217.74	810.67	-1.89736	3.00971e-17	4.85919e-15	Adrb2	18	62177817	62179959	-	2143	protein_coding	adrenergic receptor, beta 2 [Source:MGI Symbol;Acc:MGI:87938]	-
ENSMUSG00000029545	4245.07	4104.81	4161.11	8609.19	8357.49	7608.64	4170.33	8191.78	-0.973933	3.02987e-17	4.85919e-15	Acads	5	115110299	115119346	-	2269	protein_coding	acyl-Coenzyme A dehydrogenase, short chain [Source:MGI Symbol;Acc:MGI:87868]	-
ENSMUSG00000018574	9540.64	8490.15	9225.3	17033.6	17674.6	18261.5	9085.36	17656.6	-0.958599	4.15357e-17	6.48291e-15	Acadvl	11	70010183	70015411	-	2686	protein_coding	acyl-Coenzyme A dehydrogenase, very long chain [Source:MGI Symbol;Acc:MGI:895149]	-
ENSMUSG00000052738	7571.5	8070.71	8915.06	20943.7	16221.7	18111.5	8185.76	18425.7	-1.17053	4.86728e-17	7.51459e-15	Suclg1	6	73248382	73276911	+	4617	protein_coding	succinate-CoA ligase, GDP-forming, alpha subunit [Source:MGI Symbol;Acc:MGI:1927234]	-
ENSMUSG00000036880	17875.2	20353.8	20239.5	40591.8	36750.7	38420.2	19489.5	38587.6	-0.985444	7.9881e-17	1.20379e-14	Acaa2	18	74779197	74806207	+	1515	protein_coding	acetyl-Coenzyme A acyltransferase 2 (mitochondrial 3-oxoacyl-Coenzyme A thiolase) [Source:MGI Symbol;Acc:MGI:1098623]	-
ENSMUSG00000027305	335.808	392.556	346.543	962.129	891.074	798.067	358.302	883.757	-1.30211	1.11573e-16	1.65289e-14	Ndufaf1	2	119655446	119662827	-	1501	protein_coding	NADH:ubiquinone oxidoreductase complex assembly factor 1 [Source:MGI Symbol;Acc:MGI:1916952]	-
ENSMUSG00000028229	503.712	578.976	592.839	1431.57	1591.2	1185.1	558.509	1402.63	-1.32784	1.80113e-16	2.64584e-14	Rmdn1	4	19575162	19606932	+	1963	protein_coding	regulator of microtubule dynamics 1 [Source:MGI Symbol;Acc:MGI:1913552]	-
ENSMUSG00000014776	392.948	310.102	384.568	1195.69	880.058	928.078	362.539	1001.28	-1.46535	3.30895e-16	4.75151e-14	Nol3	8	105276140	105281939	+	3176	protein_coding	nucleolar protein 3 (apoptosis repressor with CARD domain) [Source:MGI Symbol;Acc:MGI:1925938]	-
ENSMUSG00000015090	294.491	204.344	236.79	1568.69	752.762	864.073	245.209	1061.84	-2.11428	3.31608e-16	4.75151e-14	Ptgds	2	25466709	25470046	-	1649	protein_coding	prostaglandin D2 synthase (brain) [Source:MGI Symbol;Acc:MGI:99261]	-
ENSMUSG00000025428	32758	33292	34321.6	66723.9	60539.2	60320.1	33457.2	62527.7	-0.902176	4.64743e-16	6.55175e-14	Atp5a1	18	77773729	77782869	+	3135	protein_coding	ATP synthase, H+ transporting, mitochondrial F1 complex, alpha subunit 1 [Source:MGI Symbol;Acc:MGI:88115]	-
ENSMUSG00000026827	10549.8	10083.7	9390.37	22091.8	24822.8	18741.6	10008	21885.4	-1.12877	5.05589e-16	7.01445e-14	Gpd2	2	57237635	57370719	+	6549	protein_coding	glycerol phosphate dehydrogenase 2, mitochondrial [Source:MGI Symbol;Acc:MGI:99778]	-
ENSMUSG00000037152	1371.36	1221.59	1303.21	2710.93	2493.29	2586.22	1298.72	2596.81	-0.999648	6.96584e-16	9.51327e-14	Ndufc1	3	51404677	51408988	-	1495	protein_coding	NADH:ubiquinone oxidoreductase subunit C1 [Source:MGI Symbol;Acc:MGI:1913627]	-
ENSMUSG00000010914	1113.79	1131.96	1207.28	2416.94	2172.61	2356.2	1151.01	2315.25	-1.00835	7.05614e-16	9.56189e-14	Pdhx	2	103021075	103073513	-	3930	protein_coding	pyruvate dehydrogenase complex, component X [Source:MGI Symbol;Acc:MGI:1351627]	-
ENSMUSG00000023150	4236.28	5818.44	6044.19	15180.3	13581.5	11874	5366.3	13545.3	-1.33575	7.28138e-16	9.79122e-14	Ivns1abp	1	151344477	151364422	+	5435	protein_coding	influenza virus NS1A binding protein [Source:MGI Symbol;Acc:MGI:2152389]	-
ENSMUSG00000096146	15.8234	13.4437	24.1975	176.623	116.28	117.01	17.8215	136.638	-2.93577	7.5159e-16	1.00294e-13	Kcnj11	7	46093953	46100764	-	3677	protein_coding	potassium inwardly rectifying channel, subfamily J, member 11 [Source:MGI Symbol;Acc:MGI:107501]	-
ENSMUSG00000075585	119.555	94.106	132.222	384.619	343.945	362.031	115.294	363.532	-1.6562	7.6971e-16	1.01934e-13	6330403L08Rik	5	138995056	139000577	+	5522	antisense	RIKEN cDNA 6330403L08 gene [Source:MGI Symbol;Acc:MGI:1917994]	-
ENSMUSG00000019577	17030.4	18392.8	17396.3	33922	47564.8	38149.2	17606.5	39878.7	-1.1795	1.15556e-15	1.48532e-13	Pdk4	6	5483351	5496309	-	3511	protein_coding	pyruvate dehydrogenase kinase, isoenzyme 4 [Source:MGI Symbol;Acc:MGI:1351481]	-
ENSMUSG00000034566	3748.39	3244.42	3462.84	7413.5	6845.85	6532.55	3485.21	6930.64	-0.991673	1.17572e-15	1.5002e-13	Atp5h	11	115415689	115419962	-	1465	protein_coding	ATP synthase, H+ transporting, mitochondrial F0 complex, subunit D [Source:MGI Symbol;Acc:MGI:1918929]	-
ENSMUSG00000026944	2070.23	1783.53	1883.09	4242.43	4017.18	3600.3	1912.28	3953.3	-1.04759	1.48643e-15	1.86937e-13	Abca2	2	25428703	25448540	+	8346	protein_coding	ATP-binding cassette, sub-family A (ABC1), member 2 [Source:MGI Symbol;Acc:MGI:99606]	-
ENSMUSG00000101304	10.5489	7.16998	7.77777	163.841	89.3522	75.0063	8.4989	109.4	-3.68417	1.88854e-15	2.35811e-13	Plet1os	9	50488795	50507823	-	1245	antisense	placenta expressed transcript 1, opposite strand [Source:MGI Symbol;Acc:MGI:1916881]	-
ENSMUSG00000064337	11150.2	7327.72	6066.66	27927.3	21295.2	27996.4	8181.54	25739.6	-1.65357	2.04287e-15	2.53273e-13	mt-Rnr1	MT	70	1024	+	955	Mt_rRNA	mitochondrially encoded 12S rRNA [Source:MGI Symbol;Acc:MGI:102493]	-
ENSMUSG00000085069	161.75	168.495	142.593	402.049	498.169	422.036	157.612	440.751	-1.4832	2.93363e-15	3.4418e-13	Gm13111	4	154637576	154644724	+	3542	antisense	predicted gene 13111 [Source:MGI Symbol;Acc:MGI:3651882]	-
ENSMUSG00000001891	1701.9	1590.84	1720.62	4247.08	3320.72	3367.28	1671.12	3645.03	-1.12503	3.06114e-15	3.56745e-13	Ugp2	11	21321138	21371201	-	3069	protein_coding	UDP-glucose pyrophosphorylase 2 [Source:MGI Symbol;Acc:MGI:2183447]	-
ENSMUSG00000029776	3689.49	3984.72	3954.57	8167.64	7587.6	6928.59	3876.26	7561.27	-0.963885	3.38912e-15	3.92353e-13	Hibadh	6	52546228	52640389	-	10179	protein_coding	3-hydroxyisobutyrate dehydrogenase [Source:MGI Symbol;Acc:MGI:1889802]	-
ENSMUSG00000023959	2311.98	2149.2	2341.97	4758.35	4698.95	4065.34	2267.72	4507.55	-0.990904	4.54442e-15	5.12522e-13	Clic5	17	44188584	44280172	+	8782	protein_coding	chloride intracellular channel 5 [Source:MGI Symbol;Acc:MGI:1917912]	-
ENSMUSG00000002010	6302.11	7053.47	6319.01	15869.3	13497.1	12230	6558.2	13865.5	-1.08009	5.12699e-15	5.70859e-13	Idh3g	X	73778963	73786897	-	2701	protein_coding	isocitrate dehydrogenase 3 (NAD+), gamma [Source:MGI Symbol;Acc:MGI:1099463]	-
ENSMUSG00000021356	312.073	423.029	229.012	893.571	1134.65	1079.09	321.371	1035.77	-1.68882	6.21762e-15	6.83586e-13	Irf4	13	30749226	30766976	+	4903	protein_coding	interferon regulatory factor 4 [Source:MGI Symbol;Acc:MGI:1096873]	IRF
ENSMUSG00000018740	1322.13	1163.33	1247.9	2743.46	2359.88	2482.21	1244.45	2528.52	-1.02276	6.73251e-15	7.35569e-13	Slc25a35	11	68968131	68974365	+	3677	protein_coding	solute carrier family 25, member 35 [Source:MGI Symbol;Acc:MGI:1919248]	-
ENSMUSG00000020774	488.768	534.164	557.407	1402.52	1263.17	1056.09	526.779	1240.59	-1.23518	6.78903e-15	7.37137e-13	Aspa	11	73304992	73329596	-	5954	protein_coding	aspartoacylase [Source:MGI Symbol;Acc:MGI:87914]	-
ENSMUSG00000083563	1438.17	1508.38	1215.06	5060.47	4767.49	2814.24	1387.21	4214.07	-1.60284	6.83909e-15	7.37989e-13	Gm13340	2	22588103	22589647	-	1545	unprocessed_pseudogene	predicted gene 13340 [Source:MGI Symbol;Acc:MGI:3650227]	-
ENSMUSG00000021779	362.18	388.971	373.333	942.375	789.482	814.069	374.828	848.642	-1.1789	8.94328e-15	9.59126e-13	Thrb	14	17660261	18038090	+	7403	protein_coding	thyroid hormone receptor beta [Source:MGI Symbol;Acc:MGI:98743]	THR-like
ENSMUSG00000036257	1976.17	2158.16	2019.63	3896.16	3875.19	3694.31	2051.32	3821.89	-0.897678	1.39421e-14	1.45941e-12	Pnpla8	12	44221370	44322532	+	14174	protein_coding	patatin-like phospholipase domain containing 8 [Source:MGI Symbol;Acc:MGI:1914702]	-
ENSMUSG00000022106	856.222	782.424	729.382	1766.23	1531.23	1645.14	789.343	1647.53	-1.06171	1.79808e-14	1.85989e-12	Rcbtb2	14	73123037	73207843	+	9489	protein_coding	regulator of chromosome condensation (RCC1) and BTB (POZ) domain containing protein 2 [Source:MGI Symbol;Acc:MGI:1917200]	-
ENSMUSG00000027984	10115.6	11489	11405.7	23623.3	21471.5	19692.7	11003.4	21595.8	-0.972775	1.90055e-14	1.95432e-12	Hadh	3	131233419	131272101	-	4977	protein_coding	hydroxyacyl-Coenzyme A dehydrogenase [Source:MGI Symbol;Acc:MGI:96009]	-
ENSMUSG00000038462	7467.77	7184.32	7831.35	14287.8	12923	15033.3	7494.48	14081.4	-0.909933	2.53887e-14	2.58035e-12	Uqcrfs1	13	30540308	30545362	-	1363	protein_coding	ubiquinol-cytochrome c reductase, Rieske iron-sulfur polypeptide 1 [Source:MGI Symbol;Acc:MGI:1913944]	-
ENSMUSG00000029017	1751.12	1814	1811.36	3856.65	3530.03	3173.27	1792.16	3519.98	-0.97368	3.38503e-14	3.36474e-12	Pmpcb	5	21737141	21757152	+	5141	protein_coding	peptidase (mitochondrial processing) beta [Source:MGI Symbol;Acc:MGI:1920328]	-
ENSMUSG00000024132	5049.43	4623.74	4955.31	10647.3	8663.5	9322.79	4876.16	9544.54	-0.968929	4.20177e-14	4.10341e-12	Eci1	17	24426683	24439316	+	1091	protein_coding	enoyl-Coenzyme A delta isomerase 1 [Source:MGI Symbol;Acc:MGI:94871]	-
ENSMUSG00000022594	487.009	418.548	483.086	1641.89	992.667	1216.1	462.881	1283.55	-1.47142	4.33259e-14	4.20767e-12	Lynx1	15	74747852	74753046	-	4662	protein_coding	Ly6/neurotoxin 1 [Source:MGI Symbol;Acc:MGI:1345180]	-
ENSMUSG00000014956	4071.89	4336.05	3905.31	10693.8	8672.06	7625.64	4104.41	8997.17	-1.13223	4.36284e-14	4.21363e-12	Ppp1cb	5	32458843	32517433	+	10913	protein_coding	protein phosphatase 1 catalytic subunit beta [Source:MGI Symbol;Acc:MGI:104871]	-
ENSMUSG00000021235	1268.51	1252.95	1308.39	2895.68	2440.66	2381.2	1276.62	2572.52	-1.0107	4.68762e-14	4.47783e-12	Coq6	12	84361657	84373796	+	3142	protein_coding	coenzyme Q6 monooxygenase [Source:MGI Symbol;Acc:MGI:1924408]	-
ENSMUSG00000042251	363.938	308.309	343.95	993.502	747.866	770.065	338.733	837.145	-1.30504	5.67013e-14	5.35782e-12	Pm20d1	1	131797381	131821473	+	7028	protein_coding	peptidase M20 domain containing 1 [Source:MGI Symbol;Acc:MGI:2442939]	-
ENSMUSG00000034424	946.767	1020.83	1030.99	2040.46	1876.4	1872.16	999.527	1929.67	-0.948964	6.45358e-14	6.03289e-12	Gcsh	8	116981810	116993537	-	1579	protein_coding	glycine cleavage system protein H (aminomethyl carrier) [Source:MGI Symbol;Acc:MGI:1915383]	-
ENSMUSG00000026664	5003.71	5837.26	5569.75	13699.9	10275.5	11021.9	5470.24	11665.8	-1.09261	8.02517e-14	7.46213e-12	Phyh	2	4919019	4938730	+	1893	protein_coding	phytanoyl-CoA hydroxylase [Source:MGI Symbol;Acc:MGI:891978]	-
ENSMUSG00000036932	1525.2	1367.67	1450.12	2831.77	2589.99	2807.24	1447.67	2743	-0.922114	8.24522e-14	7.58603e-12	Aifm1	X	48474944	48513563	-	4006	protein_coding	apoptosis-inducing factor, mitochondrion-associated 1 [Source:MGI Symbol;Acc:MGI:1349419]	-
ENSMUSG00000110841	2075.5	1763.82	1902.96	3908.94	4308.49	3475.29	1914.09	3897.57	-1.02568	1.16817e-13	1.04187e-11	Gpx4-ps2	10	45875291	45876086	+	796	transcribed_processed_pseudogene	glutathione peroxidase 4, pseudogene 2 [Source:MGI Symbol;Acc:MGI:3779731]	-
ENSMUSG00000091498	2531.75	1884.81	1954.81	5259.17	6544.75	4326.37	2123.79	5376.76	-1.33992	1.19132e-13	1.05713e-11	Mpc1-ps	12	110858565	110858894	-	330	processed_pseudogene	mitochondrial pyruvate carrier 1, pseudogene [Source:MGI Symbol;Acc:MGI:3781628]	-
ENSMUSG00000058076	4252.98	4255.38	4605.31	9366.81	7498.24	8697.73	4371.22	8520.93	-0.963012	1.75806e-13	1.53663e-11	Sdhc	1	171127165	171150603	-	3250	protein_coding	succinate dehydrogenase complex, subunit C, integral membrane protein [Source:MGI Symbol;Acc:MGI:1913302]	-
ENSMUSG00000024099	3177.87	3544.66	3357.41	7528.54	5829.93	7016.59	3359.98	6791.69	-1.0154	1.8344e-13	1.59538e-11	Ndufv2	17	66078638	66101559	-	2147	protein_coding	NADH:ubiquinone oxidoreductase core subunit V2 [Source:MGI Symbol;Acc:MGI:1920150]	-
ENSMUSG00000053214	865.892	629.166	719.876	1705.8	1630.37	1555.13	738.311	1630.44	-1.14275	2.21544e-13	1.90779e-11	Gm9899	5	30573987	30588619	-	6195	processed_transcript	predicted gene 9899 [Source:MGI Symbol;Acc:MGI:3708711]	-
ENSMUSG00000060923	179.332	130.852	170.247	445.043	401.473	435.037	160.144	427.184	-1.41536	2.44208e-13	2.06232e-11	Acyp2	11	30505991	30649587	-	863	protein_coding	acylphosphatase 2, muscle type [Source:MGI Symbol;Acc:MGI:1922822]	-
ENSMUSG00000003500	6630.01	5844.43	6468.52	15179.1	11100.5	13429.1	6314.32	13236.2	-1.06782	2.50115e-13	2.09199e-11	Impdh1	6	29200434	29216364	-	3294	protein_coding	inosine monophosphate dehydrogenase 1 [Source:MGI Symbol;Acc:MGI:96567]	-
ENSMUSG00000022354	1906.72	1586.36	1831.23	3541.75	3837.25	3247.27	1774.77	3542.09	-0.996732	2.53674e-13	2.10165e-11	Ndufb9	15	58933756	58939488	+	1031	protein_coding	NADH:ubiquinone oxidoreductase subunit B9 [Source:MGI Symbol;Acc:MGI:1913468]	-
ENSMUSG00000030214	1324.77	1372.15	1186.54	3129.24	2823.78	2347.2	1294.49	2766.74	-1.09557	2.70691e-13	2.22157e-11	Plbd1	6	136612070	136661928	-	2633	protein_coding	phospholipase B domain containing 1 [Source:MGI Symbol;Acc:MGI:1914107]	-
ENSMUSG00000027893	8602.66	9268.1	8110.49	19072.9	17149.5	14984.3	8660.42	17068.9	-0.978828	3.58385e-13	2.87382e-11	Ahcyl1	3	107663118	107696560	-	6690	protein_coding	S-adenosylhomocysteine hydrolase-like 1 [Source:MGI Symbol;Acc:MGI:2385184]	-
ENSMUSG00000025545	977.535	1039.65	1102.72	2713.25	1996.35	2118.18	1039.97	2275.93	-1.12985	4.07581e-13	3.2386e-11	Clybl	14	122181704	122402234	+	1444	protein_coding	citrate lyase beta like [Source:MGI Symbol;Acc:MGI:1916884]	-
ENSMUSG00000033065	744.579	874.738	979.135	1796.44	1839.68	1762.15	866.151	1799.42	-1.0547	4.35635e-13	3.44585e-11	Pfkm	15	98092589	98132451	+	3340	protein_coding	phosphofructokinase, muscle [Source:MGI Symbol;Acc:MGI:97548]	-
ENSMUSG00000025940	780.622	873.841	827.037	1734.85	1941.27	1507.13	827.166	1727.75	-1.06217	4.90423e-13	3.84443e-11	Tmem70	1	16665207	16678275	+	1820	protein_coding	transmembrane protein 70 [Source:MGI Symbol;Acc:MGI:1915068]	-
ENSMUSG00000037106	55.3819	31.3687	66.5432	405.535	203.185	219.019	51.0979	275.913	-2.43129	5.09812e-13	3.97859e-11	Fer1l6	15	58510048	58665092	+	8053	protein_coding	fer-1-like 6 (C. elegans) [Source:MGI Symbol;Acc:MGI:3645398]	-
ENSMUSG00000107096	79.117	92.3135	106.296	253.314	276.625	313.026	92.5756	280.988	-1.60252	5.13367e-13	3.98852e-11	Gm43597	5	150599932	150607003	-	4620	lincRNA	predicted gene 43597 [Source:MGI Symbol;Acc:MGI:5663734]	-
ENSMUSG00000099881	269.877	225.854	235.926	524.058	592.418	571.048	243.886	562.508	-1.20556	5.51242e-13	4.2422e-11	2810013P06Rik	8	123042466	123044602	+	2137	bidirectional_promoter_lncRNA	RIKEN cDNA 2810013P06 gene [Source:MGI Symbol;Acc:MGI:1914456]	-
ENSMUSG00000071528	1785.41	1811.32	1813.95	3747.42	3097.95	3364.28	1803.56	3403.22	-0.916099	6.70152e-13	5.09345e-11	Usmg5	19	47083471	47090625	-	341	protein_coding	upregulated during skeletal muscle growth 5 [Source:MGI Symbol;Acc:MGI:1891435]	-
ENSMUSG00000026385	8126.2	6440.43	7337.9	19308.8	13429.8	15968.3	7301.51	16235.6	-1.1529	8.94058e-13	6.76582e-11	Dbi	1	120113280	120121078	-	1422	protein_coding	diazepam binding inhibitor [Source:MGI Symbol;Acc:MGI:94865]	-
ENSMUSG00000037353	4478.9	4728.6	4608.76	8004.96	8049.05	7663.65	4605.42	7905.88	-0.779556	1.1294e-12	8.29538e-11	Letmd1	15	100469023	100479164	+	4847	protein_coding	LETM1 domain containing 1 [Source:MGI Symbol;Acc:MGI:1915864]	-
ENSMUSG00000025393	54334.9	55203.5	59038.5	106918	94845.6	95942.1	56192.3	99235.3	-0.820479	1.19719e-12	8.75652e-11	Atp5b	10	128083273	128090391	+	4237	protein_coding	ATP synthase, H+ transporting mitochondrial F1 complex, beta subunit [Source:MGI Symbol;Acc:MGI:107801]	-
ENSMUSG00000004748	313.831	338.782	289.506	741.35	618.122	757.064	314.04	705.512	-1.16862	1.33214e-12	9.703e-11	Mtfp1	11	4091480	4095445	-	1738	protein_coding	mitochondrial fission process 1 [Source:MGI Symbol;Acc:MGI:1916686]	-
ENSMUSG00000041426	2123.85	2406.42	2615.92	5134.84	4687.93	4276.36	2382.07	4699.71	-0.980231	1.39756e-12	1.00954e-10	Hibch	1	52844929	52920986	+	6059	protein_coding	3-hydroxyisobutyryl-Coenzyme A hydrolase [Source:MGI Symbol;Acc:MGI:1923792]	-
ENSMUSG00000041220	7174.16	6076.56	7346.54	13804.5	16341.7	12321	6865.75	14155.7	-1.04382	1.51993e-12	1.08893e-10	Elovl6	3	129532355	129638495	+	6431	protein_coding	ELOVL family member 6, elongation of long chain fatty acids (yeast) [Source:MGI Symbol;Acc:MGI:2156528]	-
ENSMUSG00000022477	55956	56122.1	54682.9	96518.5	89210.3	96539.2	55587	94089.3	-0.759288	1.76107e-12	1.25144e-10	Aco2	15	81872309	81915133	+	4302	protein_coding	aconitase 2, mitochondrial [Source:MGI Symbol;Acc:MGI:87880]	-
ENSMUSG00000026005	537.117	584.353	543.58	1020.23	1197.08	1111.09	555.017	1109.47	-0.999192	1.79521e-12	1.27053e-10	Rpe	1	66700831	66719805	+	3113	protein_coding	ribulose-5-phosphate-3-epimerase [Source:MGI Symbol;Acc:MGI:1913896]	-
ENSMUSG00000021764	1539.27	1504.8	1508.89	3229.17	2714.84	2688.23	1517.65	2877.41	-0.922833	2.12726e-12	1.48746e-10	Ndufs4	13	114287795	114388258	-	2708	protein_coding	NADH:ubiquinone oxidoreductase core subunit S4 [Source:MGI Symbol;Acc:MGI:1343135]	-
ENSMUSG00000064357	17589.5	17482.2	12893	46184.5	78109.8	33824.9	15988.2	52706.4	-1.72095	2.33658e-12	1.62086e-10	mt-Atp6	MT	7927	8607	+	681	protein_coding	mitochondrially encoded ATP synthase 6 [Source:MGI Symbol;Acc:MGI:99927]	-
ENSMUSG00000032602	3573.45	3658.48	3501.73	6129.5	5947.43	6216.53	3577.89	6097.82	-0.769239	2.42494e-12	1.66891e-10	Slc25a20	9	108662088	108684641	+	4844	protein_coding	solute carrier family 25 (mitochondrial carnitine/acylcarnitine translocase), member 20 [Source:MGI Symbol;Acc:MGI:1928738]	-
ENSMUSG00000083626	415.804	407.793	414.815	1012.09	831.098	804.068	412.804	882.42	-1.09565	2.46383e-12	1.68903e-10	Gm4459	7	139659688	139660155	-	468	processed_pseudogene	predicted gene 4459 [Source:MGI Symbol;Acc:MGI:3782643]	-
ENSMUSG00000038717	2461.42	2355.34	2355.8	4524.79	3926.6	4644.39	2390.85	4365.26	-0.868706	3.57959e-12	2.38902e-10	Atp5l	9	44912557	44920742	-	6443	protein_coding	ATP synthase, H+ transporting, mitochondrial F0 complex, subunit G [Source:MGI Symbol;Acc:MGI:1351597]	-
ENSMUSG00000027359	1639.48	1178.57	1468.27	3386.04	4814	2924.25	1428.77	3708.1	-1.37562	3.58059e-12	2.38902e-10	Slc27a2	2	126552407	126588243	+	3754	protein_coding	solute carrier family 27 (fatty acid transporter), member 2 [Source:MGI Symbol;Acc:MGI:1347099]	-
ENSMUSG00000042010	13660	15985.5	14999.9	28044.7	28904.8	24824.1	14881.8	27257.9	-0.873101	3.89291e-12	2.568e-10	Acacb	5	114146535	114250761	+	9632	protein_coding	acetyl-Coenzyme A carboxylase beta [Source:MGI Symbol;Acc:MGI:2140940]	-
ENSMUSG00000030869	3018.75	3180.78	3059.26	6389.79	5370.93	5336.45	3086.27	5699.06	-0.884821	3.96314e-12	2.6045e-10	Ndufab1	7	122085403	122101886	-	6883	protein_coding	NADH:ubiquinone oxidoreductase subunit AB1 [Source:MGI Symbol;Acc:MGI:1917566]	-
ENSMUSG00000039428	1785.41	1895.56	1895.18	3307.03	3129.78	3322.28	1858.72	3253.03	-0.807564	4.18888e-12	2.72215e-10	Tmem135	7	89139714	89404222	-	7572	protein_coding	transmembrane protein 135 [Source:MGI Symbol;Acc:MGI:1920009]	-
ENSMUSG00000033400	1425.86	1746.79	1743.09	3696.29	2985.34	3248.27	1638.58	3309.97	-1.01441	4.29041e-12	2.7778e-10	Agl	3	116739999	116808166	-	14023	protein_coding	amylo-1,6-glucosidase, 4-alpha-glucanotransferase [Source:MGI Symbol;Acc:MGI:1924809]	-
ENSMUSG00000058690	963.47	986.768	1056.05	2262.4	1924.13	1783.15	1002.1	1989.89	-0.98939	4.35077e-12	2.80649e-10	Ccser2	14	36874936	36968777	-	8715	protein_coding	coiled-coil serine rich 2 [Source:MGI Symbol;Acc:MGI:101859]	-
ENSMUSG00000027357	2445.6	2480.81	1954.81	5087.2	5678.15	4138.35	2293.74	4967.9	-1.11479	4.41484e-12	2.83735e-10	Crls1	2	132846666	132866785	+	2082	protein_coding	cardiolipin synthase 1 [Source:MGI Symbol;Acc:MGI:1913836]	-
ENSMUSG00000052337	4943.94	5824.71	5741.73	10803	10694.1	9319.79	5503.46	10272.3	-0.900286	4.64791e-12	2.96533e-10	Immt	6	71831331	71877388	+	11353	protein_coding	inner membrane protein, mitochondrial [Source:MGI Symbol;Acc:MGI:1923864]	-
ENSMUSG00000024901	51.8656	46.6049	57.9012	176.623	168.912	178.015	52.1239	174.517	-1.74308	4.74617e-12	3.00983e-10	Peli3	19	4930651	4943127	-	3786	protein_coding	pellino 3 [Source:MGI Symbol;Acc:MGI:1924963]	-
ENSMUSG00000000088	4298.69	3898.68	4005.55	7894.57	6662.25	7864.66	4067.64	7473.83	-0.877734	4.75209e-12	3.00983e-10	Cox5a	9	57521274	57532426	+	2101	protein_coding	cytochrome c oxidase subunit 5A [Source:MGI Symbol;Acc:MGI:88474]	-
ENSMUSG00000027605	3005.57	1543.34	2882.1	9983.83	5706.3	8323.7	2477	8004.61	-1.69223	4.96077e-12	3.13066e-10	Acss2	2	155517948	155585724	+	10163	protein_coding	acyl-CoA synthetase short-chain family member 2 [Source:MGI Symbol;Acc:MGI:1890410]	-
ENSMUSG00000028944	1320.38	1855.23	1553.83	3416.25	3717.3	3016.25	1576.48	3383.27	-1.10158	6.24635e-12	3.88585e-10	Prkag2	5	24862744	25100642	-	6480	protein_coding	protein kinase, AMP-activated, gamma 2 non-catalytic subunit [Source:MGI Symbol;Acc:MGI:1336153]	-
ENSMUSG00000007097	20345.4	20283	18127.4	33464.2	39394.5	33960.9	19585.3	35606.5	-0.862361	6.29557e-12	3.88879e-10	Atp1a2	1	172271709	172298064	-	7038	protein_coding	ATPase, Na+/K+ transporting, alpha 2 polypeptide [Source:MGI Symbol;Acc:MGI:88106]	-
ENSMUSG00000026087	1229.83	1191.11	1191.73	2700.47	2046.53	2386.2	1204.22	2377.73	-0.981609	7.8644e-12	4.80691e-10	Mrpl30	1	37890477	37898535	+	3226	protein_coding	mitochondrial ribosomal protein L30 [Source:MGI Symbol;Acc:MGI:1333820]	-
ENSMUSG00000028085	487.888	448.124	456.296	1041.14	914.33	865.073	464.103	940.183	-1.0181	8.16759e-12	4.97483e-10	Gatb	3	85574119	85655622	+	4299	protein_coding	glutamyl-tRNA(Gln) amidotransferase, subunit B [Source:MGI Symbol;Acc:MGI:2442496]	-
ENSMUSG00000039470	218.89	226.751	200.494	528.706	484.705	446.038	215.378	486.483	-1.17506	8.56676e-12	5.19984e-10	Zdhhc2	8	40423815	40510268	+	5528	protein_coding	zinc finger, DHHC domain containing 2 [Source:MGI Symbol;Acc:MGI:1923452]	-
ENSMUSG00000100131	4244.19	3239.93	3156.91	12677.3	13493.4	6372.54	3547.01	10847.8	-1.61263	9.42296e-12	5.69975e-10	Gm28439	1	24611535	24612410	-	876	unprocessed_pseudogene	predicted gene 28439 [Source:MGI Symbol;Acc:MGI:5579145]	-
ENSMUSG00000062070	5997.95	5457.25	5991.48	11496.7	9423.6	11561	5815.56	10827.1	-0.896715	1.03539e-11	6.24125e-10	Pgk1	X	106187100	106203699	+	2244	protein_coding	phosphoglycerate kinase 1 [Source:MGI Symbol;Acc:MGI:97555]	-
ENSMUSG00000028013	436.902	525.201	457.16	1263.08	893.522	1040.09	473.088	1065.56	-1.17168	1.43549e-11	8.30918e-10	Ppa2	3	133310110	133378235	+	9554	protein_coding	pyrophosphatase (inorganic) 2 [Source:MGI Symbol;Acc:MGI:1922026]	-
ENSMUSG00000074093	203.946	151.466	160.741	496.17	414.937	398.034	172.051	436.38	-1.34219	1.57258e-11	9.07267e-10	Svip	7	51997171	52006018	-	3561	protein_coding	small VCP/p97-interacting protein [Source:MGI Symbol;Acc:MGI:1922994]	-
ENSMUSG00000020532	28892.7	22013.6	25266.5	49490.4	45290.6	48255.1	25390.9	47678.7	-0.909031	1.98131e-11	1.13558e-09	Acaca	11	84129672	84401651	+	17074	protein_coding	acetyl-Coenzyme A carboxylase alpha [Source:MGI Symbol;Acc:MGI:108451]	-
ENSMUSG00000025525	398.222	460.671	451.111	1108.54	930.243	816.069	436.668	951.617	-1.12331	2.07865e-11	1.17977e-09	Apool	X	112311334	112372755	+	3486	protein_coding	apolipoprotein O-like [Source:MGI Symbol;Acc:MGI:1915367]	-
ENSMUSG00000026895	1978.81	1592.63	1841.6	3404.63	3187.3	3474.29	1804.35	3355.41	-0.895064	2.18683e-11	1.23715e-09	Ndufa8	2	36036326	36049406	-	861	protein_coding	NADH:ubiquinone oxidoreductase subunit A8 [Source:MGI Symbol;Acc:MGI:1915625]	-
ENSMUSG00000025937	832.487	786.009	834.814	2227.54	1492.06	1678.14	817.77	1799.25	-1.13759	2.21601e-11	1.24961e-09	Lactb2	1	13623330	13660546	-	4566	protein_coding	lactamase, beta 2 [Source:MGI Symbol;Acc:MGI:2442551]	-
ENSMUSG00000041697	11566	9726.08	10064.4	20541.7	18003.9	18214.5	10452.2	18920	-0.856101	2.2259e-11	1.25116e-09	Cox6a1	5	115345642	115348981	-	702	protein_coding	cytochrome c oxidase subunit 6A1 [Source:MGI Symbol;Acc:MGI:103099]	-
ENSMUSG00000037710	1373.12	1335.41	1266.91	2457.61	2217.89	2364.2	1325.15	2346.57	-0.824513	2.24094e-11	1.25557e-09	Cisd1	10	71330480	71344954	-	1084	protein_coding	CDGSH iron sulfur domain 1 [Source:MGI Symbol;Acc:MGI:1261855]	-
ENSMUSG00000073838	2077.26	2119.63	2215.8	4715.36	3483.51	4817.41	2137.56	4338.76	-1.02151	2.35256e-11	1.30972e-09	Tufm	7	126487361	126490731	+	2125	protein_coding	Tu translation elongation factor, mitochondrial [Source:MGI Symbol;Acc:MGI:1923686]	-
ENSMUSG00000000738	1015.34	1099.7	1171.85	1974.22	1985.33	1948.16	1095.63	1969.24	-0.845797	2.4413e-11	1.3548e-09	Spg7	8	123062942	123097760	+	4518	protein_coding	SPG7, paraplegin matrix AAA peptidase subunit [Source:MGI Symbol;Acc:MGI:2385906]	-
ENSMUSG00000021290	1153.35	1216.21	1272.1	2500.61	2225.24	2063.17	1213.89	2263.01	-0.898369	2.48845e-11	1.37226e-09	Atp5mpl	12	111961375	111966977	-	1217	protein_coding	ATP synthase membrane subunit 6.8PL [Source:MGI Symbol;Acc:MGI:1917507]	-
ENSMUSG00000032786	3728.17	4815.54	4981.23	9983.83	8812.82	8308.7	4508.31	9035.12	-1.00292	2.76952e-11	1.51652e-09	Alas1	9	106233455	106248654	-	6174	protein_coding	aminolevulinic acid synthase 1 [Source:MGI Symbol;Acc:MGI:87989]	-
ENSMUSG00000056999	1275.54	1389.18	1361.11	2674.9	2581.42	2211.19	1341.95	2489.17	-0.891042	2.84357e-11	1.54855e-09	Ide	19	37268743	37337852	-	5823	protein_coding	insulin degrading enzyme [Source:MGI Symbol;Acc:MGI:96412]	-
ENSMUSG00000031782	3155.89	3332.25	3373.83	6347.96	5461.5	5549.47	3287.32	5786.31	-0.815705	2.94403e-11	1.59372e-09	Coq9	8	94838321	94854895	+	3055	protein_coding	coenzyme Q9 [Source:MGI Symbol;Acc:MGI:1915164]	-
ENSMUSG00000025745	19940.1	20205	19802.2	33251.5	31551.1	32381.7	19982.4	32394.8	-0.697033	3.36166e-11	1.80261e-09	Hadha	5	30118304	30155162	-	8730	protein_coding	hydroxyacyl-Coenzyme A dehydrogenase/3-ketoacyl-Coenzyme A thiolase/enoyl-Coenzyme A hydratase (trifunctional protein), alpha subunit [Source:MGI Symbol;Acc:MGI:2135593]	-
ENSMUSG00000026568	3442.47	2883.23	3084.32	6131.83	5359.91	5546.47	3136.67	5679.4	-0.856488	3.81655e-11	2.03406e-09	Mpc2	1	165460637	165481214	+	7344	protein_coding	mitochondrial pyruvate carrier 2 [Source:MGI Symbol;Acc:MGI:1917706]	-
ENSMUSG00000024747	538.875	407.793	679.259	1502.45	1118.74	1518.13	541.976	1379.77	-1.34823	4.07564e-11	2.15898e-09	Aldh1a7	19	20692953	20727562	-	2066	protein_coding	aldehyde dehydrogenase family 1, subfamily A7 [Source:MGI Symbol;Acc:MGI:1347050]	-
ENSMUSG00000017778	3831.02	3414.7	3922.59	8850.89	6386.85	7035.59	3722.77	7424.44	-0.995889	5.62042e-11	2.92412e-09	Cox7c	13	86044816	86046904	-	1131	protein_coding	cytochrome c oxidase subunit 7C [Source:MGI Symbol;Acc:MGI:103226]	-
ENSMUSG00000054619	2675.04	2448.55	2513.95	4340.04	4211.8	4246.36	2545.84	4266.06	-0.744752	7.32026e-11	3.76369e-09	Mettl7a1	15	100304140	100328662	+	2595	protein_coding	methyltransferase like 7A1 [Source:MGI Symbol;Acc:MGI:1916523]	-
ENSMUSG00000032006	392.069	465.152	394.938	1089.95	812.738	838.071	417.386	913.586	-1.13014	7.70083e-11	3.94775e-09	Pdgfd	9	6168584	6378850	+	3154	protein_coding	platelet-derived growth factor, D polypeptide [Source:MGI Symbol;Acc:MGI:1919035]	-
ENSMUSG00000050608	1898.81	1825.66	1646.3	3375.58	3782.17	2969.25	1790.25	3375.67	-0.914768	8.81851e-11	4.48129e-09	Minos1	4	139101814	139131113	-	2766	protein_coding	mitochondrial inner membrane organizing system 1 [Source:MGI Symbol;Acc:MGI:1913628]	-
ENSMUSG00000043088	28.1305	39.4349	65.679	223.102	159.12	187.016	44.4148	189.746	-2.09404	8.87681e-11	4.48319e-09	Il17re	6	113458484	113470758	+	5868	protein_coding	interleukin 17 receptor E [Source:MGI Symbol;Acc:MGI:1889371]	-
ENSMUSG00000028223	5526.77	6376.8	5868.76	10187.2	9635.35	10532.9	5924.11	10118.5	-0.772378	8.95591e-11	4.4988e-09	Decr1	4	15917240	15945507	-	3879	protein_coding	2,4-dienoyl CoA reductase 1, mitochondrial [Source:MGI Symbol;Acc:MGI:1914710]	-
ENSMUSG00000111942	3456.54	2914.6	3017.78	5252.2	5625.52	5560.47	3129.64	5479.4	-0.808019	9.7256e-11	4.80263e-09	Gm5182	12	10152142	10158233	+	6092	processed_pseudogene	predicted gene 5182 [Source:MGI Symbol;Acc:MGI:3649174]	-
ENSMUSG00000028973	1209.61	1221.59	1273.83	2296.09	1996.35	2263.19	1235.01	2185.21	-0.823442	1.06367e-10	5.2105e-09	Abcb8	5	24393663	24410054	+	4739	protein_coding	ATP-binding cassette, sub-family B (MDR/TAP), member 8 [Source:MGI Symbol;Acc:MGI:1351667]	-
ENSMUSG00000005882	1103.24	1264.61	1346.42	2548.25	2080.81	2629.22	1238.09	2419.42	-0.966808	1.09847e-10	5.36379e-09	Uqcc1	2	155846894	155930310	-	6044	protein_coding	ubiquinol-cytochrome c reductase complex assembly factor 1 [Source:MGI Symbol;Acc:MGI:1929472]	-
ENSMUSG00000022471	976.656	1304.04	1053.46	2156.66	2063.67	2320.2	1111.38	2180.17	-0.97237	1.16398e-10	5.63642e-09	Xrcc6	15	81987835	82040085	+	4476	protein_coding	X-ray repair complementing defective repair in Chinese hamster cells 6 [Source:MGI Symbol;Acc:MGI:95606]	-
ENSMUSG00000060002	10448.7	10024.5	9814.69	16897.7	20460.4	16581.4	10096	17979.8	-0.832553	1.18252e-10	5.71042e-09	Chpt1	10	88452745	88504073	-	8324	protein_coding	choline phosphotransferase 1 [Source:MGI Symbol;Acc:MGI:2384841]	-
ENSMUSG00000027562	174.937	169.391	140.864	397.401	406.369	341.029	161.73	381.6	-1.2377	1.22097e-10	5.87984e-09	Car2	3	14886273	14900770	+	2422	protein_coding	carbonic anhydrase 2 [Source:MGI Symbol;Acc:MGI:88269]	-
ENSMUSG00000023094	130.983	122.786	153.827	368.351	287.641	372.031	135.865	342.674	-1.3354	1.30679e-10	6.25865e-09	Msrb2	2	19371440	19394976	+	1377	protein_coding	methionine sulfoxide reductase B2 [Source:MGI Symbol;Acc:MGI:1923717]	-
ENSMUSG00000023951	5554.02	5584.52	5746.91	9939.67	10273.1	8690.73	5628.48	9634.49	-0.775364	1.33757e-10	6.37111e-09	Vegfa	17	46016993	46032369	-	4285	protein_coding	vascular endothelial growth factor A [Source:MGI Symbol;Acc:MGI:103178]	-
ENSMUSG00000021273	2076.38	2074.81	2150.99	4386.52	4238.72	3311.28	2100.73	3978.84	-0.921196	1.48531e-10	6.99858e-09	Fdft1	14	63145150	63179578	-	4227	protein_coding	farnesyl diphosphate farnesyl transferase 1 [Source:MGI Symbol;Acc:MGI:102706]	-
ENSMUSG00000041028	12860.9	12906.9	13934.3	21453.8	22156.9	21025.8	13234	21545.5	-0.703115	1.49519e-10	7.02617e-09	Ghitm	14	37120092	37135272	-	3756	protein_coding	growth hormone inducible transmembrane protein [Source:MGI Symbol;Acc:MGI:1913342]	-
ENSMUSG00000032314	9382.4	10358.8	9746.42	19305.3	15286.6	19221.6	9829.22	17937.8	-0.867904	1.50169e-10	7.03783e-09	Etfa	9	55454508	55512243	-	1835	protein_coding	electron transferring flavoprotein, alpha polypeptide [Source:MGI Symbol;Acc:MGI:106092]	-
ENSMUSG00000030515	308.556	360.291	332.716	834.31	653.618	654.055	333.855	713.994	-1.09651	1.52897e-10	7.14652e-09	Tarsl2	7	65644898	65692091	+	6741	protein_coding	threonyl-tRNA synthetase-like 2 [Source:MGI Symbol;Acc:MGI:2444486]	-
ENSMUSG00000026914	549.424	587.042	563.457	1180.58	982.875	1051.09	566.641	1071.52	-0.919247	1.538e-10	7.16953e-09	Psmd14	2	61711694	61800376	+	2820	protein_coding	proteasome (prosome, macropain) 26S subunit, non-ATPase, 14 [Source:MGI Symbol;Acc:MGI:1913284]	-
ENSMUSG00000027792	324.38	409.585	427.778	894.733	899.642	725.061	387.248	839.812	-1.11607	1.65722e-10	7.64375e-09	Bche	3	73635808	73708415	-	6741	protein_coding	butyrylcholinesterase [Source:MGI Symbol;Acc:MGI:894278]	-
ENSMUSG00000046794	2764.7	2601.81	1921.97	6237.57	4403.96	5397.46	2429.49	5346.33	-1.13798	1.82922e-10	8.37084e-09	Ppp1r3b	8	35375739	35388139	+	6216	protein_coding	protein phosphatase 1, regulatory subunit 3B [Source:MGI Symbol;Acc:MGI:2177268]	-
ENSMUSG00000019437	498.437	425.718	446.79	1110.86	838.442	901.076	456.982	950.127	-1.05591	1.87002e-10	8.5352e-09	Tlcd1	11	78176711	78181909	+	5009	protein_coding	TLC domain containing 1 [Source:MGI Symbol;Acc:MGI:1915572]	-
ENSMUSG00000030246	5657.75	5669.66	5694.2	12580.9	10098	9249.78	5673.87	10642.9	-0.90743	2.10096e-10	9.49014e-09	Ldhb	6	142490249	142507957	-	1570	protein_coding	lactate dehydrogenase B [Source:MGI Symbol;Acc:MGI:96763]	-
ENSMUSG00000036199	1640.36	1308.52	1456.17	3527.81	2612.02	2772.23	1468.35	2970.69	-1.01654	2.23246e-10	1.0048e-08	Ndufa13	8	69894180	69902558	-	1251	protein_coding	NADH:ubiquinone oxidoreductase subunit A13 [Source:MGI Symbol;Acc:MGI:1914434]	-
ENSMUSG00000050043	719.086	786.009	732.839	1439.71	1236.24	1530.13	745.978	1402.03	-0.910877	2.23595e-10	1.0048e-08	Tmx2	2	84671316	84679140	-	2330	protein_coding	thioredoxin-related transmembrane protein 2 [Source:MGI Symbol;Acc:MGI:1914208]	-
ENSMUSG00000067369	502.833	601.382	541.852	1062.06	1019.59	1004.08	548.689	1028.58	-0.906593	2.24671e-10	1.00704e-08	Trmt2b	X	134222339	134276984	-	4648	protein_coding	TRM2 tRNA methyltransferase 2B [Source:MGI Symbol;Acc:MGI:2442530]	-
ENSMUSG00000022186	2534.38	2911.01	3041.97	5327.73	5019.64	4688.4	2829.12	5011.92	-0.824917	2.28472e-10	1.02146e-08	Oxct1	15	4026383	4155344	+	3701	protein_coding	3-oxoacid CoA transferase 1 [Source:MGI Symbol;Acc:MGI:1914291]	-
ENSMUSG00000074771	1218.4	1099.7	983.456	2222.89	2194.64	1859.16	1100.52	2092.23	-0.926583	2.29236e-10	1.02226e-08	Ankef1	2	136501910	136562091	+	7185	protein_coding	ankyrin repeat and EF-hand domain containing 1 [Source:MGI Symbol;Acc:MGI:2441685]	-
ENSMUSG00000035637	481.735	438.265	481.358	959.805	823.754	884.075	467.119	889.211	-0.928764	2.44133e-10	1.08317e-08	Grhpr	4	44981395	44990734	+	1603	protein_coding	glyoxylate reductase/hydroxypyruvate reductase [Source:MGI Symbol;Acc:MGI:1923488]	-
ENSMUSG00000039914	1160.38	1201.87	1045.68	2106.69	2078.36	1884.16	1135.98	2023.07	-0.832439	2.45021e-10	1.08436e-08	Coq10a	10	128363100	128368997	-	2573	protein_coding	coenzyme Q10A [Source:MGI Symbol;Acc:MGI:2684847]	-
ENSMUSG00000045441	22.856	26.8874	14.6914	292.822	59.9762	164.014	21.4783	172.271	-3.00547	2.63187e-10	1.15597e-08	Gprin3	6	59347226	59426294	-	8339	protein_coding	GPRIN family member 3 [Source:MGI Symbol;Acc:MGI:1924785]	-
ENSMUSG00000063694	5030.09	4487.51	5005.43	9350.54	7798.13	11027.9	4841.01	9392.2	-0.956265	2.68444e-10	1.17317e-08	Cycs	6	50562563	50566538	-	3404	protein_coding	cytochrome c, somatic [Source:MGI Symbol;Acc:MGI:88578]	-
ENSMUSG00000027774	1483.01	1680.46	1795.8	3151.32	2776.04	2972.25	1653.09	2966.54	-0.843646	2.76933e-10	1.20424e-08	Gfm1	3	67430096	67476529	+	4419	protein_coding	G elongation factor, mitochondrial 1 [Source:MGI Symbol;Acc:MGI:107339]	-
ENSMUSG00000037686	1581.46	1272.67	1399.14	2810.86	3816.44	2533.21	1417.76	3053.5	-1.10653	3.03949e-10	1.31194e-08	Aspg	12	112106679	112127559	+	3521	protein_coding	asparaginase [Source:MGI Symbol;Acc:MGI:2144822]	-
ENSMUSG00000030935	908.967	931.201	748.395	1651.19	2219.12	1599.14	862.854	1823.15	-1.07891	3.36e-10	1.43609e-08	Acsm3	7	119760923	119787513	+	4936	protein_coding	acyl-CoA synthetase medium-chain family member 3 [Source:MGI Symbol;Acc:MGI:99538]	-
ENSMUSG00000115819	199.551	271.563	230.741	730.892	682.994	440.037	233.951	617.974	-1.40031	3.42028e-10	1.45829e-08	Gm9108	15	103586944	103588368	-	1425	processed_pseudogene	predicted gene 9108 [Source:MGI Symbol;Acc:MGI:3648830]	-
ENSMUSG00000066595	391.19	540.437	362.963	917.973	958.395	937.079	431.53	937.816	-1.12013	4.21983e-10	1.78181e-08	Flvcr1	1	191005847	191026158	-	5177	protein_coding	feline leukemia virus subgroup C cellular receptor 1 [Source:MGI Symbol;Acc:MGI:2444881]	-
ENSMUSG00000027282	3329.07	3921.98	3331.48	5901.75	6055.14	6178.52	3527.51	6045.14	-0.777184	4.23052e-10	1.78202e-08	Mtch2	2	90847155	90866810	+	8490	protein_coding	mitochondrial carrier 2 [Source:MGI Symbol;Acc:MGI:1929260]	-
ENSMUSG00000075706	10728.3	10085.5	10154.3	23021.4	17504.5	17289.5	10322.7	19271.8	-0.900652	4.53823e-10	1.89339e-08	Gpx4	10	80047166	80056439	+	1724	protein_coding	glutathione peroxidase 4 [Source:MGI Symbol;Acc:MGI:104767]	-
ENSMUSG00000025757	366.576	417.651	446.79	808.746	742.97	907.077	410.339	819.597	-0.99878	5.24385e-10	2.17222e-08	Hspa4l	3	40744495	40796103	+	11792	protein_coding	heat shock protein 4 like [Source:MGI Symbol;Acc:MGI:107422]	-
ENSMUSG00000027452	1572.67	1666.12	2016.17	3037.44	3735.66	3239.27	1751.66	3337.46	-0.92987	5.55512e-10	2.29572e-08	Acss1	2	150618105	150668500	-	4128	protein_coding	acyl-CoA synthetase short-chain family member 1 [Source:MGI Symbol;Acc:MGI:1915988]	-
ENSMUSG00000021993	912.483	871.153	910.864	2171.76	1730.74	1502.13	898.167	1801.54	-1.00381	6.26638e-10	2.57747e-08	Mipep	14	60784573	60905478	+	5389	protein_coding	mitochondrial intermediate peptidase [Source:MGI Symbol;Acc:MGI:1917728]	-
ENSMUSG00000053768	2434.17	2274.68	2296.17	4539.9	3592.45	4410.37	2335.01	4180.91	-0.840539	7.26883e-10	2.96192e-08	Chchd3	6	32790976	33060260	-	2905	protein_coding	coiled-coil-helix-coiled-coil-helix domain containing 3 [Source:MGI Symbol;Acc:MGI:1913325]	-
ENSMUSG00000039670	265.482	218.684	214.321	531.03	440.641	573.048	232.829	514.907	-1.1461	7.5323e-10	3.05504e-08	Oxld1	11	120456606	120458068	-	813	protein_coding	oxidoreductase like domain containing 1 [Source:MGI Symbol;Acc:MGI:1913681]	-
ENSMUSG00000015357	1546.3	1902.73	1711.97	3365.13	3166.5	2824.24	1720.34	3118.62	-0.858076	8.20442e-10	3.31994e-08	Clpx	9	65294260	65330658	+	3494	protein_coding	caseinolytic mitochondrial matrix peptidase chaperone subunit [Source:MGI Symbol;Acc:MGI:1346017]	-
ENSMUSG00000040147	1138.41	1143.61	951.481	1925.42	1980.44	1854.16	1077.83	1920	-0.832926	8.64795e-10	3.49133e-08	Maob	X	16709282	16817366	-	2789	protein_coding	monoamine oxidase B [Source:MGI Symbol;Acc:MGI:96916]	-
ENSMUSG00000027177	2367.36	2598.22	2663.46	6103.94	4001.27	5341.45	2543.01	5148.89	-1.01781	8.71207e-10	3.50912e-08	Hipk3	2	104426481	104494446	-	7987	protein_coding	homeodomain interacting protein kinase 3 [Source:MGI Symbol;Acc:MGI:1314882]	-
ENSMUSG00000061130	1294	1277.15	1339.51	2035.81	2352.53	2435.21	1303.55	2274.52	-0.803248	9.05918e-10	3.64054e-08	Ppm1b	17	84956741	85023991	+	4971	protein_coding	protein phosphatase 1B, magnesium dependent, beta isoform [Source:MGI Symbol;Acc:MGI:101841]	-
ENSMUSG00000005161	2122.97	1947.55	2014.44	3797.39	3182.41	3478.29	2028.32	3486.03	-0.781347	9.19992e-10	3.68862e-08	Prdx2	8	84969587	84974834	+	3050	protein_coding	peroxiredoxin 2 [Source:MGI Symbol;Acc:MGI:109486]	-
ENSMUSG00000032422	472.944	532.371	467.531	938.889	1088.14	851.072	490.949	959.367	-0.965868	9.33322e-10	3.7335e-08	Snx14	9	88376750	88438958	-	6107	protein_coding	sorting nexin 14 [Source:MGI Symbol;Acc:MGI:2155664]	-
ENSMUSG00000006717	794.687	856.813	894.444	2104.37	1456.56	1606.14	848.648	1722.36	-1.02111	9.62592e-10	3.8418e-08	Acot13	13	24817948	24831540	-	744	protein_coding	acyl-CoA thioesterase 13 [Source:MGI Symbol;Acc:MGI:1914084]	-
ENSMUSG00000011752	4735.59	4518.88	5071.97	7848.09	7711.22	7629.64	4775.48	7729.65	-0.694724	9.79479e-10	3.89142e-08	Pgam1	19	41911871	41918664	+	1831	protein_coding	phosphoglycerate mutase 1 [Source:MGI Symbol;Acc:MGI:97552]	-
ENSMUSG00000048142	1661.46	1323.76	1155.43	2635.4	2609.58	2840.24	1380.22	2695.07	-0.965569	1.04145e-09	4.12825e-08	Nat8l	5	33995984	34005916	+	6670	protein_coding	N-acetyltransferase 8-like [Source:MGI Symbol;Acc:MGI:2447776]	-
ENSMUSG00000028607	3485.55	4020.57	3609.75	6748.84	8219.18	5961.5	3705.29	6976.51	-0.912788	1.24886e-09	4.88635e-08	Cpt2	4	107903981	107923610	-	2391	protein_coding	carnitine palmitoyltransferase 2 [Source:MGI Symbol;Acc:MGI:109176]	-
ENSMUSG00000021238	6384.75	6984.46	6795.18	10586.9	12328.2	10777.9	6721.46	11231	-0.740591	1.24947e-09	4.88635e-08	Aldh6a1	12	84430717	84451004	-	5784	protein_coding	aldehyde dehydrogenase family 6, subfamily A1 [Source:MGI Symbol;Acc:MGI:1915077]	-
ENSMUSG00000026489	19545.4	20075.9	21912.6	42940.2	31782.5	36958.1	20511.3	37226.9	-0.859932	1.38651e-09	5.33866e-08	Coq8a	1	180165238	180199602	-	5293	protein_coding	coenzyme Q8A [Source:MGI Symbol;Acc:MGI:1914676]	-
ENSMUSG00000032324	1628.93	1736.03	1687.78	2971.21	2897.22	2609.22	1684.25	2825.88	-0.746392	1.44542e-09	5.54111e-08	Tspan3	9	56131725	56165477	-	4274	protein_coding	tetraspanin 3 [Source:MGI Symbol;Acc:MGI:1928098]	-
ENSMUSG00000032279	10715.1	13713.5	13813.3	23301.4	23792.2	21387.8	12747.3	22827.1	-0.840539	1.59248e-09	6.07819e-08	Idh3a	9	54586334	54604661	+	5072	protein_coding	isocitrate dehydrogenase 3 (NAD+) alpha [Source:MGI Symbol;Acc:MGI:1915084]	-
ENSMUSG00000005950	959.074	854.124	884.074	1861.51	1421.07	1821.15	899.091	1701.24	-0.920399	1.71893e-09	6.53229e-08	P2rx5	11	73160421	73172685	+	2395	protein_coding	purinergic receptor P2X, ligand-gated ion channel, 5 [Source:MGI Symbol;Acc:MGI:2137026]	-
ENSMUSG00000025503	7503.81	5973.49	6791.73	12651.8	10821.4	12262	6756.34	11911.7	-0.81809	1.74882e-09	6.63149e-08	Taldo1	7	141392199	141402968	+	2171	protein_coding	transaldolase 1 [Source:MGI Symbol;Acc:MGI:1274789]	-
ENSMUSG00000030137	225.044	294.865	194.444	748.322	471.241	594.05	238.118	604.538	-1.34477	1.79315e-09	6.75562e-08	Tuba8	6	121210696	121226854	+	2263	protein_coding	tubulin, alpha 8 [Source:MGI Symbol;Acc:MGI:1858225]	-
ENSMUSG00000044018	414.046	444.539	398.395	1012.09	703.802	879.074	418.993	864.99	-1.04621	1.94185e-09	7.26885e-08	Mrpl50	4	49512596	49521093	-	2114	protein_coding	mitochondrial ribosomal protein L50 [Source:MGI Symbol;Acc:MGI:107329]	-
ENSMUSG00000039063	406.134	441.85	451.111	1122.48	729.506	931.079	433.032	927.689	-1.09946	1.95524e-09	7.30332e-08	Echdc3	2	6188465	6213033	-	2685	protein_coding	enoyl Coenzyme A hydratase domain containing 3 [Source:MGI Symbol;Acc:MGI:1915106]	-
ENSMUSG00000028525	148.564	157.74	82.0987	434.585	321.913	371.031	129.468	375.843	-1.53842	2.14563e-09	7.98038e-08	Pde4b	4	102087543	102607259	+	10560	protein_coding	phosphodiesterase 4B, cAMP specific [Source:MGI Symbol;Acc:MGI:99557]	-
ENSMUSG00000032330	3052.16	2626.01	2832.84	4926.84	4423.55	5161.44	2837	4837.28	-0.769945	2.16324e-09	8.02879e-08	Cox7a2	9	79755361	79759878	-	944	protein_coding	cytochrome c oxidase subunit 7A2 [Source:MGI Symbol;Acc:MGI:1316715]	-
ENSMUSG00000031633	2693.5	2541.76	3282.22	5640.31	4597.36	5695.48	2839.16	5311.05	-0.903601	2.45284e-09	9.00801e-08	Slc25a4	8	46206797	46211284	-	2353	protein_coding	solute carrier family 25 (mitochondrial carrier, adenine nucleotide translocator), member 4 [Source:MGI Symbol;Acc:MGI:1353495]	-
ENSMUSG00000021361	2144.07	1636.55	1905.55	3594.04	3133.45	3725.31	1895.39	3484.27	-0.878475	2.50181e-09	9.16859e-08	Tmem14c	13	41016292	41022586	+	914	protein_coding	transmembrane protein 14C [Source:MGI Symbol;Acc:MGI:1913404]	-
ENSMUSG00000030739	114.28	51.9824	115.802	299.794	290.089	311.026	94.0216	300.303	-1.67464	2.63732e-09	9.63453e-08	Myh14	7	44605803	44670843	-	7273	protein_coding	myosin, heavy polypeptide 14 [Source:MGI Symbol;Acc:MGI:1919210]	-
ENSMUSG00000006494	1838.15	1878.53	1883.95	3182.69	2947.4	2935.25	1866.88	3021.78	-0.694719	2.80076e-09	1.02e-07	Pdk1	2	71873224	71903858	+	7779	protein_coding	pyruvate dehydrogenase kinase, isoenzyme 1 [Source:MGI Symbol;Acc:MGI:1926119]	-
ENSMUSG00000055239	1371.36	1361.4	1365.43	2270.53	2268.08	2133.18	1366.06	2223.93	-0.702915	2.96717e-09	1.07612e-07	Kcmf1	6	72841114	72899979	-	6325	protein_coding	potassium channel modulatory factor 1 [Source:MGI Symbol;Acc:MGI:1921537]	-
ENSMUSG00000024782	2375.27	3040.97	2714.44	5030.26	5653.67	4394.37	2710.23	5026.1	-0.890883	3.11064e-09	1.12582e-07	Ak3	19	29020833	29047961	-	3120	protein_coding	adenylate kinase 3 [Source:MGI Symbol;Acc:MGI:1860835]	-
ENSMUSG00000024683	545.908	457.982	508.148	1099.24	829.874	1056.09	504.013	995.069	-0.981757	3.14348e-09	1.13302e-07	Mrpl16	19	11770415	11774944	+	1122	protein_coding	mitochondrial ribosomal protein L16 [Source:MGI Symbol;Acc:MGI:2137219]	-
ENSMUSG00000049971	3.51631	4.48124	13.8272	75.5294	73.4402	50.0042	7.2749	66.3246	-3.18132	3.42013e-09	1.22015e-07	Glt1d1	5	127632262	127709374	+	4378	protein_coding	glycosyltransferase 1 domain containing 1 [Source:MGI Symbol;Acc:MGI:2442755]	-
ENSMUSG00000033208	278.668	344.159	438.148	1017.9	684.218	815.069	353.658	839.064	-1.24638	3.50677e-09	1.24851e-07	S100b	10	76253853	76261159	+	1484	protein_coding	S100 protein, beta polypeptide, neural [Source:MGI Symbol;Acc:MGI:98217]	-
ENSMUSG00000000563	4662.63	4966.11	5106.54	9048.43	7309.75	9141.77	4911.76	8499.98	-0.791308	3.76906e-09	1.33374e-07	Atp5f1	3	105942698	105960099	-	4105	protein_coding	ATP synthase, H+ transporting, mitochondrial F0 complex, subunit B1 [Source:MGI Symbol;Acc:MGI:1100495]	-
ENSMUSG00000024120	1619.26	1835.51	1843.33	2947.97	3419.87	2832.24	1766.04	3066.69	-0.795938	4.76113e-09	1.67463e-07	Lrpprc	17	84705247	84790789	-	8504	protein_coding	leucine-rich PPR-motif containing [Source:MGI Symbol;Acc:MGI:1919666]	-
ENSMUSG00000064360	2154.62	2127.69	1655.8	3716.05	4711.19	3355.28	1979.37	3927.51	-0.988401	5.42134e-09	1.89541e-07	mt-Nd3	MT	9459	9806	+	348	protein_coding	mitochondrially encoded NADH dehydrogenase 3 [Source:MGI Symbol;Acc:MGI:102499]	-
ENSMUSG00000039611	297.128	285.007	267.037	648.391	539.785	509.043	283.057	565.74	-0.998561	5.77165e-09	2.00585e-07	Tmem246	4	49584506	49597876	-	3325	protein_coding	transmembrane protein 246 [Source:MGI Symbol;Acc:MGI:1914313]	-
ENSMUSG00000025781	5617.31	5704.62	5425.43	10667.1	8697.77	8813.74	5582.45	9392.86	-0.750649	6.29794e-09	2.18009e-07	Atp5c1	2	10056016	10080510	-	1908	protein_coding	ATP synthase, H+ transporting, mitochondrial F1 complex, gamma polypeptide 1 [Source:MGI Symbol;Acc:MGI:1261437]	-
ENSMUSG00000107689	304.161	316.375	278.271	669.307	527.545	576.049	299.603	590.967	-0.98028	7.03086e-09	2.41942e-07	Gm44386	6	86513891	86516273	-	429	lincRNA	predicted gene, 44386 [Source:MGI Symbol;Acc:MGI:5690778]	-
ENSMUSG00000049090	1600.8	1741.41	1773.33	2934.03	2694.03	2724.23	1705.18	2784.1	-0.707254	7.48739e-09	2.56139e-07	Zadh2	18	84088158	84097514	+	3321	protein_coding	zinc binding alcohol dehydrogenase, domain containing 2 [Source:MGI Symbol;Acc:MGI:2444835]	-
ENSMUSG00000039530	1243.02	1095.21	1016.3	4140.17	1946.17	2444.21	1118.18	2843.52	-1.34653	7.92712e-09	2.70652e-07	Tusc3	8	39005845	39165114	+	3432	protein_coding	tumor suppressor candidate 3 [Source:MGI Symbol;Acc:MGI:1933134]	-
ENSMUSG00000005299	2456.14	2511.29	2489.75	4019.33	3736.88	3982.34	2485.73	3912.85	-0.65463	8.30326e-09	2.82392e-07	Letm1	5	33739673	33782817	-	9650	protein_coding	leucine zipper-EF-hand containing transmembrane protein 1 [Source:MGI Symbol;Acc:MGI:1932557]	-
ENSMUSG00000026229	1012.7	1028	1025.8	1792.95	1785.82	1565.13	1022.17	1714.64	-0.745883	8.44563e-09	2.86676e-07	Psmd1	1	86064387	86139151	+	7265	protein_coding	proteasome (prosome, macropain) 26S subunit, non-ATPase, 1 [Source:MGI Symbol;Acc:MGI:1917497]	-
ENSMUSG00000040430	956.437	1070.12	941.111	1942.85	1902.1	1528.13	989.222	1791.03	-0.856015	8.89105e-09	3.00047e-07	Pitpnc1	11	107207892	107470699	-	6612	protein_coding	phosphatidylinositol transfer protein, cytoplasmic 1 [Source:MGI Symbol;Acc:MGI:1919045]	-
ENSMUSG00000063524	34960.9	29959.8	28388.9	65145.9	50203.7	52269.4	31103.2	55873	-0.845087	1.02646e-08	3.43748e-07	Eno1	4	150236721	150248879	+	5379	protein_coding	enolase 1, alpha non-neuron [Source:MGI Symbol;Acc:MGI:95393]	-
ENSMUSG00000025911	1752	1824.76	2025.68	3185.02	2958.42	3037.26	1867.48	3060.23	-0.712521	1.05016e-08	3.5101e-07	Adhfe1	1	9547948	9580673	+	3780	protein_coding	alcohol dehydrogenase, iron containing, 1 [Source:MGI Symbol;Acc:MGI:1923437]	-
ENSMUSG00000089876	24.6142	16.1325	20.7407	103.417	80.7842	79.0067	20.4958	87.736	-2.09628	1.10563e-08	3.68143e-07	Tmem102	11	69803603	69805624	-	1933	protein_coding	transmembrane protein 102 [Source:MGI Symbol;Acc:MGI:1921591]	-
ENSMUSG00000029432	1053.14	1262.81	1327.41	2277.5	1980.44	2174.18	1214.45	2144.04	-0.820115	1.13197e-08	3.76161e-07	Nipsnap2	5	129725063	129758327	+	2750	protein_coding	nipsnap homolog 2 [Source:MGI Symbol;Acc:MGI:1278343]	-
ENSMUSG00000005683	24926.3	26313.8	28465.8	46752.7	41845	40431.4	26568.6	43009.7	-0.694928	1.25147e-08	4.12772e-07	Cs	10	128337734	128362479	+	5779	protein_coding	citrate synthase [Source:MGI Symbol;Acc:MGI:88529]	-
ENSMUSG00000027099	845.673	954.504	946.296	1861.51	1509.2	1522.13	915.491	1630.94	-0.832978	1.26128e-08	4.15225e-07	Mtx2	2	74825803	74878431	+	3675	protein_coding	metaxin 2 [Source:MGI Symbol;Acc:MGI:1859652]	-
ENSMUSG00000051910	621.508	737.612	757.901	1280.51	1168.92	1302.11	705.674	1250.52	-0.82571	1.29757e-08	4.2637e-07	Sox6	7	115470872	116038796	-	14832	protein_coding	SRY (sex determining region Y)-box 6 [Source:MGI Symbol;Acc:MGI:98368]	HMG
ENSMUSG00000024712	1200.82	1253.85	1276.42	2250.78	2084.48	1897.16	1243.7	2077.47	-0.739913	1.34902e-08	4.41616e-07	Rfk	19	17394043	17401349	+	2603	protein_coding	riboflavin kinase [Source:MGI Symbol;Acc:MGI:1914688]	-
ENSMUSG00000027710	618.871	546.711	536.666	926.107	1069.78	1028.09	567.416	1007.99	-0.828997	1.39414e-08	4.53834e-07	Acad9	3	36065979	36092853	+	8192	protein_coding	acyl-Coenzyme A dehydrogenase family, member 9 [Source:MGI Symbol;Acc:MGI:1914272]	-
ENSMUSG00000031987	2638.11	2492.46	2488.02	4786.24	4040.43	3913.33	2539.53	4246.67	-0.741678	1.48137e-08	4.80441e-07	Egln1	8	124908587	124949324	-	3594	protein_coding	egl-9 family hypoxia-inducible factor 1 [Source:MGI Symbol;Acc:MGI:1932286]	-
ENSMUSG00000025509	34175.9	35761.2	35566.9	66576.3	53107.1	55333.7	35168	58339	-0.730196	1.53959e-08	4.97477e-07	Pnpla2	7	141455198	141460743	+	3020	protein_coding	patatin-like phospholipase domain containing 2 [Source:MGI Symbol;Acc:MGI:1914103]	-
ENSMUSG00000092274	9593.38	5922.4	9186.42	15941.4	15850.8	18508.6	8234.07	16766.9	-1.02595	1.60844e-08	5.16859e-07	Neat1	19	5824708	5845478	-	20771	lincRNA	nuclear paraspeckle assembly transcript 1 (non-protein coding) [Source:MGI Symbol;Acc:MGI:1914211]	-
ENSMUSG00000021792	3489.06	3170.03	3543.21	6365.39	5142.04	5610.47	3400.77	5705.97	-0.746615	1.6732e-08	5.34722e-07	Fam213a	14	40993740	41013788	-	2948	protein_coding	family with sequence similarity 213, member A [Source:MGI Symbol;Acc:MGI:1917814]	-
ENSMUSG00000021577	22322.4	22493.1	23854.4	35516.3	33525.5	37685.2	22890	35575.6	-0.636189	1.82037e-08	5.78023e-07	Sdha	13	74322254	74350280	-	4126	protein_coding	succinate dehydrogenase complex, subunit A, flavoprotein (Fp) [Source:MGI Symbol;Acc:MGI:1914195]	-
ENSMUSG00000093661	590.741	705.347	792.469	1357.21	1192.18	1295.11	696.185	1281.5	-0.880346	1.82192e-08	5.78023e-07	Eif4e3	6	99625135	99666771	-	2515	protein_coding	eukaryotic translation initiation factor 4E member 3 [Source:MGI Symbol;Acc:MGI:1914142]	-
ENSMUSG00000031176	1129.62	1166.02	1049.14	2078.8	2025.73	1684.14	1114.92	1929.56	-0.790958	1.93711e-08	6.11239e-07	Dynlt3	X	9654267	9663003	-	2576	protein_coding	dynein light chain Tctex-type 3 [Source:MGI Symbol;Acc:MGI:1914367]	-
ENSMUSG00000003299	1249.17	1139.13	1192.59	2297.26	1877.62	1946.16	1193.63	2040.35	-0.773391	1.99611e-08	6.2872e-07	Mrpl4	9	21002738	21008839	+	2617	protein_coding	mitochondrial ribosomal protein L4 [Source:MGI Symbol;Acc:MGI:2137210]	-
ENSMUSG00000024924	1567.4	1807.73	1878.76	2774.83	3498.2	2948.25	1751.3	3073.76	-0.811415	2.34566e-08	7.34848e-07	Vldlr	19	27216484	27254231	+	10068	protein_coding	very low density lipoprotein receptor [Source:MGI Symbol;Acc:MGI:98935]	-
ENSMUSG00000030638	4.39539	7.16998	2.59259	48.8036	45.2881	41.0035	4.71932	45.0317	-3.2582	2.4957e-08	7.7491e-07	Sh3gl3	7	82173840	82307419	+	4319	protein_coding	SH3-domain GRB2-like 3 [Source:MGI Symbol;Acc:MGI:700011]	-
ENSMUSG00000050373	513.382	492.04	602.345	935.403	1122.41	920.078	535.922	992.631	-0.888541	2.52965e-08	7.8267e-07	Snx21	2	164785823	164793816	+	4760	protein_coding	sorting nexin family member 21 [Source:MGI Symbol;Acc:MGI:1917729]	-
ENSMUSG00000021420	447.451	453.501	501.234	890.085	763.778	835.071	467.395	829.645	-0.827968	2.60821e-08	8.02713e-07	Fars2	13	36117412	36726280	+	5747	protein_coding	phenylalanine-tRNA synthetase 2 (mitochondrial) [Source:MGI Symbol;Acc:MGI:1917205]	-
ENSMUSG00000116903	23.7351	43.0199	36.2963	165.003	137.088	92.0078	34.3504	131.366	-1.93329	2.64259e-08	8.11866e-07	AC161607.1	16	42884370	42912065	-	2525	antisense	novel transcript, antisense to Zbtb20	-
ENSMUSG00000038084	2140.56	2526.52	2398.15	4018.17	4255.86	3567.3	2355.07	3947.11	-0.744845	2.67705e-08	8.18789e-07	Opa1	16	29579334	29654884	+	7875	protein_coding	OPA1, mitochondrial dynamin like GTPase [Source:MGI Symbol;Acc:MGI:1921393]	-
ENSMUSG00000038967	4155.4	3974.86	3869.01	7023.07	6321.98	5925.5	3999.76	6423.52	-0.683375	2.67918e-08	8.18789e-07	Pdk2	11	95026258	95041354	-	3163	protein_coding	pyruvate dehydrogenase kinase, isoenzyme 2 [Source:MGI Symbol;Acc:MGI:1343087]	-
ENSMUSG00000114531	53.6238	53.7748	45.8024	147.573	153	129.011	51.067	143.195	-1.48646	2.75186e-08	8.38072e-07	A530065N20Rik	13	60029711	60116669	+	5654	lincRNA	RIKEN cDNA A530046M15 gene [Source:MGI Symbol;Acc:MGI:5439407]	-
ENSMUSG00000053329	2565.15	2285.43	2555.43	5089.52	3591.23	5193.44	2468.67	4624.73	-0.905799	2.92874e-08	8.87302e-07	D10Jhu81e	10	78162066	78169782	-	2527	protein_coding	DNA segment, Chr 10, Johns Hopkins University 81 expressed [Source:MGI Symbol;Acc:MGI:1351861]	-
ENSMUSG00000042647	570.522	628.269	631.728	985.369	1033.06	1111.09	610.173	1043.17	-0.77406	2.96345e-08	8.93175e-07	Acad12	5	121596775	121618938	-	6516	protein_coding	acyl-Coenzyme A dehydrogenase family, member 12 [Source:MGI Symbol;Acc:MGI:2443320]	-
ENSMUSG00000020268	94.0614	112.927	116.667	268.42	357.409	213.018	107.885	279.616	-1.37162	2.97052e-08	8.93765e-07	Lyrm7	11	54826866	54860916	-	3597	protein_coding	LYR motif containing 7 [Source:MGI Symbol;Acc:MGI:1922780]	-
ENSMUSG00000040850	1243.9	1488.67	1241.85	2172.92	2492.07	2164.18	1324.8	2276.39	-0.780841	2.97921e-08	8.94839e-07	Psme4	11	30771726	30880361	+	8382	protein_coding	proteasome (prosome, macropain) activator subunit 4 [Source:MGI Symbol;Acc:MGI:2143994]	-
ENSMUSG00000023861	1288.73	781.528	868.518	1932.39	2135.89	1992.17	979.592	2020.15	-1.04412	3.06108e-08	9.17853e-07	Mpc1	17	8282904	8297661	+	2082	protein_coding	mitochondrial pyruvate carrier 1 [Source:MGI Symbol;Acc:MGI:1915240]	-
ENSMUSG00000026527	312.073	375.528	376.79	655.363	647.498	643.054	354.797	648.638	-0.870372	3.2328e-08	9.66028e-07	Rgs7	1	175059087	175492500	-	6019	protein_coding	regulator of G protein signaling 7 [Source:MGI Symbol;Acc:MGI:1346089]	-
ENSMUSG00000079834	217.132	301.139	304.197	556.594	558.146	545.046	274.156	553.262	-1.01286	3.27163e-08	9.75962e-07	Tmlhe	GL456233.1	159647	334183	+	2251	protein_coding	trimethyllysine hydroxylase, epsilon [Source:NCBI gene;Acc:192289]	-
ENSMUSG00000046230	489.647	604.967	533.21	900.543	979.203	1023.09	542.608	967.611	-0.834899	3.32943e-08	9.91512e-07	Vps13a	19	16615366	16780933	-	20993	protein_coding	vacuolar protein sorting 13A [Source:MGI Symbol;Acc:MGI:2444304]	-
ENSMUSG00000024228	660.188	691.903	660.247	1251.46	1293.77	1019.09	670.779	1188.11	-0.82406	3.41827e-08	1.01451e-06	Nudt12	17	58999618	59013372	-	4401	protein_coding	nudix (nucleoside diphosphate linked moiety X)-type motif 12 [Source:MGI Symbol;Acc:MGI:1915243]	-
ENSMUSG00000020277	5522.37	4155.9	4628.64	9054.24	7366.05	9421.8	4768.97	8614.03	-0.853078	3.63033e-08	1.0738e-06	Pfkl	10	77986947	78010083	-	6675	protein_coding	phosphofructokinase, liver, B-type [Source:MGI Symbol;Acc:MGI:97547]	-
ENSMUSG00000061838	1336.2	1430.41	1285.06	2198.49	2072.24	2220.19	1350.56	2163.64	-0.680099	3.7758e-08	1.11494e-06	Suclg2	6	95473009	95718800	-	4623	protein_coding	succinate-Coenzyme A ligase, GDP-forming, beta subunit [Source:MGI Symbol;Acc:MGI:1306824]	-
ENSMUSG00000003809	648.76	561.947	692.222	1155.02	1024.49	1330.11	634.31	1169.87	-0.883629	3.8005e-08	1.11846e-06	Gcdh	8	84886393	84893921	-	2754	protein_coding	glutaryl-Coenzyme A dehydrogenase [Source:MGI Symbol;Acc:MGI:104541]	-
ENSMUSG00000040370	1475.97	1615.04	1566.79	2956.11	2416.18	2462.21	1552.6	2611.5	-0.75014	3.8083e-08	1.11887e-06	Etfrf1	6	145211134	145216939	+	2682	protein_coding	electron transfer flavoprotein regulatory factor 1 [Source:MGI Symbol;Acc:MGI:1914886]	-
ENSMUSG00000040966	6.15355	10.755	9.50617	74.3674	50.1841	47.004	8.8049	57.1852	-2.69855	3.91321e-08	1.14777e-06	Slc22a2	17	12584132	12628488	+	2483	protein_coding	solute carrier family 22 (organic cation transporter), member 2 [Source:MGI Symbol;Acc:MGI:1335072]	-
ENSMUSG00000032850	42.1958	52.8786	56.1728	154.545	118.728	175.015	50.4157	149.429	-1.5698	4.03404e-08	1.17925e-06	Rnft2	5	118190736	118245116	-	5593	protein_coding	ring finger protein, transmembrane 2 [Source:MGI Symbol;Acc:MGI:2442859]	-
ENSMUSG00000026304	11.428	5.37748	12.0988	117.361	34.2721	73.0062	9.63475	74.8798	-2.95706	4.12557e-08	1.20199e-06	Rab17	1	90958133	90969661	-	1992	protein_coding	RAB17, member RAS oncogene family [Source:MGI Symbol;Acc:MGI:104640]	-
ENSMUSG00000014606	1510.26	1693.01	1672.22	2640.04	2548.37	2551.22	1625.16	2579.88	-0.666708	4.17864e-08	1.21542e-06	Slc25a11	11	70644196	70647479	-	2120	protein_coding	solute carrier family 25 (mitochondrial carrier oxoglutarate carrier), member 11 [Source:MGI Symbol;Acc:MGI:1915113]	-
ENSMUSG00000102252	110.764	114.72	114.938	296.308	233.785	236.02	113.474	255.371	-1.16979	4.21088e-08	1.22074e-06	Snrpn	7	59982495	60140219	-	2159	protein_coding	small nuclear ribonucleoprotein N [Source:MGI Symbol;Acc:MGI:98347]	-
ENSMUSG00000030315	1081.27	1036.06	782.098	1659.32	1795.61	2396.2	966.476	1950.38	-1.01345	4.62621e-08	1.32793e-06	Vgll4	6	114860628	114969994	-	5396	protein_coding	vestigial like family member 4 [Source:MGI Symbol;Acc:MGI:2652840]	-
ENSMUSG00000027809	4925.48	6522.89	6038.15	9923.4	9927.89	9550.81	5828.84	9800.7	-0.749668	5.30975e-08	1.51419e-06	Etfdh	3	79603788	79629500	-	7505	protein_coding	electron transferring flavoprotein, dehydrogenase [Source:MGI Symbol;Acc:MGI:106100]	-
ENSMUSG00000029195	512.503	518.927	542.716	840.12	1270.52	967.082	524.715	1025.91	-0.966765	5.81743e-08	1.65626e-06	Klb	5	65348314	65384007	+	4549	protein_coding	klotho beta [Source:MGI Symbol;Acc:MGI:1932466]	-
ENSMUSG00000026820	928.307	834.406	999.876	1745.31	1481.04	1511.13	920.863	1579.16	-0.777933	6.03285e-08	1.71202e-06	Ptges2	2	32395896	32405772	+	5058	protein_coding	prostaglandin E synthase 2 [Source:MGI Symbol;Acc:MGI:1917592]	-
ENSMUSG00000029575	303.282	272.459	310.247	640.257	477.361	614.052	295.329	577.223	-0.96744	6.05292e-08	1.71493e-06	Mmab	5	114431034	114444060	-	3670	protein_coding	methylmalonic aciduria (cobalamin deficiency) cblB type homolog (human) [Source:MGI Symbol;Acc:MGI:1924947]	-
ENSMUSG00000021771	2971.28	3138.66	3169.01	5212.69	4643.87	4654.39	3092.98	4836.98	-0.645071	6.24807e-08	1.7645e-06	Vdac2	14	21825238	21845879	+	4769	protein_coding	voltage-dependent anion channel 2 [Source:MGI Symbol;Acc:MGI:106915]	-
ENSMUSG00000029208	421.958	510.861	496.049	999.312	915.554	760.064	476.289	891.644	-0.903961	6.28006e-08	1.77067e-06	Guf1	5	69556923	69575973	+	10372	protein_coding	GUF1 homolog, GTPase [Source:MGI Symbol;Acc:MGI:2140726]	-
ENSMUSG00000035283	258.449	364.773	319.753	970.263	654.842	564.048	314.325	729.717	-1.21462	6.99269e-08	1.96526e-06	Adrb1	19	56722372	56724862	+	2491	protein_coding	adrenergic receptor, beta 1 [Source:MGI Symbol;Acc:MGI:87937]	-
ENSMUSG00000062908	15539.5	17028.7	17572.6	26099.5	24394.4	27318.3	16713.6	25937.4	-0.634034	7.12843e-08	1.99699e-06	Acadm	3	153922357	153944632	-	3913	protein_coding	acyl-Coenzyme A dehydrogenase, medium chain [Source:MGI Symbol;Acc:MGI:87867]	-
ENSMUSG00000020988	313.831	390.764	389.753	676.279	773.57	623.053	364.783	690.967	-0.920806	7.22989e-08	2.02217e-06	L2hgdh	12	69690433	69724873	-	3466	protein_coding	L-2-hydroxyglutarate dehydrogenase [Source:MGI Symbol;Acc:MGI:2384968]	-
ENSMUSG00000021892	852.706	1096.11	834.814	1905.67	1450.44	1928.16	927.877	1761.42	-0.925186	7.69398e-08	2.14466e-06	Sh3bp5	14	31359880	31436078	-	3194	protein_coding	SH3-domain binding protein 5 (BTK-associated) [Source:MGI Symbol;Acc:MGI:1344391]	-
ENSMUSG00000015016	1091.82	925.824	1117.41	1998.62	1599.77	1865.16	1045.02	1821.18	-0.801458	7.70462e-08	2.14466e-06	Acsf3	8	122775486	122817880	+	3747	protein_coding	acyl-CoA synthetase family member 3 [Source:MGI Symbol;Acc:MGI:2182591]	-
ENSMUSG00000030802	1246.53	1308.52	1266.91	2191.52	1973.09	1935.16	1273.99	2033.26	-0.674332	8.11107e-08	2.25421e-06	Bckdk	7	127904082	127910221	+	3695	protein_coding	branched chain ketoacid dehydrogenase kinase [Source:MGI Symbol;Acc:MGI:1276121]	-
ENSMUSG00000025260	1146.32	1158.85	1295.43	2416.94	1828.66	2032.17	1200.2	2092.59	-0.802018	8.12835e-08	2.25542e-06	Hsd17b10	X	152001845	152004442	+	1298	protein_coding	hydroxysteroid (17-beta) dehydrogenase 10 [Source:MGI Symbol;Acc:MGI:1333871]	-
ENSMUSG00000006818	5914.44	5839.95	5963.82	9818.83	8310.98	9675.82	5906.07	9268.54	-0.650207	8.3543e-08	2.31444e-06	Sod2	17	13006846	13040063	+	10008	protein_coding	superoxide dismutase 2, mitochondrial [Source:MGI Symbol;Acc:MGI:98352]	-
ENSMUSG00000025175	93.1823	83.351	85.5555	239.37	167.688	236.02	87.3629	214.36	-1.29656	8.39034e-08	2.32075e-06	Fn3k	11	121434913	121450491	+	4399	protein_coding	fructosamine 3 kinase [Source:MGI Symbol;Acc:MGI:1926834]	-
ENSMUSG00000027371	407.892	330.715	400.987	752.97	626.69	732.062	379.865	703.907	-0.890172	8.40568e-08	2.32132e-06	Fahd2a	2	127436215	127444565	-	1463	protein_coding	fumarylacetoacetate hydrolase domain containing 2A [Source:MGI Symbol;Acc:MGI:1915376]	-
ENSMUSG00000020390	1602.56	1657.16	1482.1	2830.61	2559.39	2360.2	1580.61	2583.4	-0.708636	8.60956e-08	2.37388e-06	Ube2b	11	51985497	52000762	-	2126	protein_coding	ubiquitin-conjugating enzyme E2B [Source:MGI Symbol;Acc:MGI:102944]	-
ENSMUSG00000115100	44.833	28.6799	45.8024	125.495	132.192	113.01	39.7718	123.566	-1.63314	9.19392e-08	2.53101e-06	Gm34934	14	46866576	46882757	-	4686	lincRNA	predicted gene, 34934 [Source:MGI Symbol;Acc:MGI:5594093]	-
ENSMUSG00000021573	743.7	817.378	619.629	1607.03	1115.07	1996.17	726.902	1572.76	-1.11416	9.28591e-08	2.5483e-06	Tppp	13	74009407	74035753	+	5102	protein_coding	tubulin polymerization promoting protein [Source:MGI Symbol;Acc:MGI:1920198]	-
ENSMUSG00000044252	772.71	941.956	1029.26	1716.26	1608.34	1505.13	914.642	1609.91	-0.815471	9.34455e-08	2.56038e-06	Osbpl1a	18	12755314	12941841	-	7392	protein_coding	oxysterol binding protein-like 1A [Source:MGI Symbol;Acc:MGI:1927551]	-
ENSMUSG00000031818	12468	11316	11970	22893.6	16892.5	20648.7	11918	20144.9	-0.757295	9.67403e-08	2.64651e-06	Cox4i1	8	120668222	120674207	+	1550	protein_coding	cytochrome c oxidase subunit 4I1 [Source:MGI Symbol;Acc:MGI:88473]	-
ENSMUSG00000006998	2225.83	2074.81	2278.02	3448.79	3474.95	3253.27	2192.89	3392.34	-0.629299	9.86517e-08	2.69458e-06	Psmd2	16	20651652	20663414	+	4038	protein_coding	proteasome (prosome, macropain) 26S subunit, non-ATPase, 2 [Source:MGI Symbol;Acc:MGI:1096584]	-
ENSMUSG00000046329	1677.28	1732.45	1761.23	2821.31	2567.96	2636.22	1723.65	2675.17	-0.634154	1.005e-07	2.74078e-06	Slc25a23	17	57043711	57059863	-	5294	protein_coding	solute carrier family 25 (mitochondrial carrier; phosphate carrier), member 23 [Source:MGI Symbol;Acc:MGI:1914222]	-
ENSMUSG00000032527	5330.73	5098.75	5364.07	8308.24	7492.12	8297.7	5264.52	8032.69	-0.609634	1.05321e-07	2.86779e-06	Pccb	9	100982032	101034898	-	2771	protein_coding	propionyl Coenzyme A carboxylase, beta polypeptide [Source:MGI Symbol;Acc:MGI:1914154]	-
ENSMUSG00000056899	458	296.658	325.802	816.88	632.81	841.071	360.153	763.587	-1.08469	1.08341e-07	2.94085e-06	Immp2l	12	41024090	41955588	+	1832	protein_coding	IMP2 inner mitochondrial membrane peptidase-like (S. cerevisiae) [Source:MGI Symbol;Acc:MGI:2135611]	-
ENSMUSG00000027589	1039.07	1063.85	1098.39	1949.82	1662.2	1643.14	1067.1	1751.72	-0.714908	1.09912e-07	2.97887e-06	Pcmtd2	2	181837854	181857461	+	4183	protein_coding	protein-L-isoaspartate (D-aspartate) O-methyltransferase domain containing 2 [Source:MGI Symbol;Acc:MGI:1923927]	-
ENSMUSG00000028691	4083.32	4405.06	3800.74	8791.63	6373.39	6583.56	4096.37	7249.52	-0.823527	1.14194e-07	3.09013e-06	Prdx1	4	116685544	116700822	+	3043	protein_coding	peroxiredoxin 1 [Source:MGI Symbol;Acc:MGI:99523]	-
ENSMUSG00000030494	51.8656	48.3974	50.9876	247.504	101.592	166.014	50.4169	171.703	-1.76858	1.25136e-07	3.34992e-06	Rhpn2	7	35334170	35392289	+	6304	protein_coding	rhophilin, Rho GTPase binding protein 2 [Source:MGI Symbol;Acc:MGI:1289234]	-
ENSMUSG00000021241	625.904	665.912	698.271	1137.59	1047.75	1082.09	663.362	1089.14	-0.715328	1.27173e-07	3.39407e-06	Isca2	12	84773251	84775088	+	1838	protein_coding	iron-sulfur cluster assembly 2 [Source:MGI Symbol;Acc:MGI:1921566]	-
ENSMUSG00000031617	326.138	387.179	323.21	664.659	707.474	562.047	345.509	644.727	-0.899186	1.3452e-07	3.57921e-06	Tmem184c	8	77595982	77610698	-	2723	protein_coding	transmembrane protein 184C [Source:MGI Symbol;Acc:MGI:2384562]	-
ENSMUSG00000055137	88.7869	106.653	108.025	241.694	210.529	222.019	101.155	224.747	-1.15185	1.41083e-07	3.73677e-06	Sugct	13	16857472	17695553	-	3429	protein_coding	succinyl-CoA glutarate-CoA transferase [Source:MGI Symbol;Acc:MGI:1923221]	-
ENSMUSG00000034160	2711.96	3108.19	3051.48	4505.04	4723.43	4524.38	2957.21	4584.28	-0.632427	1.41538e-07	3.74315e-06	Ogt	X	101640060	101684351	+	8045	protein_coding	O-linked N-acetylglucosamine (GlcNAc) transferase (UDP-N-acetylglucosamine:polypeptide-N-acetylglucosaminyl transferase) [Source:MGI Symbol;Acc:MGI:1339639]	-
ENSMUSG00000021957	41298.2	25176.5	31100.7	74670.7	52052	72462.1	32525.1	66394.9	-1.02952	1.4702e-07	3.88225e-06	Tkt	14	30548359	30574720	+	7355	protein_coding	transketolase [Source:MGI Symbol;Acc:MGI:105992]	-
ENSMUSG00000062209	10.5489	13.4437	31.1111	97.6073	112.608	67.0057	18.3679	92.4071	-2.32591	1.5625e-07	4.10122e-06	Erbb4	1	68032186	69108059	-	12355	protein_coding	erb-b2 receptor tyrosine kinase 4 [Source:MGI Symbol;Acc:MGI:104771]	-
ENSMUSG00000026880	2909.75	3142.24	2966.79	5362.59	4270.55	4954.42	3006.26	4862.52	-0.693829	1.61033e-07	4.22043e-06	Stom	2	35313986	35336976	-	2827	protein_coding	stomatin [Source:MGI Symbol;Acc:MGI:95403]	-
ENSMUSG00000116180	33.405	51.0861	33.7037	112.713	118.728	128.011	39.3983	119.817	-1.60659	1.6675e-07	4.3442e-06	Gm49492	15	100600204	100602766	+	2563	bidirectional_promoter_lncRNA	predicted gene, 49492 [Source:MGI Symbol;Acc:MGI:6155169]	-
ENSMUSG00000052957	552.061	515.342	645.555	1773.2	796.826	1681.14	570.986	1417.06	-1.31173	1.71488e-07	4.44775e-06	Gas1	13	60174405	60177365	-	2961	protein_coding	growth arrest specific 1 [Source:MGI Symbol;Acc:MGI:95655]	-
ENSMUSG00000005354	2329.56	2102.6	2215.8	4219.19	3291.34	3513.3	2215.99	3674.61	-0.729623	1.7211e-07	4.45725e-06	Txn2	15	77915047	77929006	-	4208	protein_coding	thioredoxin 2 [Source:MGI Symbol;Acc:MGI:1929468]	-
ENSMUSG00000032563	744.579	844.265	795.926	1282.84	1304.79	1250.11	794.923	1279.24	-0.686304	1.8121e-07	4.67906e-06	Mrpl3	9	105053239	105079888	+	6661	protein_coding	mitochondrial ribosomal protein L3 [Source:MGI Symbol;Acc:MGI:2137204]	-
ENSMUSG00000031545	4023.54	3583.2	4028.02	6115.56	10541.1	6745.57	3878.25	7800.75	-1.0081	1.82504e-07	4.70553e-06	Gpat4	8	23171265	23208346	-	6682	protein_coding	glycerol-3-phosphate acyltransferase 4 [Source:MGI Symbol;Acc:MGI:2142716]	-
ENSMUSG00000031864	329.654	403.311	338.765	639.095	660.962	611.052	357.244	637.036	-0.834307	1.86148e-07	4.77133e-06	Ints10	8	68793929	68831667	+	6885	protein_coding	integrator complex subunit 10 [Source:MGI Symbol;Acc:MGI:1918135]	-
ENSMUSG00000044792	2325.16	2873.37	2579.63	4312.15	4626.73	3875.33	2592.72	4271.4	-0.720104	1.90887e-07	4.86922e-06	Isca1	13	59755409	59769810	-	10680	protein_coding	iron-sulfur cluster assembly 1 [Source:MGI Symbol;Acc:MGI:1916296]	-
ENSMUSG00000004558	3140.95	3699.71	4011.6	6309.61	5883.78	5588.47	3617.42	5927.29	-0.712346	1.90953e-07	4.86922e-06	Ndrg2	14	51905271	51914158	-	3397	protein_coding	N-myc downstream regulated gene 2 [Source:MGI Symbol;Acc:MGI:1352498]	-
ENSMUSG00000030695	35186	27578.4	33643.2	62788.2	47018.9	57887.9	32135.9	55898.3	-0.798626	1.91456e-07	4.87167e-06	Aldoa	7	126795234	126800751	-	2911	protein_coding	aldolase A, fructose-bisphosphate [Source:MGI Symbol;Acc:MGI:87994]	-
ENSMUSG00000026678	7072.18	7498.01	6644.81	10904.1	11268.2	10208.9	7071.67	10793.7	-0.610031	1.92016e-07	4.87882e-06	Rgs5	1	169655501	169695813	+	4546	protein_coding	regulator of G-protein signaling 5 [Source:MGI Symbol;Acc:MGI:1098434]	-
ENSMUSG00000041881	1574.43	1641.93	1653.21	2899.17	2334.17	2638.22	1623.19	2623.86	-0.692967	1.99828e-07	5.0626e-06	Ndufa7	17	33824591	33838316	+	1701	protein_coding	NADH:ubiquinone oxidoreductase subunit A7 [Source:MGI Symbol;Acc:MGI:1913666]	-
ENSMUSG00000031969	731.393	694.592	782.098	1254.95	1106.5	1379.12	736.028	1246.86	-0.760991	2.04062e-07	5.15493e-06	Acad8	9	26974135	26999566	-	4143	protein_coding	acyl-Coenzyme A dehydrogenase family, member 8 [Source:MGI Symbol;Acc:MGI:1914198]	-
ENSMUSG00000058258	115.159	86.0398	111.481	274.23	243.577	205.017	104.227	240.941	-1.20715	2.0816e-07	5.24328e-06	Idi1	13	8885501	8892451	+	3505	protein_coding	isopentenyl-diphosphate delta isomerase [Source:MGI Symbol;Acc:MGI:2442264]	-
ENSMUSG00000053898	10066.3	11863.6	11213.8	21229.6	15921.8	18461.6	11047.9	18537.7	-0.746701	2.09786e-07	5.27665e-06	Ech1	7	28825217	28832247	+	2284	protein_coding	enoyl coenzyme A hydratase 1, peroxisomal [Source:MGI Symbol;Acc:MGI:1858208]	-
ENSMUSG00000046844	167.904	191.797	203.086	356.731	487.153	342.029	187.596	395.305	-1.0738	2.24e-07	5.60996e-06	Vat1l	8	114205612	114374071	+	5462	protein_coding	vesicle amine transport protein 1 like [Source:MGI Symbol;Acc:MGI:2142534]	-
ENSMUSG00000021460	1092.69	1006.49	1310.12	2552.89	1834.78	1936.16	1136.43	2107.95	-0.891184	2.26082e-07	5.65398e-06	Auh	13	52835119	52929681	-	9580	protein_coding	AU RNA binding protein/enoyl-coenzyme A hydratase [Source:MGI Symbol;Acc:MGI:1338011]	-
ENSMUSG00000032342	364.817	391.66	356.913	709.977	651.17	592.05	371.13	651.065	-0.810356	2.32241e-07	5.79971e-06	Mto1	9	78448208	78475348	+	4078	protein_coding	mitochondrial tRNA translation optimization 1 [Source:MGI Symbol;Acc:MGI:1915541]	-
ENSMUSG00000086914	27.2514	32.2649	30.2469	103.417	97.9203	85.0072	29.9211	95.4482	-1.6723	2.34552e-07	5.84907e-06	Gm16124	9	53667246	53681265	+	516	antisense	predicted gene 16124 [Source:MGI Symbol;Acc:MGI:3802001]	-
ENSMUSG00000029632	5542.59	5345.22	5167.03	10903	7312.2	10897.9	5351.61	9704.36	-0.858749	2.38138e-07	5.91411e-06	Ndufa4	6	11900292	11907497	-	1381	protein_coding	Ndufa4, mitochondrial complex associated [Source:MGI Symbol;Acc:MGI:107686]	-
ENSMUSG00000022105	669.858	763.603	830.493	1307.24	1350.08	1176.1	754.651	1277.81	-0.759332	2.38175e-07	5.91411e-06	Rb1	14	73183673	73325822	-	6015	protein_coding	RB transcriptional corepressor 1 [Source:MGI Symbol;Acc:MGI:97874]	-
ENSMUSG00000041653	3234.13	2701.29	2727.41	6394.44	4588.79	4625.39	2887.61	5202.87	-0.84938	2.42128e-07	5.99525e-06	Pnpla3	15	84167837	84187236	+	1548	protein_coding	patatin-like phospholipase domain containing 3 [Source:MGI Symbol;Acc:MGI:2151796]	-
ENSMUSG00000044221	1748.49	2066.75	1903.83	3129.24	3090.61	2837.24	1906.35	3019.03	-0.66315	2.4423e-07	6.03874e-06	Grsf1	5	88659448	88676171	-	3036	protein_coding	G-rich RNA sequence binding factor 1 [Source:MGI Symbol;Acc:MGI:106479]	-
ENSMUSG00000022865	482.614	672.186	521.111	1214.28	1220.33	875.074	558.637	1103.23	-0.981218	2.5318e-07	6.23358e-06	Cxadr	16	78301489	78359774	+	7400	protein_coding	coxsackie virus and adenovirus receptor [Source:MGI Symbol;Acc:MGI:1201679]	-
ENSMUSG00000028671	212.737	168.495	208.272	461.311	321.913	479.04	196.501	420.755	-1.09953	2.54383e-07	6.25439e-06	Gale	4	135963727	135968178	+	2370	protein_coding	galactose-4-epimerase, UDP [Source:MGI Symbol;Acc:MGI:1921496]	-
ENSMUSG00000051285	1243.02	1384.7	1381.85	1978.87	2380.69	2133.18	1336.52	2164.25	-0.695238	2.62341e-07	6.44098e-06	Pcmtd1	1	7088920	7173628	+	6654	protein_coding	protein-L-isoaspartate (D-aspartate) O-methyltransferase domain containing 1 [Source:MGI Symbol;Acc:MGI:2441773]	-
ENSMUSG00000027007	1818.81	1559.47	1557.28	2545.92	2651.19	2591.22	1645.19	2596.11	-0.658071	2.63849e-07	6.46892e-06	Ssfa2	2	79635352	79672966	+	5599	protein_coding	sperm specific antigen 2 [Source:MGI Symbol;Acc:MGI:1917849]	-
ENSMUSG00000020744	4710.98	4332.46	4167.16	6781.38	6463.96	6720.57	4403.53	6655.3	-0.595874	2.74796e-07	6.72788e-06	Slc25a19	11	115614178	115628295	-	4026	protein_coding	solute carrier family 25 (mitochondrial thiamine pyrophosphate carrier), member 19 [Source:MGI Symbol;Acc:MGI:1914533]	-
ENSMUSG00000030861	1846.06	1970.85	2036.91	2839.91	3342.75	3037.26	1951.28	3073.31	-0.655266	2.79765e-07	6.83997e-06	Acadsb	7	131410601	131448944	+	7179	protein_coding	acyl-Coenzyme A dehydrogenase, short/branched chain [Source:MGI Symbol;Acc:MGI:1914135]	-
ENSMUSG00000050705	808.752	900.729	828.765	1523.37	1283.98	1354.11	846.082	1387.15	-0.713335	2.82254e-07	6.89118e-06	2310061I04Rik	17	35892677	35897431	-	2414	protein_coding	RIKEN cDNA 2310061I04 gene [Source:MGI Symbol;Acc:MGI:1916912]	-
ENSMUSG00000026750	837.762	694.592	850.37	1378.12	1222.78	1598.13	794.241	1399.68	-0.817923	2.98475e-07	7.24671e-06	Psmb7	2	38588036	38644087	-	3421	protein_coding	proteasome (prosome, macropain) subunit, beta type 7 [Source:MGI Symbol;Acc:MGI:107637]	-
ENSMUSG00000047879	738.426	787.802	875.432	1694.18	1379.45	1222.1	800.553	1431.91	-0.838445	3.0148e-07	7.30953e-06	Usp14	18	9995432	10045119	-	5974	protein_coding	ubiquitin specific peptidase 14 [Source:MGI Symbol;Acc:MGI:1928898]	-
ENSMUSG00000033610	4923.72	4491.99	4234.57	7516.92	7618.2	6480.55	4550.09	7205.22	-0.663045	3.0648e-07	7.42046e-06	Pank1	19	34810894	34879455	-	3692	protein_coding	pantothenate kinase 1 [Source:MGI Symbol;Acc:MGI:1922985]	-
ENSMUSG00000051596	1284.33	1509.28	1229.75	2033.48	3096.73	2379.2	1341.12	2503.14	-0.900155	3.11349e-07	7.52794e-06	Otop1	5	38275972	38304217	+	3442	protein_coding	otopetrin 1 [Source:MGI Symbol;Acc:MGI:2388363]	-
ENSMUSG00000062980	691.835	730.442	655.926	1085.3	1177.49	1091.09	692.734	1117.96	-0.690349	3.19217e-07	7.69687e-06	Cped1	6	21985916	22256404	+	8279	protein_coding	cadherin-like and PC-esterase domain containing 1 [Source:MGI Symbol;Acc:MGI:2444814]	-
ENSMUSG00000021906	713.812	834.406	823.58	1440.87	1307.24	1210.1	790.599	1319.4	-0.738564	3.25659e-07	7.83059e-06	Oxnad1	14	32085374	32103202	+	5959	protein_coding	oxidoreductase NAD-binding domain containing 1 [Source:MGI Symbol;Acc:MGI:1916953]	-
ENSMUSG00000036144	286.58	282.318	286.049	579.834	471.241	492.042	284.982	514.372	-0.851829	3.37353e-07	8.08952e-06	Meox2	12	37108540	37179534	+	2360	protein_coding	mesenchyme homeobox 2 [Source:MGI Symbol;Acc:MGI:103219]	Homeobox
ENSMUSG00000068854	162.629	156.843	161.605	311.414	303.553	304.026	160.359	306.331	-0.933678	3.4055e-07	8.15502e-06	Hist2h2be	3	96221119	96223738	+	2620	protein_coding	histone cluster 2, H2be [Source:MGI Symbol;Acc:MGI:2448415]	-
ENSMUSG00000039831	1231.59	1581.88	1552.1	2573.81	2206.88	2729.23	1455.19	2503.31	-0.782889	3.44255e-07	8.23245e-06	Arhgap29	3	121952541	122016753	+	8815	protein_coding	Rho GTPase activating protein 29 [Source:MGI Symbol;Acc:MGI:2443818]	-
ENSMUSG00000021185	473.823	587.042	468.395	1102.73	860.474	851.072	509.753	938.092	-0.879854	3.79656e-07	9.01734e-06	Dglucy	12	100779057	100896981	+	4599	protein_coding	D-glutamate cyclase [Source:MGI Symbol;Acc:MGI:2444813]	-
ENSMUSG00000024962	1466.3	1381.12	1555.55	3284.95	2082.03	2739.23	1467.66	2702.07	-0.880656	3.94305e-07	9.32726e-06	Vegfb	19	6982473	6987651	-	1605	protein_coding	vascular endothelial growth factor B [Source:MGI Symbol;Acc:MGI:106199]	-
ENSMUSG00000027195	3363.35	2771.2	2807.78	5404.42	4944.97	4380.37	2980.78	4909.92	-0.719887	4.02287e-07	9.4904e-06	Hsd17b12	2	94032689	94157964	-	2407	protein_coding	hydroxysteroid (17-beta) dehydrogenase 12 [Source:MGI Symbol;Acc:MGI:1926967]	-
ENSMUSG00000026576	169.662	164.91	171.111	396.239	429.625	269.023	168.561	364.962	-1.11232	4.08679e-07	9.61523e-06	Atp1b1	1	164437109	164458355	-	3081	protein_coding	ATPase, Na+/K+ transporting, beta 1 polypeptide [Source:MGI Symbol;Acc:MGI:88108]	-
ENSMUSG00000029270	198.672	226.751	230.741	385.781	405.145	413.035	218.721	401.32	-0.875883	4.27126e-07	1.00357e-05	Fam69a	5	107908053	107987085	-	2892	protein_coding	family with sequence similarity 69, member A [Source:MGI Symbol;Acc:MGI:1914516]	-
ENSMUSG00000039960	379.762	504.587	403.58	654.201	1160.36	935.079	429.31	916.545	-1.09411	4.30482e-07	1.0101e-05	Rhou	8	123653929	123663884	+	3806	protein_coding	ras homolog family member U [Source:MGI Symbol;Acc:MGI:1916831]	-
ENSMUSG00000049811	55.3819	75.2848	71.7284	188.243	156.672	154.013	67.465	166.309	-1.30125	4.54714e-07	1.06268e-05	Fam161a	11	23007531	23030788	+	4396	protein_coding	family with sequence similarity 161, member A [Source:MGI Symbol;Acc:MGI:1921123]	-
ENSMUSG00000020029	2722.51	2081.98	2137.16	6782.54	3247.28	5229.44	2313.88	5086.42	-1.1364	4.90452e-07	1.14314e-05	Nudt4	10	95547007	95564146	-	3210	protein_coding	nudix (nucleoside diphosphate linked moiety X)-type motif 4 [Source:MGI Symbol;Acc:MGI:1918457]	-
ENSMUSG00000027618	708.537	689.214	738.889	1115.51	1211.76	1084.09	712.213	1137.12	-0.674566	4.96323e-07	1.15265e-05	Nfs1	2	156123639	156144186	-	3612	protein_coding	nitrogen fixation gene 1 (S. cerevisiae) [Source:MGI Symbol;Acc:MGI:1316706]	-
ENSMUSG00000027332	2553.72	2393.88	2823.33	4005.38	4058.79	3874.33	2590.31	3979.5	-0.619357	4.96509e-07	1.15265e-05	Ivd	2	118861954	118882909	+	5505	protein_coding	isovaleryl coenzyme A dehydrogenase [Source:MGI Symbol;Acc:MGI:1929242]	-
ENSMUSG00000030652	559.973	497.417	619.629	1150.37	851.906	1010.09	559.007	1004.12	-0.845094	5.21416e-07	1.2042e-05	Coq7	7	118509659	118533356	-	6434	protein_coding	demethyl-Q 7 [Source:MGI Symbol;Acc:MGI:107207]	-
ENSMUSG00000026878	1999.9	2177.88	2052.47	3051.39	3198.32	3098.26	2076.75	3115.99	-0.585346	5.23485e-07	1.20726e-05	Rab14	2	35180205	35201120	-	13589	protein_coding	RAB14, member RAS oncogene family [Source:MGI Symbol;Acc:MGI:1915615]	-
ENSMUSG00000039197	807.873	855.916	838.271	1406.01	1283.98	1254.11	834.02	1314.7	-0.656414	5.64216e-07	1.29436e-05	Adk	14	21052574	21448569	+	8526	protein_coding	adenosine kinase [Source:MGI Symbol;Acc:MGI:87930]	-
ENSMUSG00000104913	210.979	208.826	214.321	434.585	370.873	365.031	211.375	390.163	-0.883807	5.92672e-07	1.35431e-05	Gm6560	5	22724578	22726168	-	1591	processed_pseudogene	predicted gene 6560 [Source:MGI Symbol;Acc:MGI:3646204]	-
ENSMUSG00000036278	1423.23	1221.59	1356.79	2605.18	1865.38	2535.21	1333.87	2335.26	-0.808224	5.99329e-07	1.36774e-05	Macrod1	19	7056768	7198061	+	1274	protein_coding	MACRO domain containing 1 [Source:MGI Symbol;Acc:MGI:2147583]	-
ENSMUSG00000023944	15119.3	11849.3	12295.8	22347.4	19191.1	22638.9	13088.1	21392.5	-0.70887	6.00686e-07	1.36905e-05	Hsp90ab1	17	45567775	45573271	-	2999	protein_coding	heat shock protein 90 alpha (cytosolic), class B member 1 [Source:MGI Symbol;Acc:MGI:96247]	-
ENSMUSG00000064363	180182	197316	168993	402883	390262	242242	182164	345129	-0.921899	6.42244e-07	1.45806e-05	mt-Nd4	MT	10167	11544	+	1378	protein_coding	mitochondrially encoded NADH dehydrogenase 4 [Source:MGI Symbol;Acc:MGI:102498]	-
ENSMUSG00000024082	327.017	344.159	343.95	539.164	599.762	583.049	338.376	573.992	-0.7624	6.51317e-07	1.47674e-05	Ndufaf7	17	78937136	78948052	+	3503	protein_coding	NADH:ubiquinone oxidoreductase complex assembly factor 7 [Source:MGI Symbol;Acc:MGI:1920944]	-
ENSMUSG00000039313	0.879078	0	0	59.2616	15.912	26.0022	0.293026	33.7253	-6.74128	6.55778e-07	1.48339e-05	AF529169	9	89587216	89623125	-	7268	protein_coding	cDNA sequence AF529169 [Source:MGI Symbol;Acc:MGI:2667167]	-
ENSMUSG00000096617	119.555	78.8698	125.309	285.85	216.649	252.021	107.911	251.507	-1.22047	6.99947e-07	1.57475e-05	Gm5559	5	95861714	95862715	+	1002	processed_pseudogene	predicted gene 5559 [Source:MGI Symbol;Acc:MGI:3779498]	-
ENSMUSG00000024526	17423.3	13420.4	13926.5	31637.5	20902.3	29502.5	14923.4	27347.4	-0.873848	7.17373e-07	1.61188e-05	Cidea	18	67343564	67367794	+	1164	protein_coding	cell death-inducing DNA fragmentation factor, alpha subunit-like effector A [Source:MGI Symbol;Acc:MGI:1270845]	-
ENSMUSG00000022751	409.65	467.841	432.099	745.998	675.65	782.066	436.53	734.571	-0.751532	7.22409e-07	1.62111e-05	Nit2	16	57156665	57167341	-	2563	protein_coding	nitrilase family, member 2 [Source:MGI Symbol;Acc:MGI:1261838]	-
ENSMUSG00000026027	1129.62	1002	975.679	2425.08	1616.91	1688.14	1035.77	1910.04	-0.882809	7.27292e-07	1.62997e-05	Stradb	1	58973522	58995715	+	7256	protein_coding	STE20-related kinase adaptor beta [Source:MGI Symbol;Acc:MGI:2144047]	-
ENSMUSG00000055737	2035.07	1900.94	2137.16	3054.87	2971.88	3129.26	2024.39	3052.01	-0.592316	7.34376e-07	1.64164e-05	Ghr	15	3317760	3583492	-	9053	protein_coding	growth hormone receptor [Source:MGI Symbol;Acc:MGI:95708]	-
ENSMUSG00000059810	1015.34	915.965	977.407	1415.31	1558.16	1598.13	969.569	1523.87	-0.652444	7.38365e-07	1.64845e-05	Rgs3	4	62559847	62704001	+	10801	protein_coding	regulator of G-protein signaling 3 [Source:MGI Symbol;Acc:MGI:1354734]	-
ENSMUSG00000090258	137.136	189.108	197.901	388.105	417.385	305.026	174.715	370.172	-1.08173	7.51956e-07	1.67452e-05	Churc1	12	76765538	76783180	+	5693	protein_coding	churchill domain containing 1 [Source:MGI Symbol;Acc:MGI:1923684]	-
ENSMUSG00000022820	1349.39	1230.55	1419.88	2529.65	1855.59	2482.21	1333.27	2289.15	-0.780097	7.61443e-07	1.68919e-05	Ndufb4	16	37647170	37654453	-	1916	protein_coding	NADH:ubiquinone oxidoreductase subunit B4 [Source:MGI Symbol;Acc:MGI:1915444]	-
ENSMUSG00000034981	2459.66	1697.49	1647.16	4241.27	3102.85	3629.31	1934.77	3657.81	-0.918861	7.68261e-07	1.7e-05	Parm1	5	91517615	91626894	+	5068	protein_coding	prostate androgen-regulated mucin-like protein 1 [Source:MGI Symbol;Acc:MGI:2443349]	-
ENSMUSG00000022299	755.128	721.479	706.913	1695.35	990.219	1632.14	727.84	1439.23	-0.984097	7.81034e-07	1.7239e-05	Slc25a32	15	39091231	39112716	-	6081	protein_coding	solute carrier family 25, member 32 [Source:MGI Symbol;Acc:MGI:1917156]	-
ENSMUSG00000026387	121.313	131.748	100.247	195.215	340.273	309.026	117.769	281.505	-1.25767	7.96455e-07	1.74956e-05	Sctr	1	120006894	120063536	+	2012	protein_coding	secretin receptor [Source:MGI Symbol;Acc:MGI:2441720]	-
ENSMUSG00000097124	287.459	589.731	606.666	1380.45	974.307	1144.1	494.619	1166.28	-1.23759	7.96665e-07	1.74956e-05	A530020G20Rik	3	121531619	121536206	+	3773	antisense	RIKEN cDNA A530020G20 gene [Source:MGI Symbol;Acc:MGI:2442825]	-
ENSMUSG00000086922	487.888	563.74	478.765	955.157	894.746	773.065	510.131	874.323	-0.776807	8.14281e-07	1.78377e-05	Gm13835	6	31141979	31142663	-	685	processed_pseudogene	predicted gene 13835 [Source:MGI Symbol;Acc:MGI:3650921]	-
ENSMUSG00000025497	5.27447	4.48124	6.91358	48.8036	31.8241	39.0033	5.55643	39.877	-2.84195	8.18599e-07	1.79098e-05	Cdhr5	7	141269083	141276786	-	2739	protein_coding	cadherin-related family member 5 [Source:MGI Symbol;Acc:MGI:1919290]	-
ENSMUSG00000020846	1151.59	1011.86	801.975	1534.99	1958.41	1838.16	988.477	1777.18	-0.846377	8.21105e-07	1.79422e-05	Rflnb	11	76019194	76027782	-	3512	protein_coding	refilin B [Source:MGI Symbol;Acc:MGI:1923816]	-
ENSMUSG00000106743	30.7677	24.1987	12.963	76.6914	94.2483	85.0072	22.6431	85.3156	-1.91465	8.80871e-07	1.91286e-05	Gm42847	5	33990510	33993062	-	2553	TEC	predicted gene 42847 [Source:MGI Symbol;Acc:MGI:5662984]	-
ENSMUSG00000037493	1353.78	1231.44	1420.74	2016.05	2652.42	2072.18	1335.32	2246.88	-0.750384	8.90696e-07	1.93179e-05	Cib2	9	54544794	54560218	-	1433	protein_coding	calcium and integrin binding family member 2 [Source:MGI Symbol;Acc:MGI:1929293]	-
ENSMUSG00000068823	4094.75	4147.83	3861.23	6717.47	6209.37	5582.47	4034.6	6169.77	-0.612692	9.34994e-07	2.02285e-05	Csde1	3	103020426	103058186	+	10902	protein_coding	cold shock domain containing E1, RNA binding [Source:MGI Symbol;Acc:MGI:92356]	CSD
ENSMUSG00000028910	2476.36	2089.15	2537.28	4265.67	3372.13	4022.34	2367.6	3886.71	-0.715197	9.38185e-07	2.02671e-05	Mecr	4	131843470	131867786	+	3041	protein_coding	mitochondrial trans-2-enoyl-CoA reductase [Source:MGI Symbol;Acc:MGI:1349441]	-
ENSMUSG00000037523	1089.18	1181.25	1072.47	2102.04	1582.64	1850.16	1114.3	1844.94	-0.727635	9.75601e-07	2.09515e-05	Mavs	2	131234063	131248025	+	3345	protein_coding	mitochondrial antiviral signaling protein [Source:MGI Symbol;Acc:MGI:2444773]	-
ENSMUSG00000029759	1072.48	1113.14	1024.94	1710.45	2071.01	1555.13	1070.18	1778.87	-0.73262	9.83568e-07	2.10726e-05	Pon3	6	5220852	5256286	-	3385	protein_coding	paraoxonase 3 [Source:MGI Symbol;Acc:MGI:106686]	-
ENSMUSG00000026112	3695.65	4291.23	4028.89	6260.81	6914.39	5658.48	4005.26	6277.89	-0.648262	9.85455e-07	2.10726e-05	Coa5	1	37417084	37430103	-	5220	protein_coding	cytochrome C oxidase assembly factor 5 [Source:MGI Symbol;Acc:MGI:1923428]	-
ENSMUSG00000015337	385.915	428.406	375.926	679.765	653.618	645.054	396.749	659.479	-0.73312	9.87271e-07	2.10726e-05	Endog	2	30171493	30174069	+	1063	protein_coding	endonuclease G [Source:MGI Symbol;Acc:MGI:1261433]	-
ENSMUSG00000024997	3797.62	2757.75	2606.42	5345.16	5970.69	4887.41	3053.93	5401.09	-0.822491	1.00083e-06	2.131e-05	Prdx3	19	60864051	60874556	-	1478	protein_coding	peroxiredoxin 3 [Source:MGI Symbol;Acc:MGI:88034]	-
ENSMUSG00000024935	27.2514	16.1325	23.3333	106.903	57.5282	91.0077	22.2391	85.1463	-1.93767	1.00296e-06	2.13293e-05	Slc1a1	19	28835049	28913960	+	6170	protein_coding	solute carrier family 1 (neuronal/epithelial high affinity glutamate transporter, system Xag), member 1 [Source:MGI Symbol;Acc:MGI:105083]	-
ENSMUSG00000049858	608.322	587.042	559.136	962.129	925.346	899.076	584.833	928.85	-0.66727	1.00772e-06	2.13927e-05	Suox	10	128669894	128674073	-	2497	protein_coding	sulfite oxidase [Source:MGI Symbol;Acc:MGI:2446117]	-
ENSMUSG00000063856	4620.44	4521.57	4399.63	6670.99	6314.63	6694.57	4513.88	6560.06	-0.539395	1.04348e-06	2.19772e-05	Gpx1	9	108338903	108340343	+	1441	protein_coding	glutathione peroxidase 1 [Source:MGI Symbol;Acc:MGI:104887]	-
ENSMUSG00000040112	502.833	585.25	626.543	1138.75	850.682	1036.09	571.542	1008.51	-0.819583	1.05109e-06	2.21108e-05	Mrps35	6	147042764	147073991	+	8631	protein_coding	mitochondrial ribosomal protein S35 [Source:MGI Symbol;Acc:MGI:2385255]	-
ENSMUSG00000060143	359.543	166.702	111.481	520.572	632.81	771.065	212.575	641.482	-1.59386	1.06866e-06	2.24533e-05	Gm10076	14	105681828	105682211	+	384	lincRNA	predicted gene 10076 [Source:MGI Symbol;Acc:MGI:3704451]	-
ENSMUSG00000029166	530.084	423.925	526.296	912.163	870.266	770.065	493.435	850.831	-0.785322	1.10005e-06	2.30119e-05	Mapre3	5	30814641	30866106	+	3459	protein_coding	microtubule-associated protein, RP/EB family, member 3 [Source:MGI Symbol;Acc:MGI:2140967]	-
ENSMUSG00000047496	1193.79	770.773	666.296	1614.01	1703.81	2016.17	876.952	1778	-1.01992	1.10051e-06	2.30119e-05	Rnf152	1	105276914	105356710	-	8532	protein_coding	ring finger protein 152 [Source:MGI Symbol;Acc:MGI:2443787]	-
ENSMUSG00000083380	53.6238	44.8124	45.8024	116.199	259.489	110.009	48.0795	161.899	-1.74852	1.19658e-06	2.49415e-05	Ndufb4c	15	73809507	73809896	-	390	processed_pseudogene	NADH:ubiquinone oxidoreductase subunit B4C [Source:MGI Symbol;Acc:MGI:3781422]	-
ENSMUSG00000027236	623.266	542.23	571.234	933.079	1015.92	882.075	578.91	943.692	-0.704407	1.19707e-06	2.49415e-05	Eif3j1	2	122028546	122056598	+	5830	protein_coding	eukaryotic translation initiation factor 3, subunit J1 [Source:MGI Symbol;Acc:MGI:1925905]	-
ENSMUSG00000043154	319.984	475.907	512.469	1021.39	1001.23	693.059	436.12	905.228	-1.05281	1.21053e-06	2.5162e-05	Ppp2r3a	9	101105084	101251795	-	12455	protein_coding	protein phosphatase 2, regulatory subunit B'', alpha [Source:MGI Symbol;Acc:MGI:2442104]	-
ENSMUSG00000031708	2200.33	1976.23	2161.36	4851.31	2909.46	3870.33	2112.64	3877.03	-0.875973	1.21432e-06	2.52109e-05	Tecr	8	83571698	83607971	-	2191	protein_coding	trans-2,3-enoyl-CoA reductase [Source:MGI Symbol;Acc:MGI:1915408]	-
ENSMUSG00000028737	916	813.793	756.173	1310.73	1298.67	1342.11	828.655	1317.17	-0.668745	1.22159e-06	2.53317e-05	Aldh4a1	4	139622866	139649690	+	4907	protein_coding	aldehyde dehydrogenase 4 family, member A1 [Source:MGI Symbol;Acc:MGI:2443883]	-
ENSMUSG00000064351	797296	927035	718173	1.61336e+06	1.37286e+06	1.16066e+06	814168	1.38229e+06	-0.763663	1.28314e-06	2.65292e-05	mt-Co1	MT	5328	6872	+	1545	protein_coding	mitochondrially encoded cytochrome c oxidase I [Source:MGI Symbol;Acc:MGI:102504]	-
ENSMUSG00000099966	74.7217	77.9735	84.6913	167.327	190.945	166.014	79.1288	174.762	-1.14192	1.28389e-06	2.65292e-05	2810402E24Rik	14	20641009	20644048	+	3040	antisense	RIKEN cDNA 2810402E24 gene [Source:MGI Symbol;Acc:MGI:1913715]	-
ENSMUSG00000031075	664.583	1108.66	924.691	1643.06	1953.51	1557.13	899.311	1717.9	-0.933576	1.2982e-06	2.66916e-05	Ano1	7	144588549	144751974	-	6244	protein_coding	anoctamin 1, calcium activated chloride channel [Source:MGI Symbol;Acc:MGI:2142149]	-
ENSMUSG00000025791	2086.05	2327.55	2224.44	4001.9	3176.29	3359.28	2212.68	3512.49	-0.666698	1.29877e-06	2.66916e-05	Pgm2	4	99929414	99987294	+	2921	protein_coding	phosphoglucomutase 2 [Source:MGI Symbol;Acc:MGI:97565]	-
ENSMUSG00000061474	720.844	763.603	747.531	1531.5	1017.15	1488.13	743.993	1345.59	-0.855408	1.29938e-06	2.66916e-05	Mrps36	13	100735955	100744659	-	1274	protein_coding	mitochondrial ribosomal protein S36 [Source:MGI Symbol;Acc:MGI:1913378]	-
ENSMUSG00000021981	567.005	559.258	560.864	906.353	884.954	858.072	562.376	883.127	-0.650882	1.38202e-06	2.82562e-05	Cab39l	14	59440972	59585764	+	6841	protein_coding	calcium binding protein 39-like [Source:MGI Symbol;Acc:MGI:1914081]	-
ENSMUSG00000037709	3294.79	4505.44	3884.57	9759.56	5397.85	7940.67	3894.93	7699.36	-0.983203	1.39658e-06	2.85206e-05	Fam13a	6	58932090	59024549	-	10505	protein_coding	family with sequence similarity 13, member A [Source:MGI Symbol;Acc:MGI:1889842]	-
ENSMUSG00000030614	345.478	387.179	334.444	685.575	621.794	549.046	355.7	618.805	-0.798236	1.4231e-06	2.89607e-05	Tmem126b	7	90467438	90476001	-	4740	protein_coding	transmembrane protein 126B [Source:MGI Symbol;Acc:MGI:1915722]	-
ENSMUSG00000022964	852.706	863.086	764.814	1235.2	1348.85	1293.11	826.869	1292.39	-0.644315	1.44989e-06	2.94715e-05	Tmem50b	16	91574503	91597800	-	2446	protein_coding	transmembrane protein 50B [Source:MGI Symbol;Acc:MGI:1925225]	-
ENSMUSG00000073609	439.539	490.247	441.605	727.406	903.314	719.061	457.13	783.261	-0.776226	1.47021e-06	2.98499e-05	D2hgdh	1	93824909	93852348	+	4281	protein_coding	D-2-hydroxyglutarate dehydrogenase [Source:MGI Symbol;Acc:MGI:2138209]	-
ENSMUSG00000004945	828.971	804.83	835.679	1711.61	1119.96	1591.13	823.16	1474.24	-0.841121	1.50421e-06	3.05047e-05	Tmem242	17	5410870	5440259	-	1837	protein_coding	transmembrane protein 242 [Source:MGI Symbol;Acc:MGI:1917794]	-
ENSMUSG00000027637	953.8	914.172	984.321	1415.31	1509.2	1423.12	950.764	1449.21	-0.607894	1.52023e-06	3.0794e-05	Rab5if	2	156863128	156873563	+	2871	protein_coding	RAB5 interacting factor [Source:MGI Symbol;Acc:MGI:1914638]	-
ENSMUSG00000033022	9334.05	7718.48	8565.06	13529.1	12252.3	13081.1	8539.2	12954.1	-0.601249	1.53648e-06	3.1087e-05	Cdo1	18	46713205	46728342	-	1530	protein_coding	cysteine dioxygenase 1, cytosolic [Source:MGI Symbol;Acc:MGI:105925]	-
ENSMUSG00000032348	416.683	301.139	375.062	1028.36	571.61	717.061	364.295	772.344	-1.08409	1.54627e-06	3.12489e-05	Gsta4	9	78182774	78209349	+	1266	protein_coding	glutathione S-transferase, alpha 4 [Source:MGI Symbol;Acc:MGI:1309515]	-
ENSMUSG00000036879	625.904	663.223	664.568	1091.11	1128.53	936.079	651.231	1051.91	-0.691071	1.56096e-06	3.14369e-05	Phkb	8	85840959	86061376	+	7417	protein_coding	phosphorylase kinase beta [Source:MGI Symbol;Acc:MGI:97578]	-
ENSMUSG00000020091	3157.65	3216.63	3084.32	4423.7	5220.37	4599.39	3152.87	4747.82	-0.590506	1.58447e-06	3.18233e-05	Eif4ebp2	10	61428491	61452661	-	5784	protein_coding	eukaryotic translation initiation factor 4E binding protein 2 [Source:MGI Symbol;Acc:MGI:109198]	-
ENSMUSG00000001983	286.58	318.168	311.975	625.151	450.433	610.052	305.574	561.879	-0.879702	1.58561e-06	3.18233e-05	Taco1	11	106066061	106073612	+	1383	protein_coding	translational activator of mitochondrially encoded cytochrome c oxidase I [Source:MGI Symbol;Acc:MGI:1917457]	-
ENSMUSG00000040181	4690.76	4716.95	4143.83	8266.41	7329.33	6226.53	4517.18	7274.09	-0.687252	1.59854e-06	3.2046e-05	Fmo1	1	162829561	162866610	-	6304	protein_coding	flavin containing monooxygenase 1 [Source:MGI Symbol;Acc:MGI:1310002]	-
ENSMUSG00000034853	2748	1956.51	1654.07	4006.55	3785.84	3809.32	2119.53	3867.24	-0.867574	1.65336e-06	3.30314e-05	Acot11	4	106744555	106804998	-	6056	protein_coding	acyl-CoA thioesterase 11 [Source:MGI Symbol;Acc:MGI:1913736]	-
ENSMUSG00000019960	391.19	431.095	349.136	1043.47	566.714	804.068	390.474	804.75	-1.04375	1.70131e-06	3.39117e-05	Dusp6	10	99263231	99267489	+	3132	protein_coding	dual specificity phosphatase 6 [Source:MGI Symbol;Acc:MGI:1914853]	-
ENSMUSG00000026926	1091.82	1120.31	1197.78	1869.64	1695.24	1665.14	1136.63	1743.34	-0.616923	1.72688e-06	3.43823e-05	Pmpca	2	26389339	26397122	+	4282	protein_coding	peptidase (mitochondrial processing) alpha [Source:MGI Symbol;Acc:MGI:1918568]	-
ENSMUSG00000078861	129.225	113.823	151.235	304.442	276.625	233.02	131.427	271.362	-1.04418	1.7574e-06	3.49489e-05	Zfp931	2	178067695	178078476	-	2299	protein_coding	zinc finger protein 931 [Source:MGI Symbol;Acc:MGI:2441662]	zf-C2H2
ENSMUSG00000032518	6052.45	6685.11	6166.91	11147	9274.27	8939.76	6301.49	9787	-0.63514	1.8026e-06	3.57676e-05	Rpsa	9	120127689	120132369	+	3170	protein_coding	ribosomal protein SA [Source:MGI Symbol;Acc:MGI:105381]	-
ENSMUSG00000026492	581.95	628.269	619.629	1109.7	1111.39	860.073	609.95	1027.06	-0.75093	1.81673e-06	3.60071e-05	Tfb2m	1	179528055	179546267	-	2804	protein_coding	transcription factor B2, mitochondrial [Source:MGI Symbol;Acc:MGI:107937]	-
ENSMUSG00000021816	789.412	892.663	814.074	1409.5	1386.8	1190.1	832.05	1328.8	-0.674945	1.86552e-06	3.68904e-05	Ppp3cb	14	20499364	20546573	-	8809	protein_coding	protein phosphatase 3, catalytic subunit, beta isoform [Source:MGI Symbol;Acc:MGI:107163]	-
ENSMUSG00000000959	1136.65	1360.5	1196.05	2152.01	1805.4	1925.16	1231.07	1960.86	-0.67167	1.8817e-06	3.71264e-05	Oxa1l	14	54360834	54369673	+	4457	protein_coding	oxidase assembly 1-like [Source:MGI Symbol;Acc:MGI:1916339]	-
ENSMUSG00000022419	5568.96	5763.77	6120.24	11590.9	8341.58	8817.74	5817.66	9583.4	-0.720079	1.94904e-06	3.83253e-05	Deptor	15	55112317	55259271	+	8874	protein_coding	DEP domain containing MTOR-interacting protein [Source:MGI Symbol;Acc:MGI:2146322]	-
ENSMUSG00000024014	1330.92	984.08	903.086	2132.25	1883.74	1720.15	1072.7	1912.05	-0.833719	1.95884e-06	3.84747e-05	Pim1	17	29490812	29496111	+	2638	protein_coding	proviral integration site 1 [Source:MGI Symbol;Acc:MGI:97584]	-
ENSMUSG00000025153	213996	141144	173098	330648	272428	306839	176079	303305	-0.784545	1.99004e-06	3.90437e-05	Fasn	11	120805846	120824547	-	10947	protein_coding	fatty acid synthase [Source:MGI Symbol;Acc:MGI:95485]	-
ENSMUSG00000022884	4315.4	4919.5	4429.01	6938.25	6968.25	6391.54	4554.64	6766.01	-0.570914	2.03591e-06	3.98096e-05	Eif4a2	16	23107444	23114136	+	5338	protein_coding	eukaryotic translation initiation factor 4A2 [Source:MGI Symbol;Acc:MGI:106906]	-
ENSMUSG00000000171	5057.34	4934.74	5226.66	8246.65	6909.5	10067.9	5072.91	8408	-0.729088	2.08191e-06	4.06181e-05	Sdhd	9	50596357	50603812	-	1231	protein_coding	succinate dehydrogenase complex, subunit D, integral membrane protein [Source:MGI Symbol;Acc:MGI:1914175]	-
ENSMUSG00000025733	384.157	449.02	463.21	714.625	723.386	700.059	432.129	712.69	-0.72163	2.09234e-06	4.07761e-05	Rhot2	17	25838457	25844851	-	4442	protein_coding	ras homolog family member T2 [Source:MGI Symbol;Acc:MGI:2384892]	-
ENSMUSG00000027679	313.831	283.214	379.383	657.687	559.37	544.046	325.476	587.034	-0.850275	2.13855e-06	4.15378e-05	Dnajc19	3	34056020	34081321	-	4027	protein_coding	DnaJ heat shock protein family (Hsp40) member C19 [Source:MGI Symbol;Acc:MGI:1914963]	-
ENSMUSG00000025885	612.718	503.691	452.839	1625.63	739.298	1150.1	523.083	1171.67	-1.16368	2.14622e-06	4.16404e-05	Myo5b	18	74440936	74771493	+	9766	protein_coding	myosin VB [Source:MGI Symbol;Acc:MGI:106598]	-
ENSMUSG00000060073	1025.88	934.786	949.753	1839.43	1637.72	1349.11	970.141	1608.75	-0.729189	2.26491e-06	4.37974e-05	Psma3	12	70974621	70996347	+	3894	protein_coding	proteasome (prosome, macropain) subunit, alpha type 3 [Source:MGI Symbol;Acc:MGI:104883]	-
ENSMUSG00000032263	1328.29	1305.83	1494.2	2264.72	2138.33	1968.17	1376.11	2123.74	-0.625735	2.28738e-06	4.41831e-05	Bckdhb	9	83925145	84124240	+	1805	protein_coding	branched chain ketoacid dehydrogenase E1, beta polypeptide [Source:MGI Symbol;Acc:MGI:88137]	-
ENSMUSG00000113902	603.048	653.364	716.419	1430.41	948.603	1151.1	657.611	1176.7	-0.839552	2.36228e-06	4.55292e-05	Ndufb1-ps	12	101968090	101977068	-	1153	bidirectional_promoter_lncRNA	NADH:ubiquinone oxidoreductase subunit B1 [Source:MGI Symbol;Acc:MGI:3780865]	-
ENSMUSG00000014301	427.232	417.651	456.296	869.169	787.034	622.053	433.726	759.419	-0.807078	2.55794e-06	4.90137e-05	Pam16	16	4616464	4624988	-	2435	protein_coding	presequence translocase-asssociated motor 16 homolog (S. cerevisiae) [Source:MGI Symbol;Acc:MGI:1913699]	-
ENSMUSG00000002379	945.888	950.919	904.814	1564.04	1287.65	1736.15	933.874	1529.28	-0.712184	2.5599e-06	4.90137e-05	Ndufa11	17	56717767	56722141	+	1092	protein_coding	NADH:ubiquinone oxidoreductase subunit A11 [Source:MGI Symbol;Acc:MGI:1917125]	-
ENSMUSG00000029512	1337.96	1174.08	1130.37	2135.74	1751.55	1908.16	1214.14	1931.82	-0.670104	2.57068e-06	4.91663e-05	Ulk1	5	110784488	110810097	-	6488	protein_coding	unc-51 like kinase 1 [Source:MGI Symbol;Acc:MGI:1270126]	-
ENSMUSG00000029864	471.186	449.02	507.284	921.459	711.146	777.066	475.83	803.224	-0.755308	2.68088e-06	5.09586e-05	Gstk1	6	42245935	42250447	+	1469	protein_coding	glutathione S-transferase kappa 1 [Source:MGI Symbol;Acc:MGI:1923513]	-
ENSMUSG00000020386	743.7	872.945	804.568	1359.53	1474.92	1146.1	807.071	1326.85	-0.716658	2.68188e-06	5.09586e-05	Sar1b	11	51763687	51791925	+	1255	protein_coding	secretion associated Ras related GTPase 1B [Source:MGI Symbol;Acc:MGI:1913647]	-
ENSMUSG00000024081	283.942	262.601	280.864	471.768	687.89	445.038	275.802	534.899	-0.954185	2.69253e-06	5.11054e-05	Cebpz	17	78919006	78937066	-	4658	protein_coding	CCAAT/enhancer binding protein zeta [Source:MGI Symbol;Acc:MGI:109386]	-
ENSMUSG00000026687	1175.33	1136.44	1177.9	1868.48	1818.87	1618.14	1163.22	1768.5	-0.604018	2.70752e-06	5.13342e-05	Aldh9a1	1	167349991	167368532	+	3383	protein_coding	aldehyde dehydrogenase 9, subfamily A1 [Source:MGI Symbol;Acc:MGI:1861622]	-
ENSMUSG00000113750	6.15355	3.58499	9.50617	42.9937	37.9441	40.0034	6.4149	40.3137	-2.64805	2.72598e-06	5.16283e-05	Gm5628	13	17949908	17950956	+	1049	processed_pseudogene	predicted gene 5628 [Source:MGI Symbol;Acc:MGI:3779506]	-
ENSMUSG00000041658	26.3723	17.9249	23.3333	87.1493	89.3522	58.0049	22.5435	78.1688	-1.78976	2.83352e-06	5.35489e-05	Rragb	X	153139981	153171943	+	2258	protein_coding	Ras-related GTP binding B [Source:MGI Symbol;Acc:MGI:3038613]	-
ENSMUSG00000021057	10.5489	33.1612	13.8272	105.741	59.9762	89.0075	19.1791	84.9083	-2.14993	2.90063e-06	5.468e-05	Akap5	12	76324891	76334153	+	6824	protein_coding	A kinase (PRKA) anchor protein 5 [Source:MGI Symbol;Acc:MGI:2685104]	-
ENSMUSG00000001420	541.512	406.896	438.148	976.073	695.234	850.072	462.186	840.459	-0.862948	2.90275e-06	5.468e-05	Tmem79	3	88328655	88336148	-	2912	protein_coding	transmembrane protein 79 [Source:MGI Symbol;Acc:MGI:1919163]	-
ENSMUSG00000002781	2118.58	1793.39	1914.2	3354.67	2664.66	3263.28	1942.06	3094.2	-0.672146	2.94971e-06	5.5445e-05	Tmem143	7	45896941	45917413	+	7518	protein_coding	transmembrane protein 143 [Source:MGI Symbol;Acc:MGI:1917459]	-
ENSMUSG00000026773	8818.91	4373.69	6598.15	15067.5	10845.9	14772.2	6596.92	13561.9	-1.03971	2.96445e-06	5.56297e-05	Pfkfb3	2	11471433	11554077	-	7561	protein_coding	6-phosphofructo-2-kinase/fructose-2,6-biphosphatase 3 [Source:MGI Symbol;Acc:MGI:2181202]	-
ENSMUSG00000034910	43.0748	39.4349	38.0247	110.389	119.952	91.0077	40.1781	107.116	-1.41238	2.9659e-06	5.56297e-05	Pygo1	9	72925645	72952181	+	7916	protein_coding	pygopus 1 [Source:MGI Symbol;Acc:MGI:1919385]	-
ENSMUSG00000064372	4182.65	3322.39	3053.21	7362.38	7548.43	4772.4	3519.42	6561.07	-0.898452	2.98232e-06	5.58682e-05	mt-Tp	MT	15356	15422	-	67	Mt_tRNA	mitochondrially encoded tRNA proline [Source:MGI Symbol;Acc:MGI:102478]	-
ENSMUSG00000020435	24.6142	13.4437	19.8765	72.0435	68.5442	67.0057	19.3115	69.1978	-1.83983	3.03656e-06	5.67116e-05	Osbp2	11	3703731	3863903	-	6361	protein_coding	oxysterol binding protein 2 [Source:MGI Symbol;Acc:MGI:1921559]	-
ENSMUSG00000019864	603.048	656.053	683.58	966.777	1044.07	1019.09	647.56	1009.98	-0.641185	3.18865e-06	5.92987e-05	Rtn4ip1	10	43901807	43957201	+	4554	protein_coding	reticulon 4 interacting protein 1 [Source:MGI Symbol;Acc:MGI:2178759]	-
ENSMUSG00000064356	133.62	69.0111	70.8642	2019.54	757.658	374.032	91.165	1050.41	-3.52622	3.25213e-06	6.0415e-05	mt-Atp8	MT	7766	7969	+	204	protein_coding	mitochondrially encoded ATP synthase 8 [Source:MGI Symbol;Acc:MGI:99926]	-
ENSMUSG00000037458	1001.27	913.276	1041.36	1503.62	1483.49	1489.13	985.301	1492.08	-0.598602	3.2556e-06	6.04152e-05	Azin1	15	38487427	38519266	-	6256	protein_coding	antizyme inhibitor 1 [Source:MGI Symbol;Acc:MGI:1859169]	-
ENSMUSG00000017386	670.737	558.362	523.703	940.051	1001.23	933.079	584.267	958.121	-0.713407	3.29205e-06	6.10269e-05	Traf4	11	78158499	78165589	-	3292	protein_coding	TNF receptor associated factor 4 [Source:MGI Symbol;Acc:MGI:1202880]	-
ENSMUSG00000083327	675.132	822.755	700.864	1488.51	1381.9	1018.09	732.917	1296.17	-0.821963	3.4325e-06	6.34287e-05	Vcp-rs	X	104345829	104348234	-	2406	processed_pseudogene	valosin containing protein, related sequence [Source:MGI Symbol;Acc:MGI:894298]	-
ENSMUSG00000028837	884.353	886.389	891.851	1687.21	1250.93	1401.12	887.531	1446.42	-0.70468	3.44103e-06	6.35191e-05	Psmb2	4	126677630	126709714	+	1204	protein_coding	proteasome (prosome, macropain) subunit, beta type 2 [Source:MGI Symbol;Acc:MGI:1347045]	-
ENSMUSG00000107868	13.1862	8.06623	18.1481	38.3457	95.4723	61.0052	13.1335	64.941	-2.30177	3.48142e-06	6.4197e-05	Gm5112	6	122811170	122813537	+	2368	TEC	predicted gene 5112 [Source:MGI Symbol;Acc:MGI:3779460]	-
ENSMUSG00000115099	21.0979	34.9537	25.9259	91.7973	110.16	67.0057	27.3258	89.6544	-1.71165	3.58125e-06	6.58987e-05	AC114585.1	14	103424905	103449867	+	4145	lincRNA	novel transcript	-
ENSMUSG00000033446	661.946	553.881	577.284	907.515	959.619	991.084	597.704	952.739	-0.672817	3.67083e-06	6.71057e-05	Lpar6	14	73237895	73243294	+	5400	protein_coding	lysophosphatidic acid receptor 6 [Source:MGI Symbol;Acc:MGI:1914418]	-
ENSMUSG00000021974	0	0.896247	0	19.7539	29.3761	23.0019	0.298749	24.044	-6.25211	3.67371e-06	6.71057e-05	Fgf9	14	58070547	58112720	+	4649	protein_coding	fibroblast growth factor 9 [Source:MGI Symbol;Acc:MGI:104723]	-
ENSMUSG00000029563	3.51631	8.06623	11.2346	63.9095	30.6001	47.004	7.6057	47.1712	-2.6325	3.70433e-06	6.75943e-05	Foxp2	6	14901349	15441977	+	16346	protein_coding	forkhead box P2 [Source:MGI Symbol;Acc:MGI:2148705]	Fork
ENSMUSG00000025488	3816.96	3072.34	3013.46	7918.97	4094.29	9418.8	3300.92	7144.02	-1.114	3.74131e-06	6.81269e-05	Cox8b	7	140898945	140900446	-	360	protein_coding	cytochrome c oxidase subunit 8B [Source:MGI Symbol;Acc:MGI:105958]	-
ENSMUSG00000004655	7626	7856.51	7356.91	14179.8	10739.4	11037.9	7613.14	11985.7	-0.654738	3.9847e-06	7.1885e-05	Aqp1	6	55336432	55348555	+	2627	protein_coding	aquaporin 1 [Source:MGI Symbol;Acc:MGI:103201]	-
ENSMUSG00000034640	485.251	621.1	564.321	1129.46	1078.35	787.066	556.89	998.29	-0.841331	4.0495e-06	7.29035e-05	Tiparp	3	65528410	65555518	+	4358	protein_coding	TCDD-inducible poly(ADP-ribose) polymerase [Source:MGI Symbol;Acc:MGI:2159210]	-
ENSMUSG00000035885	8105.98	5748.53	7415.68	12560	10828.8	11281	7090.06	11556.6	-0.704826	4.27114e-06	7.66516e-05	Cox8a	19	7215158	7217616	-	545	protein_coding	cytochrome c oxidase subunit 8A [Source:MGI Symbol;Acc:MGI:105959]	-
ENSMUSG00000021520	2507.13	2588.36	2755.92	5029.1	3384.37	4979.42	2617.14	4464.3	-0.770613	4.27523e-06	7.66516e-05	Uqcrb	13	66900617	66905378	-	876	protein_coding	ubiquinol-cytochrome c reductase binding protein [Source:MGI Symbol;Acc:MGI:1914780]	-
ENSMUSG00000039887	218.011	218.684	189.259	485.712	380.665	331.028	208.652	399.135	-0.934912	4.33117e-06	7.7575e-05	Alg14	3	121291773	121363094	+	2502	protein_coding	asparagine-linked glycosylation 14 [Source:MGI Symbol;Acc:MGI:1914039]	-
ENSMUSG00000040213	391.19	358.499	448.518	677.441	707.474	619.052	399.402	667.989	-0.74115	4.47455e-06	7.98974e-05	Kyat3	3	142701051	142746870	+	9518	protein_coding	kynurenine aminotransferase 3 [Source:MGI Symbol;Acc:MGI:2677849]	-
ENSMUSG00000085711	72.0844	69.0111	110.617	198.7	247.249	163.014	83.9042	202.988	-1.27176	4.49052e-06	8.01007e-05	Gm15163	X	157016229	157017530	-	1302	processed_pseudogene	predicted gene 15163 [Source:MGI Symbol;Acc:MGI:3642430]	-
ENSMUSG00000025920	378.004	414.066	444.197	698.357	695.234	625.053	412.089	672.881	-0.706746	4.57982e-06	8.16104e-05	Stau2	1	16228674	16520112	-	6747	protein_coding	staufen double-stranded RNA binding protein 2 [Source:MGI Symbol;Acc:MGI:1352508]	-
ENSMUSG00000024259	856.222	1087.15	950.617	1581.47	1844.57	1394.12	964.662	1606.72	-0.735592	4.80807e-06	8.52543e-05	Slc25a46	18	31580168	31609902	-	4371	protein_coding	solute carrier family 25, member 46 [Source:MGI Symbol;Acc:MGI:1914703]	-
ENSMUSG00000031068	1492.67	1425.93	1438.02	2142.71	2058.77	2132.18	1452.21	2111.22	-0.539895	4.80869e-06	8.52543e-05	Glrx3	7	137437614	137468594	+	5016	protein_coding	glutaredoxin 3 [Source:MGI Symbol;Acc:MGI:1353653]	-
ENSMUSG00000044308	1602.56	1890.19	1824.32	2777.16	2995.14	2468.21	1772.36	2746.83	-0.631835	4.83521e-06	8.56376e-05	Ubr3	2	69897246	70024013	+	9719	protein_coding	ubiquitin protein ligase E3 component n-recognin 3 [Source:MGI Symbol;Acc:MGI:1861100]	-
ENSMUSG00000061273	779.742	932.994	825.308	1360.69	1492.06	1212.1	846.015	1354.95	-0.679036	4.84325e-06	8.56932e-05	Mmgt1	X	56585512	56598069	-	4234	protein_coding	membrane magnesium transporter 1 [Source:MGI Symbol;Acc:MGI:2384305]	-
ENSMUSG00000048967	43.0748	32.2649	44.0741	155.707	68.5442	156.013	39.8046	126.755	-1.67323	5.01305e-06	8.85183e-05	Yjefn3	8	69887788	69902712	-	880	protein_coding	YjeF N-terminal domain containing 3 [Source:MGI Symbol;Acc:MGI:2681845]	-
ENSMUSG00000031641	429.869	464.256	464.938	722.759	716.042	697.059	453.021	711.953	-0.652031	5.08246e-06	8.9563e-05	Cbr4	8	61487734	61506694	+	6259	protein_coding	carbonyl reductase 4 [Source:MGI Symbol;Acc:MGI:2384567]	-
ENSMUSG00000063077	3334.34	3785.75	3679.75	5168.54	6899.71	5271.45	3599.95	5779.9	-0.682937	5.1083e-06	8.99278e-05	Kif1b	4	149176319	149307693	-	17608	protein_coding	kinesin family member 1B [Source:MGI Symbol;Acc:MGI:108426]	-
ENSMUSG00000025903	825.454	951.815	872.839	1331.64	1683	1304.11	883.369	1439.59	-0.704109	5.14155e-06	9.0422e-05	Lypla1	1	4807788	4848410	+	7145	protein_coding	lysophospholipase 1 [Source:MGI Symbol;Acc:MGI:1344588]	-
ENSMUSG00000002949	1350.26	1422.34	1455.31	2315.85	1894.76	2300.19	1409.31	2170.27	-0.623169	5.31615e-06	9.31179e-05	Timm44	8	4259731	4275913	-	3664	protein_coding	translocase of inner mitochondrial membrane 44 [Source:MGI Symbol;Acc:MGI:1343262]	-
ENSMUSG00000036775	567.005	615.722	655.926	958.643	1123.64	899.076	612.884	993.785	-0.696595	5.53895e-06	9.68265e-05	Decr2	17	26081211	26090329	-	2288	protein_coding	2-4-dienoyl-Coenzyme A reductase 2, peroxisomal [Source:MGI Symbol;Acc:MGI:1347059]	-
ENSMUSG00000071655	1135.77	1021.72	1098.39	1759.25	1509.2	1689.14	1085.3	1652.53	-0.606753	5.54858e-06	9.68864e-05	Ubxn1	19	8871559	8875663	+	1068	protein_coding	UBX domain protein 1 [Source:MGI Symbol;Acc:MGI:1289301]	-
ENSMUSG00000016319	5185.68	4568.17	5187.78	8515.07	6583.91	8284.7	4980.54	7794.56	-0.646235	5.56342e-06	9.69633e-05	Slc25a5	X	36795651	36798807	+	1646	protein_coding	solute carrier family 25 (mitochondrial carrier, adenine nucleotide translocator), member 5 [Source:MGI Symbol;Acc:MGI:1353496]	-
ENSMUSG00000022309	239.988	240.194	179.753	568.214	304.777	605.051	219.979	492.681	-1.16475	5.66752e-06	9.8581e-05	Angpt1	15	42424723	42676977	-	5205	protein_coding	angiopoietin 1 [Source:MGI Symbol;Acc:MGI:108448]	-
ENSMUSG00000020458	3799.38	3780.37	3432.59	5352.13	5066.15	5515.47	3670.78	5311.25	-0.533067	5.87725e-06	0.000102026	Rtn4	11	29692947	29744331	+	6991	protein_coding	reticulon 4 [Source:MGI Symbol;Acc:MGI:1915835]	-
ENSMUSG00000004069	2348.02	2350.86	2653.09	3609.14	3435.78	3788.32	2450.65	3611.08	-0.559363	5.91704e-06	0.000102568	Dnaja3	16	4639989	4707695	+	3912	protein_coding	DnaJ heat shock protein family (Hsp40) member A3 [Source:MGI Symbol;Acc:MGI:1933786]	-
ENSMUSG00000020132	1105	1286.12	1211.6	1734.85	1820.09	1848.16	1200.91	1801.03	-0.584817	6.05351e-06	0.000104567	Rab21	10	115287084	115315594	-	5047	protein_coding	RAB21, member RAS oncogene family [Source:MGI Symbol;Acc:MGI:894308]	-
ENSMUSG00000109052	14.0653	18.8212	4.32099	63.9095	62.4242	52.0044	12.4025	59.446	-2.26321	6.35733e-06	0.000109275	Gm45012	7	99202366	99227080	+	1666	antisense	predicted gene 45012 [Source:MGI Symbol;Acc:MGI:5753588]	-
ENSMUSG00000005981	3372.14	3700.61	3658.15	5665.87	5189.77	4889.41	3576.97	5248.35	-0.553043	6.38828e-06	0.000109699	Trap1	16	4039971	4077827	-	2573	protein_coding	TNF receptor-associated protein 1 [Source:MGI Symbol;Acc:MGI:1915265]	-
ENSMUSG00000090785	8.79078	16.1325	13.8272	76.6914	39.1681	55.0046	12.9168	56.9547	-2.14202	6.75206e-06	0.000115266	Gm17116	14	64111200	64114641	-	1013	antisense	predicted gene 17116 [Source:MGI Symbol;Acc:MGI:4937943]	-
ENSMUSG00000026303	21.0979	20.6137	12.0988	83.6634	39.1681	103.009	17.9368	75.2801	-2.0747	6.78053e-06	0.000115639	Mlph	1	90915085	90951142	+	5357	protein_coding	melanophilin [Source:MGI Symbol;Acc:MGI:2176380]	-
ENSMUSG00000075700	2031.55	2242.41	1851.11	3329.1	3817.67	2782.24	2041.69	3309.67	-0.696667	6.97431e-06	0.000118713	Selenot	3	58576636	58593133	+	3436	protein_coding	selenoprotein T [Source:MGI Symbol;Acc:MGI:1916477]	-
ENSMUSG00000025825	1405.65	1363.19	1355.93	2514.55	1944.94	2008.17	1374.92	2155.89	-0.648858	7.01726e-06	0.000119328	Iscu	5	113772748	113778288	+	2176	protein_coding	iron-sulfur cluster assembly enzyme [Source:MGI Symbol;Acc:MGI:1913633]	-
ENSMUSG00000035530	3305.33	3277.58	3191.48	5445.09	4400.29	4747.4	3258.13	4864.26	-0.578198	7.05096e-06	0.000119784	Eif1	11	100319885	100322096	+	2098	protein_coding	eukaryotic translation initiation factor 1 [Source:MGI Symbol;Acc:MGI:105125]	-
ENSMUSG00000026643	665.462	771.669	778.642	1060.9	1212.99	1192.1	738.591	1155.33	-0.645513	7.13074e-06	0.000121022	Nmt2	2	3284212	3328877	+	6556	protein_coding	N-myristoyltransferase 2 [Source:MGI Symbol;Acc:MGI:1202298]	-
ENSMUSG00000076432	2108.91	2099.01	1884.81	3045.58	2883.75	2941.25	2030.91	2956.86	-0.541986	7.2146e-06	0.000122326	Ywhaq	12	21390071	21417637	-	3061	protein_coding	tyrosine 3-monooxygenase/tryptophan 5-monooxygenase activation protein theta [Source:MGI Symbol;Acc:MGI:891963]	-
ENSMUSG00000040532	443.935	475.907	483.95	798.288	695.234	727.061	467.931	740.194	-0.66163	7.25611e-06	0.000122911	Abhd11	5	135009152	135012175	+	2172	protein_coding	abhydrolase domain containing 11 [Source:MGI Symbol;Acc:MGI:1916008]	-
ENSMUSG00000057388	470.307	560.155	496.913	775.048	888.626	787.066	509.125	816.914	-0.681876	7.45453e-06	0.000126141	Mrpl18	17	12911349	12916345	-	1398	protein_coding	mitochondrial ribosomal protein L18 [Source:MGI Symbol;Acc:MGI:1914931]	-
ENSMUSG00000068079	477.34	310.998	296.42	668.145	640.154	744.063	361.586	684.121	-0.920351	7.5818e-06	0.000127932	Tcf15	2	152143561	152149097	+	980	protein_coding	transcription factor 15 [Source:MGI Symbol;Acc:MGI:104664]	bHLH
ENSMUSG00000090634	0	0	1.72839	34.8597	18.36	23.0019	0.576131	25.4072	-5.44145	8.39117e-06	0.000140773	Gm8126	14	43258649	43266799	+	1764	protein_coding	predicted gene 8126 [Source:MGI Symbol;Acc:MGI:3646861]	-
ENSMUSG00000042745	853.585	829.029	658.518	1512.91	1129.76	1297.11	780.377	1313.26	-0.751127	8.81185e-06	0.000147266	Id1	2	152736251	152737410	+	1160	protein_coding	inhibitor of DNA binding 1 [Source:MGI Symbol;Acc:MGI:96396]	bHLH
ENSMUSG00000052914	352.51	380.905	306.79	680.927	613.226	509.043	346.735	601.065	-0.792967	9.4481e-06	0.000157598	Cyp2j6	4	96516138	96553661	-	3605	protein_coding	cytochrome P450, family 2, subfamily j, polypeptide 6 [Source:MGI Symbol;Acc:MGI:1270148]	-
ENSMUSG00000059022	134.499	64.5298	96.7901	318.386	208.081	209.018	98.6063	245.161	-1.31309	9.48927e-06	0.000158133	Kcp	6	29473162	29507952	-	7807	protein_coding	kielin/chordin-like protein [Source:MGI Symbol;Acc:MGI:2141640]	-
ENSMUSG00000032114	367.455	372.839	341.358	672.793	527.545	592.05	360.551	597.463	-0.728978	9.59295e-06	0.000159709	Slc37a4	9	44396852	44402968	+	2857	protein_coding	solute carrier family 37 (glucose-6-phosphate transporter), member 4 [Source:MGI Symbol;Acc:MGI:1316650]	-
ENSMUSG00000050323	149.443	150.57	116.667	268.42	250.921	266.022	138.893	261.788	-0.915158	9.61579e-06	0.000159937	Ndufaf6	4	11051045	11076205	-	1235	protein_coding	NADH:ubiquinone oxidoreductase complex assembly factor 6 [Source:MGI Symbol;Acc:MGI:1924197]	-
ENSMUSG00000005803	968.744	889.078	887.53	1433.9	1260.72	1479.12	915.117	1391.25	-0.604764	9.64086e-06	0.000160201	Sqor	2	122765237	122809569	+	4084	protein_coding	sulfide quinone oxidoreductase [Source:MGI Symbol;Acc:MGI:1929899]	-
ENSMUSG00000038838	489.647	453.501	507.284	763.428	824.978	705.06	483.477	764.489	-0.660242	9.69936e-06	0.00016102	Vars2	17	35655634	35667592	-	5460	protein_coding	valyl-tRNA synthetase 2, mitochondrial [Source:MGI Symbol;Acc:MGI:1916165]	-
ENSMUSG00000116995	121.313	101.276	131.358	220.778	214.201	261.022	117.982	232	-0.976636	9.82858e-06	0.000162856	AC110534.5	17	3103175	3114795	-	2478	transcribed_processed_pseudogene	NLR family, pyrin domain containing (Nlrp) pseudogene	-
ENSMUSG00000041921	497.558	469.634	502.099	811.07	714.818	759.064	489.764	761.651	-0.637111	1.0226e-05	0.000169121	Metap1d	2	71453276	71525194	+	4537	protein_coding	methionyl aminopeptidase type 1D (mitochondrial) [Source:MGI Symbol;Acc:MGI:1913809]	-
ENSMUSG00000063049	113.401	88.7285	87.2839	177.785	200.737	212.018	96.4712	196.846	-1.02965	1.06838e-05	0.000176272	Ing2	8	47667178	47675556	-	3019	protein_coding	inhibitor of growth family, member 2 [Source:MGI Symbol;Acc:MGI:1916510]	-
ENSMUSG00000002846	361.301	302.932	332.716	542.65	512.857	577.049	332.316	544.185	-0.712062	1.08832e-05	0.000178805	Timmdc1	16	38498347	38522663	-	1784	protein_coding	translocase of inner mitochondrial membrane domain containing 1 [Source:MGI Symbol;Acc:MGI:1922139]	-
ENSMUSG00000059040	762.161	769.877	738.889	1638.41	1029.39	1264.11	756.975	1310.63	-0.792082	1.09259e-05	0.000179339	Eno1b	18	48045335	48048378	+	1757	protein_coding	enolase 1B, retrotransposed [Source:MGI Symbol;Acc:MGI:3648653]	-
ENSMUSG00000039182	158.234	138.918	137.407	260.286	250.921	282.024	144.853	264.41	-0.869126	1.13596e-05	0.000186283	AW209491	13	14630154	14639096	+	3031	protein_coding	expressed sequence AW209491 [Source:MGI Symbol;Acc:MGI:2145422]	-
ENSMUSG00000063884	731.393	886.389	934.197	1282.84	1538.57	1285.11	850.66	1368.84	-0.685923	1.14564e-05	0.000187693	Ptcd3	6	71880638	71908750	-	6841	protein_coding	pentatricopeptide repeat domain 3 [Source:MGI Symbol;Acc:MGI:1917206]	-
ENSMUSG00000064354	21133	14077.4	10250.2	84173.5	62435.2	34858.9	15153.5	60489.2	-1.99702	1.18615e-05	0.000193785	mt-Co2	MT	7013	7696	+	684	protein_coding	mitochondrially encoded cytochrome c oxidase II [Source:MGI Symbol;Acc:MGI:102503]	-
ENSMUSG00000036292	49.2284	41.2274	39.7531	135.953	90.5762	106.009	43.4029	110.846	-1.35302	1.21043e-05	0.000196833	Gramd1c	16	43980350	44063345	-	5018	protein_coding	GRAM domain containing 1C [Source:MGI Symbol;Acc:MGI:2443024]	-
ENSMUSG00000006715	120.434	168.495	180.617	370.675	257.041	321.027	156.515	316.248	-1.01524	1.22138e-05	0.000198429	Gmnn	13	24751845	24761923	-	1465	protein_coding	geminin [Source:MGI Symbol;Acc:MGI:1927344]	-
ENSMUSG00000063882	3431.92	3202.29	3327.16	5479.95	4297.48	6668.56	3320.46	5482	-0.72353	1.22499e-05	0.000198831	Uqcrh	4	116066965	116075071	-	1237	protein_coding	ubiquinol-cytochrome c reductase hinge protein [Source:MGI Symbol;Acc:MGI:1913826]	-
ENSMUSG00000058267	505.47	502.795	491.728	838.958	740.522	741.063	499.998	773.514	-0.62935	1.26923e-05	0.000205057	Mrps14	1	160195215	160202170	+	3258	protein_coding	mitochondrial ribosomal protein S14 [Source:MGI Symbol;Acc:MGI:1928141]	-
ENSMUSG00000072946	1298.4	1325.55	1529.63	2059.05	1949.84	2345.2	1384.53	2118.03	-0.61363	1.29911e-05	0.000209306	Ptgr2	12	84285232	84315832	+	5929	protein_coding	prostaglandin reductase 2 [Source:MGI Symbol;Acc:MGI:1916372]	-
ENSMUSG00000002660	726.998	621.996	719.012	1222.41	954.723	1131.1	689.335	1102.74	-0.678042	1.31259e-05	0.000211089	Clpp	17	56990305	56996188	+	1223	protein_coding	caseinolytic mitochondrial matrix peptidase proteolytic subunit [Source:MGI Symbol;Acc:MGI:1858213]	-
ENSMUSG00000039865	217.132	245.572	265.309	404.373	408.817	413.035	242.671	408.742	-0.752176	1.32221e-05	0.00021244	Slc44a3	3	121459528	121532404	-	5057	protein_coding	solute carrier family 44, member 3 [Source:MGI Symbol;Acc:MGI:2384860]	-
ENSMUSG00000042569	1169.17	985.872	878.889	1605.87	1621.8	1525.13	1011.31	1584.27	-0.64749	1.35766e-05	0.000217608	Dhrs7b	11	60830631	60860195	+	3325	protein_coding	dehydrogenase/reductase (SDR family) member 7B [Source:MGI Symbol;Acc:MGI:2384931]	-
ENSMUSG00000021112	286.58	323.545	322.346	517.086	507.961	483.041	310.823	502.696	-0.69323	1.3738e-05	0.000219921	Mpp5	12	78748907	78840714	+	8777	protein_coding	membrane protein, palmitoylated 5 (MAGUK p55 subfamily member 5) [Source:MGI Symbol;Acc:MGI:1927339]	-
ENSMUSG00000031918	712.932	836.199	808.024	1310.73	1318.25	1079.09	785.719	1236.02	-0.65305	1.3818e-05	0.000221	Mtmr2	9	13748410	13806481	+	4913	protein_coding	myotubularin related protein 2 [Source:MGI Symbol;Acc:MGI:1924366]	-
ENSMUSG00000064346	84.3915	112.927	52.716	165.003	395.353	181.015	83.3449	247.124	-1.56703	1.44502e-05	0.0002309	mt-Tw	MT	4950	5016	+	67	Mt_tRNA	mitochondrially encoded tRNA tryptophan [Source:MGI Symbol;Acc:MGI:102471]	-
ENSMUSG00000116114	194.276	149.673	119.259	415.993	313.345	258.022	154.403	329.12	-1.09104	1.45921e-05	0.000232837	Gm35853	15	101322888	101405834	+	3542	antisense	predicted gene, 35853 [Source:MGI Symbol;Acc:MGI:5595012]	-
ENSMUSG00000114544	2.63723	0	0	33.6977	12.24	28.0024	0.879078	24.6467	-4.81102	1.45981e-05	0.000232837	Gm49146	14	43250590	43258804	+	2135	transcribed_unprocessed_pseudogene	predicted gene, 49146 [Source:MGI Symbol;Acc:MGI:6118560]	-
ENSMUSG00000063253	522.172	580.768	452.839	999.312	883.73	739.062	518.593	874.035	-0.752594	1.46803e-05	0.000233935	Scoc	8	83430084	83458391	-	4279	protein_coding	short coiled-coil protein [Source:MGI Symbol;Acc:MGI:1927654]	-
ENSMUSG00000041261	14.9443	13.4437	27.6543	68.5575	66.0962	62.0052	18.6808	65.553	-1.80831	1.57294e-05	0.00024929	Car8	4	8143362	8239041	-	3853	protein_coding	carbonic anhydrase 8 [Source:MGI Symbol;Acc:MGI:88253]	-
ENSMUSG00000027108	430.748	467.841	463.21	768.076	637.706	751.063	453.933	718.948	-0.663986	1.57546e-05	0.000249349	Ola1	2	73092801	73218924	-	3561	protein_coding	Obg-like ATPase 1 [Source:MGI Symbol;Acc:MGI:1914309]	-
ENSMUSG00000071014	1484.76	1149.89	1389.63	2069.51	1953.51	2933.25	1341.43	2318.75	-0.789993	1.57617e-05	0.000249349	Ndufb6	4	40270591	40279421	-	659	protein_coding	NADH:ubiquinone oxidoreductase subunit B6 [Source:MGI Symbol;Acc:MGI:2684983]	-
ENSMUSG00000057469	407.013	465.152	528.889	818.042	870.266	669.057	467.018	785.788	-0.749689	1.57924e-05	0.000249608	E2f6	12	16810963	16839742	+	5663	protein_coding	E2F transcription factor 6 [Source:MGI Symbol;Acc:MGI:1354159]	E2F
ENSMUSG00000015536	875.562	880.115	982.592	1629.11	1201.97	1571.13	912.756	1467.41	-0.685325	1.61778e-05	0.000255239	Mocs2	13	114818236	114832275	+	9054	protein_coding	molybdenum cofactor synthesis 2 [Source:MGI Symbol;Acc:MGI:1336894]	-
ENSMUSG00000064215	11268	9538.76	9800.86	15168.6	13715	16229.4	10202.5	15037.7	-0.559696	1.64264e-05	0.000258693	Ifi27	12	103434211	103440239	+	1467	protein_coding	interferon, alpha-inducible protein 27 [Source:MGI Symbol;Acc:MGI:1277180]	-
ENSMUSG00000019718	551.182	657.846	659.382	905.191	1003.68	996.084	622.803	968.319	-0.636788	1.65727e-05	0.000260528	L3hypdh	12	72073428	72085439	-	2679	protein_coding	L-3-hydroxyproline dehydratase (trans-) [Source:MGI Symbol;Acc:MGI:1914467]	-
ENSMUSG00000001829	2341.86	1996.84	2326.42	3836.89	3310.93	3045.26	2221.71	3397.69	-0.612703	1.68627e-05	0.000264611	Clpb	7	101663633	101795506	+	9960	protein_coding	ClpB caseinolytic peptidase B [Source:MGI Symbol;Acc:MGI:1100517]	-
ENSMUSG00000021417	1194.67	1299.56	1261.73	1909.15	1711.16	1851.16	1251.98	1823.82	-0.54291	1.69002e-05	0.000264963	Eci2	13	34977748	35027096	-	5540	protein_coding	enoyl-Coenzyme A delta isomerase 2 [Source:MGI Symbol;Acc:MGI:1346064]	-
ENSMUSG00000017428	948.525	929.409	931.605	1581.47	1233.8	1517.13	936.513	1444.13	-0.625207	1.6972e-05	0.000265848	Psmd11	11	80428615	80473248	+	6383	protein_coding	proteasome (prosome, macropain) 26S subunit, non-ATPase, 11 [Source:MGI Symbol;Acc:MGI:1916327]	-
ENSMUSG00000022100	672.495	715.206	635.185	1060.9	1128.53	934.079	674.295	1041.17	-0.626174	1.71297e-05	0.000267839	Xpo7	14	70654246	70766628	-	19005	protein_coding	exportin 7 [Source:MGI Symbol;Acc:MGI:1929705]	-
ENSMUSG00000028127	2825.36	3344.8	2847.53	4408.59	6052.7	4267.36	3005.89	4909.55	-0.70764	1.73989e-05	0.000271738	Abcd3	3	121758774	121815302	-	6593	protein_coding	ATP-binding cassette, sub-family D (ALD), member 3 [Source:MGI Symbol;Acc:MGI:1349216]	-
ENSMUSG00000028399	359.543	546.711	468.395	722.759	933.915	776.066	458.216	810.913	-0.823266	1.75464e-05	0.000273376	Ptprd	4	75941238	78211961	-	22822	protein_coding	protein tyrosine phosphatase, receptor type, D [Source:MGI Symbol;Acc:MGI:97812]	-
ENSMUSG00000026986	230.319	234.817	203.086	389.267	395.353	348.029	222.741	377.55	-0.760611	1.79896e-05	0.000279783	Hnmt	2	24002910	24049394	-	1769	protein_coding	histamine N-methyltransferase [Source:MGI Symbol;Acc:MGI:2153181]	-
ENSMUSG00000002058	152.081	121.89	124.444	330.005	206.857	268.023	132.805	268.295	-1.0151	1.82022e-05	0.000282838	Unc119	11	78343482	78349164	+	2448	protein_coding	unc-119 lipid binding chaperone [Source:MGI Symbol;Acc:MGI:1328357]	-
ENSMUSG00000050103	556.457	553.881	546.173	976.073	883.73	756.064	552.17	871.956	-0.658419	1.87195e-05	0.000289855	Agmo	12	37241641	37582202	+	6397	protein_coding	alkylglycerol monooxygenase [Source:MGI Symbol;Acc:MGI:2442495]	-
ENSMUSG00000112833	3.51631	3.58499	2.59259	31.3738	33.0481	18.0015	3.2313	27.4745	-3.08469	1.87201e-05	0.000289855	Gm36595	10	56431981	56475967	+	2006	lincRNA	predicted gene, 36595 [Source:MGI Symbol;Acc:MGI:5595754]	-
ENSMUSG00000031974	425.474	412.274	455.432	641.419	758.882	647.055	431.06	682.452	-0.662105	1.91141e-05	0.000295514	Abcb10	8	123952459	123983122	-	4306	protein_coding	ATP-binding cassette, sub-family B (MDR/TAP), member 10 [Source:MGI Symbol;Acc:MGI:1860508]	-
ENSMUSG00000097203	6.15355	8.96247	7.77777	37.1837	37.9441	37.0031	7.63127	37.377	-2.29263	1.91194e-05	0.000295514	4732419C18Rik	8	123744631	123754726	-	3536	lincRNA	RIKEN cDNA 4732419C18 gene [Source:MGI Symbol;Acc:MGI:3045379]	-
ENSMUSG00000020137	303.282	302.035	311.975	471.768	548.353	466.039	305.764	495.387	-0.695259	1.99849e-05	0.000308074	Thap2	10	115368404	115384443	-	5266	protein_coding	THAP domain containing, apoptosis associated protein 2 [Source:MGI Symbol;Acc:MGI:1914066]	THAP
ENSMUSG00000045160	898.418	875.634	953.209	1888.24	1143.22	1713.14	909.087	1581.53	-0.799175	2.02128e-05	0.000311038	Bola3	6	83349147	83360136	+	3211	protein_coding	bolA-like 3 (E. coli) [Source:MGI Symbol;Acc:MGI:1925903]	-
ENSMUSG00000021044	363.938	320.857	381.975	529.868	605.882	582.049	355.59	572.6	-0.687075	2.03082e-05	0.000312231	Adck1	12	88360554	88461724	+	5549	protein_coding	aarF domain containing kinase 1 [Source:MGI Symbol;Acc:MGI:1919363]	-
ENSMUSG00000021832	929.186	1039.65	1023.21	1782.49	1414.95	1437.12	997.347	1544.85	-0.631192	2.04339e-05	0.000313337	Psmc6	14	45329788	45349705	+	3498	protein_coding	proteasome (prosome, macropain) 26S subunit, ATPase, 6 [Source:MGI Symbol;Acc:MGI:1914339]	-
ENSMUSG00000031938	2813.05	3157.48	2995.31	4445.78	4440.68	3979.34	2988.61	4288.6	-0.5209	2.07284e-05	0.000317296	4931406C07Rik	9	15283337	15306448	-	10871	protein_coding	RIKEN cDNA 4931406C07 gene [Source:MGI Symbol;Acc:MGI:1918234]	-
ENSMUSG00000029456	848.311	736.715	818.395	1120.16	1332.94	1209.1	801.14	1220.73	-0.607358	2.08887e-05	0.000319191	Acad10	5	121621026	121660514	-	6068	protein_coding	acyl-Coenzyme A dehydrogenase family, member 10 [Source:MGI Symbol;Acc:MGI:1919235]	-
ENSMUSG00000037266	7474.8	6729.92	6790.86	11399.1	8915.64	11329	6998.53	10547.9	-0.591903	2.11315e-05	0.000322057	Rsrp1	4	134923592	134927671	+	3349	protein_coding	arginine/serine rich protein 1 [Source:MGI Symbol;Acc:MGI:106498]	-
ENSMUSG00000036751	5668.3	5203.61	5422.84	10306.9	6574.12	11426	5431.58	9435.65	-0.796854	2.15857e-05	0.000327775	Cox6b1	7	30616861	30626151	-	708	protein_coding	cytochrome c oxidase, subunit 6B1 [Source:MGI Symbol;Acc:MGI:107460]	-
ENSMUSG00000115483	0	0	0	22.0778	9.79203	9.00076	0	13.6235	-6.39355	2.18345e-05	0.00033104	Gm9732	14	43275036	43306011	+	2661	protein_coding	predicted gene 9732 [Source:MGI Symbol;Acc:MGI:3796514]	-
ENSMUSG00000068706	497.558	721.479	603.21	1272.38	875.162	1057.09	607.416	1068.21	-0.8147	2.23971e-05	0.000338395	Gm10250	15	5120654	5121135	-	482	processed_pseudogene	predicted pseudogene 10250 [Source:MGI Symbol;Acc:MGI:3642408]	-
ENSMUSG00000032643	302.403	287.695	297.284	526.382	451.657	457.039	295.794	478.359	-0.693251	2.29218e-05	0.000345725	Fhl3	4	124700701	124708611	+	1683	protein_coding	four and a half LIM domains 3 [Source:MGI Symbol;Acc:MGI:1341092]	-
ENSMUSG00000046994	77.3589	69.0111	88.1481	139.439	222.769	158.013	78.1727	173.407	-1.14724	2.30316e-05	0.000347083	Mars2	1	55237177	55248470	+	11294	protein_coding	methionine-tRNA synthetase 2 (mitochondrial) [Source:MGI Symbol;Acc:MGI:2444136]	-
ENSMUSG00000022292	263.723	326.234	273.086	501.98	580.178	421.036	287.681	501.064	-0.799363	2.31424e-05	0.000348451	Rrm2b	15	37923952	37961318	-	9134	protein_coding	ribonucleotide reductase M2 B (TP53 inducible) [Source:MGI Symbol;Acc:MGI:2155865]	-
ENSMUSG00000022013	1679.92	1697.49	1753.46	2557.54	2301.13	2438.21	1710.29	2432.29	-0.508133	2.33765e-05	0.000351224	Dnajc15	14	77820681	77875125	-	6513	protein_coding	DnaJ heat shock protein family (Hsp40) member C15 [Source:MGI Symbol;Acc:MGI:1913398]	-
ENSMUSG00000061461	403.497	493.832	552.222	976.073	774.794	728.062	483.184	826.309	-0.773662	2.37982e-05	0.000357095	Smim20	5	53267083	53278540	+	2909	protein_coding	small integral membrane protein 20 [Source:MGI Symbol;Acc:MGI:1913528]	-
ENSMUSG00000069744	1053.14	872.945	988.642	1625.63	1307.24	1605.14	971.574	1512.67	-0.638992	2.39852e-05	0.000359593	Psmb3	11	97703399	97713500	+	2300	protein_coding	proteasome (prosome, macropain) subunit, beta type 3 [Source:MGI Symbol;Acc:MGI:1347014]	-
ENSMUSG00000040520	287.459	388.971	338.765	586.806	630.362	507.043	338.398	574.737	-0.763424	2.41687e-05	0.000362033	Manea	4	26324506	26346891	-	4867	protein_coding	mannosidase, endo-alpha [Source:MGI Symbol;Acc:MGI:2444484]	-
ENSMUSG00000020326	2421.86	2586.57	2289.26	3491.78	3947.41	3275.28	2432.56	3571.49	-0.553863	2.43946e-05	0.000365104	Ccng1	11	40748552	40755311	-	3512	protein_coding	cyclin G1 [Source:MGI Symbol;Acc:MGI:102890]	-
ENSMUSG00000021597	74.7217	86.0398	81.2345	171.975	153	160.014	80.6653	161.663	-1.00323	2.44962e-05	0.000365999	Slf1	13	77043088	77135473	-	5881	protein_coding	SMC5-SMC6 complex localization factor 1 [Source:MGI Symbol;Acc:MGI:2145448]	-
ENSMUSG00000115553	36.9213	36.7461	32.8395	113.875	56.3042	171.014	35.5023	113.731	-1.68426	2.48142e-05	0.000369801	Gm49124	14	45565531	45586120	+	440	lincRNA	predicted gene, 49124 [Source:MGI Symbol;Acc:MGI:6118528]	-
ENSMUSG00000107881	1257.08	1399.04	1436.3	2031.16	2003.69	1897.16	1364.14	1977.34	-0.535402	2.49249e-05	0.000371135	Gm44250	6	5216258	5220486	-	4229	TEC	predicted gene, 44250 [Source:MGI Symbol;Acc:MGI:5690642]	-
ENSMUSG00000032679	748.096	849.643	905.679	1552.42	1160.36	1288.11	834.472	1333.63	-0.676439	2.49825e-05	0.000371675	Cd59a	2	104095801	104115354	+	1811	protein_coding	CD59a antigen [Source:MGI Symbol;Acc:MGI:109177]	-
ENSMUSG00000010517	522.172	585.25	579.876	945.861	847.01	803.068	562.433	865.313	-0.621181	2.56517e-05	0.000380983	Faf1	4	109676588	109963960	+	5093	protein_coding	Fas-associated factor 1 [Source:MGI Symbol;Acc:MGI:109419]	-
ENSMUSG00000027889	862.376	900.729	895.308	1390.9	1206.87	1311.11	886.138	1302.96	-0.55636	2.58084e-05	0.000382335	Ampd2	3	108074062	108086651	-	5224	protein_coding	adenosine monophosphate deaminase 2 [Source:MGI Symbol;Acc:MGI:88016]	-
ENSMUSG00000030483	0	7.16998	6.91358	153.383	637.706	68.0057	4.69452	286.365	-5.93061	2.58928e-05	0.000383261	Cyp2b10	7	25897620	25926624	+	2112	protein_coding	cytochrome P450, family 2, subfamily b, polypeptide 10 [Source:MGI Symbol;Acc:MGI:88598]	-
ENSMUSG00000079057	370.092	425.718	461.481	650.715	729.506	633.053	419.097	671.092	-0.678588	2.63922e-05	0.000389664	Cyp4v3	8	45304944	45333216	-	3808	protein_coding	cytochrome P450, family 4, subfamily v, polypeptide 3 [Source:MGI Symbol;Acc:MGI:2142763]	-
ENSMUSG00000034880	1301.91	1002	1049.14	1776.68	1561.83	2103.18	1117.68	1813.9	-0.69902	2.66459e-05	0.000393078	Mrpl34	8	71464959	71465747	+	607	protein_coding	mitochondrial ribosomal protein L34 [Source:MGI Symbol;Acc:MGI:2137227]	-
ENSMUSG00000014932	348.115	436.473	299.012	600.749	649.946	589.05	361.2	613.248	-0.763676	2.68774e-05	0.000396159	Yes1	5	32611171	32687057	+	7508	protein_coding	YES proto-oncogene 1, Src family tyrosine kinase [Source:MGI Symbol;Acc:MGI:99147]	-
ENSMUSG00000042670	201.309	186.419	179.753	302.118	407.593	308.026	189.16	339.246	-0.841389	2.70487e-05	0.000398347	Immp1l	2	105904638	105965558	+	955	protein_coding	IMP1 inner mitochondrial membrane peptidase-like (S. cerevisiae) [Source:MGI Symbol;Acc:MGI:1913791]	-
ENSMUSG00000048960	545.029	759.122	610.123	1051.6	1154.24	940.079	638.091	1048.64	-0.716316	2.71184e-05	0.000399038	Prex2	1	10993465	11303681	+	16609	protein_coding	phosphatidylinositol-3,4,5-trisphosphate-dependent Rac exchange factor 2 [Source:MGI Symbol;Acc:MGI:1923385]	-
ENSMUSG00000037573	1690.47	2611.67	2247.78	6146.93	3178.74	3626.31	2183.3	4317.33	-0.983615	2.71518e-05	0.000399193	Tob1	11	94211454	94215495	+	2288	protein_coding	transducer of ErbB-2.1 [Source:MGI Symbol;Acc:MGI:1349721]	-
ENSMUSG00000113598	14.0653	4.48124	6.91358	52.2896	25.7041	60.0051	8.48669	45.9996	-2.4412	2.73062e-05	0.000400789	Gm48287	13	94645899	94647344	-	645	lincRNA	predicted gene, 48287 [Source:MGI Symbol;Acc:MGI:6097724]	-
ENSMUSG00000029669	2539.66	2679.78	2631.48	3696.29	3561.85	3631.31	2616.97	3629.82	-0.472022	2.75682e-05	0.000403956	Tspan12	6	21771395	21852515	-	3311	protein_coding	tetraspanin 12 [Source:MGI Symbol;Acc:MGI:1889818]	-
ENSMUSG00000065954	2148.47	2778.37	2545.92	3713.72	3818.89	3592.3	2490.92	3708.31	-0.574039	2.84041e-05	0.000414719	Tacc1	8	25154552	25256588	-	11920	protein_coding	transforming, acidic coiled-coil containing protein 1 [Source:MGI Symbol;Acc:MGI:2443510]	-
ENSMUSG00000025997	71.2053	77.0773	64.8148	144.087	140.76	153.013	71.0325	145.953	-1.04014	2.87546e-05	0.000417838	Ikzf2	1	69531214	69687245	-	11613	protein_coding	IKAROS family zinc finger 2 [Source:MGI Symbol;Acc:MGI:1342541]	zf-C2H2
ENSMUSG00000028572	65.0518	66.3223	57.037	130.143	154.224	122.01	62.8037	135.459	-1.10743	2.88737e-05	0.000418872	Hook1	4	95967240	96025413	+	8318	protein_coding	hook microtubule tethering protein 1 [Source:MGI Symbol;Acc:MGI:1925213]	-
ENSMUSG00000038949	1977.93	1706.46	1754.32	3552.21	2331.73	2992.25	1812.9	2958.73	-0.706789	2.89181e-05	0.000419168	Cnst	1	179546370	179627478	+	8859	protein_coding	consortin, connexin sorting protein [Source:MGI Symbol;Acc:MGI:2445141]	-
ENSMUSG00000017221	1539.27	1403.52	1464.81	2645.85	1932.7	2238.19	1469.2	2272.25	-0.629162	2.90022e-05	0.000419946	Psmd3	11	98682554	98695979	+	4967	protein_coding	proteasome (prosome, macropain) 26S subunit, non-ATPase, 3 [Source:MGI Symbol;Acc:MGI:98858]	-
ENSMUSG00000006315	797.324	699.073	756.173	1096.92	1068.55	1190.1	750.857	1118.53	-0.575345	2.92627e-05	0.000422762	Tmem147	7	30727701	30729540	-	1112	protein_coding	transmembrane protein 147 [Source:MGI Symbol;Acc:MGI:1915011]	-
ENSMUSG00000060376	1542.78	1383.81	1578.02	2289.12	2067.34	2165.18	1501.54	2173.88	-0.533821	2.9322e-05	0.000423268	Bckdha	7	25629946	25658981	-	1899	protein_coding	branched chain ketoacid dehydrogenase E1, alpha polypeptide [Source:MGI Symbol;Acc:MGI:107701]	-
ENSMUSG00000035948	258.449	346.848	389.753	507.79	877.61	576.049	331.683	653.816	-0.978253	2.99966e-05	0.000431936	Acss3	10	106933517	107123668	-	7196	protein_coding	acyl-CoA synthetase short-chain family member 3 [Source:MGI Symbol;Acc:MGI:2685720]	-
ENSMUSG00000002812	2035.95	2007.59	2142.34	3058.36	2911.9	2762.23	2061.96	2910.83	-0.497257	3.03935e-05	0.000437291	Flii	11	60714123	60727263	-	5039	protein_coding	flightless I actin binding protein [Source:MGI Symbol;Acc:MGI:1342286]	-
ENSMUSG00000067235	1622.78	998.42	1680.86	3796.23	2064.89	2648.22	1434.02	2836.45	-0.983981	3.05095e-05	0.000438599	H2-Q10	17	35470089	35474563	+	4348	protein_coding	histocompatibility 2, Q region locus 10 [Source:MGI Symbol;Acc:MGI:95929]	-
ENSMUSG00000032375	164.388	182.834	183.21	378.809	320.689	264.022	176.811	321.173	-0.8597	3.10838e-05	0.00044407	Aph1b	9	66775202	66795490	-	5163	protein_coding	aph1 homolog B, gamma secretase subunit [Source:MGI Symbol;Acc:MGI:3522097]	-
ENSMUSG00000026384	787.654	962.57	1007.65	1442.03	1935.15	1293.11	919.293	1556.76	-0.759389	3.10933e-05	0.00044407	Ptpn4	1	119652467	119837613	-	11321	protein_coding	protein tyrosine phosphatase, non-receptor type 4 [Source:MGI Symbol;Acc:MGI:1099792]	-
ENSMUSG00000039159	2473.73	1993.25	2276.3	4380.71	2735.65	4962.42	2247.76	4026.26	-0.841171	3.14626e-05	0.000448005	Ube2h	6	30211289	30304539	-	4780	protein_coding	ubiquitin-conjugating enzyme E2H [Source:MGI Symbol;Acc:MGI:104632]	-
ENSMUSG00000040250	331.413	401.519	347.407	627.475	552.025	552.047	360.113	577.182	-0.680555	3.25738e-05	0.000462193	Ints13	6	146549632	146577835	-	8485	protein_coding	integrator complex subunit 13 [Source:MGI Symbol;Acc:MGI:1918427]	-
ENSMUSG00000013275	610.959	591.523	708.642	1146.89	1026.94	873.074	637.041	1015.63	-0.67221	3.28508e-05	0.000465369	Slc41a1	1	131827493	131848865	+	4912	protein_coding	solute carrier family 41, member 1 [Source:MGI Symbol;Acc:MGI:2444823]	-
ENSMUSG00000044337	523.052	278.733	260.123	878.465	640.154	692.058	353.969	736.893	-1.05781	3.35496e-05	0.000474884	Ackr3	1	90203980	90216751	+	3348	protein_coding	atypical chemokine receptor 3 [Source:MGI Symbol;Acc:MGI:109562]	-
ENSMUSG00000064368	47053.5	52795.3	39473.1	97482.9	114222	54520.6	46440.6	88741.7	-0.934215	3.36585e-05	0.000476039	mt-Nd6	MT	13552	14070	-	519	protein_coding	mitochondrially encoded NADH dehydrogenase 6 [Source:MGI Symbol;Acc:MGI:102495]	-
ENSMUSG00000030615	340.203	282.318	326.667	518.248	521.425	482.041	316.396	507.238	-0.680264	3.3795e-05	0.000477583	Tmem126a	7	90450700	90457229	-	2570	protein_coding	transmembrane protein 126A [Source:MGI Symbol;Acc:MGI:1913521]	-
ENSMUSG00000026626	9672.5	7852.02	8183.08	13820.7	11386.9	13059.1	8569.2	12755.6	-0.573921	3.41678e-05	0.000482461	Ppp2r5a	1	191351975	191403272	-	9607	protein_coding	protein phosphatase 2, regulatory subunit B', alpha [Source:MGI Symbol;Acc:MGI:2388479]	-
ENSMUSG00000008892	1389.82	1431.31	1456.17	2181.06	2050.21	1898.16	1425.77	2043.14	-0.518798	3.5311e-05	0.0004978	Vdac3	8	22577075	22593813	-	5420	protein_coding	voltage-dependent anion channel 3 [Source:MGI Symbol;Acc:MGI:106922]	-
ENSMUSG00000036850	260.207	215.099	239.383	506.628	315.793	532.045	238.23	451.489	-0.92367	3.55548e-05	0.000500833	Mrpl41	2	24974117	24975098	-	888	protein_coding	mitochondrial ribosomal protein L41 [Source:MGI Symbol;Acc:MGI:1333816]	-
ENSMUSG00000055839	1112.03	935.682	1104.44	1727.88	1436.98	1598.13	1050.72	1587.67	-0.595589	3.72884e-05	0.000523565	Elob	17	23824738	23829136	-	1398	protein_coding	elongin B [Source:MGI Symbol;Acc:MGI:1914923]	-
ENSMUSG00000002015	2028.91	1915.28	1863.21	2895.68	2516.55	2988.25	1935.8	2800.16	-0.532833	3.74229e-05	0.000525032	Bcap31	X	73686178	73716175	-	1219	protein_coding	B cell receptor associated protein 31 [Source:MGI Symbol;Acc:MGI:1350933]	-
ENSMUSG00000027309	2500.98	2460.2	2401.6	3420.9	3406.4	3321.28	2454.26	3382.86	-0.462911	3.75986e-05	0.000527074	4930402H24Rik	2	130706200	130906406	-	10659	protein_coding	RIKEN cDNA 4930402H24 gene [Source:MGI Symbol;Acc:MGI:1923029]	-
ENSMUSG00000028359	34.2841	28.6799	42.3457	73.2054	96.6963	106.009	35.1032	91.9702	-1.39011	3.82913e-05	0.000535924	Orm3	4	63356162	63359511	+	773	protein_coding	orosomucoid 3 [Source:MGI Symbol;Acc:MGI:97445]	-
ENSMUSG00000023176	97.5777	250.053	204.815	360.217	664.634	362.031	184.148	462.294	-1.32722	3.83222e-05	0.000535929	Cpn2	16	30256378	30267499	-	4550	protein_coding	carboxypeptidase N, polypeptide 2 [Source:MGI Symbol;Acc:MGI:1919006]	-
ENSMUSG00000025993	290.096	431.095	430.37	865.683	543.457	744.063	383.854	717.735	-0.903313	3.84462e-05	0.000537233	Slc40a1	1	45908068	45926523	-	9000	protein_coding	solute carrier family 40 (iron-regulated transporter), member 1 [Source:MGI Symbol;Acc:MGI:1315204]	-
ENSMUSG00000003865	2197.7	2467.37	2224.44	3167.59	3640.19	3149.27	2296.5	3319.01	-0.531174	3.88017e-05	0.00054099	Gys1	7	45434844	45456619	+	4789	protein_coding	glycogen synthase 1, muscle [Source:MGI Symbol;Acc:MGI:101805]	-
ENSMUSG00000022415	130.104	95.8985	93.3333	257.962	194.617	192.016	106.445	214.865	-1.01272	3.88079e-05	0.00054099	Syngr1	15	80091334	80119501	+	4808	protein_coding	synaptogyrin 1 [Source:MGI Symbol;Acc:MGI:1328323]	-
ENSMUSG00000024143	2179.24	2552.51	2570.12	3834.57	3888.66	3185.27	2433.96	3636.17	-0.578888	3.89005e-05	0.000541849	Rhoq	17	86963082	87000069	+	4151	protein_coding	ras homolog family member Q [Source:MGI Symbol;Acc:MGI:1931553]	-
ENSMUSG00000020190	7619.85	5424.99	6829.75	14207.7	8249.78	12756.1	6624.86	11737.8	-0.825242	4.02442e-05	0.00055834	Mknk2	10	80665327	80678112	-	3892	protein_coding	MAP kinase-interacting serine/threonine kinase 2 [Source:MGI Symbol;Acc:MGI:894279]	-
ENSMUSG00000018566	5058.22	4401.47	5741.73	9423.75	6918.07	7589.64	5067.14	7977.15	-0.654682	4.08353e-05	0.000565644	Slc2a4	11	69942539	69948188	-	3478	protein_coding	solute carrier family 2 (facilitated glucose transporter), member 4 [Source:MGI Symbol;Acc:MGI:95758]	-
ENSMUSG00000052962	516.898	559.258	493.457	865.683	728.282	809.068	523.204	801.011	-0.614832	4.10138e-05	0.000567667	Mrpl35	6	71812997	71826969	-	4171	protein_coding	mitochondrial ribosomal protein L35 [Source:MGI Symbol;Acc:MGI:1913473]	-
ENSMUSG00000042198	261.965	277.837	324.938	526.382	418.609	496.042	288.247	480.344	-0.737163	4.15203e-05	0.000573778	Chchd7	4	3938888	3951046	+	4060	protein_coding	coiled-coil-helix-coiled-coil-helix domain containing 7 [Source:MGI Symbol;Acc:MGI:1913683]	-
ENSMUSG00000021180	111.643	220.477	158.148	338.139	451.657	274.023	163.423	354.607	-1.11657	4.32389e-05	0.000596104	Rps6ka5	12	100548439	100726983	-	11932	protein_coding	ribosomal protein S6 kinase, polypeptide 5 [Source:MGI Symbol;Acc:MGI:1920336]	-
ENSMUSG00000005779	1177.96	1128.38	1218.52	1940.53	1543.47	1749.15	1174.95	1744.38	-0.570225	4.36925e-05	0.000601408	Psmb4	3	94884093	94886961	-	1951	protein_coding	proteasome (prosome, macropain) subunit, beta type 4 [Source:MGI Symbol;Acc:MGI:1098257]	-
ENSMUSG00000059363	138.015	96.7947	126.173	249.828	199.513	244.021	120.328	231.12	-0.942245	4.41984e-05	0.000607415	Fxn	19	24261453	24280605	-	2053	protein_coding	frataxin [Source:MGI Symbol;Acc:MGI:1096879]	-
ENSMUSG00000078202	46.5911	13.4437	20.7407	133.629	55.0801	119.01	26.9252	102.573	-1.93079	4.43941e-05	0.000609612	Nrarp	2	25180758	25183339	+	2582	protein_coding	Notch-regulated ankyrin repeat protein [Source:MGI Symbol;Acc:MGI:1914372]	-
ENSMUSG00000040146	465.032	446.331	464.938	698.357	771.122	641.054	458.767	703.511	-0.615911	4.49291e-05	0.000616005	Rgl3	9	21968711	21989446	-	3924	protein_coding	ral guanine nucleotide dissociation stimulator-like 3 [Source:MGI Symbol;Acc:MGI:1918996]	-
ENSMUSG00000028798	1046.98	1091.63	1017.16	1802.25	1500.63	1428.12	1051.92	1577	-0.583931	4.5817e-05	0.000626704	Eif3i	4	129591960	129600648	-	3702	protein_coding	eukaryotic translation initiation factor 3, subunit I [Source:MGI Symbol;Acc:MGI:1860763]	-
ENSMUSG00000024479	138.015	112.927	142.593	517.086	242.353	204.017	131.178	321.152	-1.29061	4.6056e-05	0.00062948	Mal2	15	54571192	54602847	+	2950	protein_coding	mal, T cell differentiation protein 2 [Source:MGI Symbol;Acc:MGI:2146021]	-
ENSMUSG00000024758	3180.51	3524.05	3332.34	4959.38	5095.53	4304.36	3345.63	4786.42	-0.516505	4.64076e-05	0.000632325	Rtn3	19	7425901	7483289	-	5030	protein_coding	reticulon 3 [Source:MGI Symbol;Acc:MGI:1339970]	-
ENSMUSG00000028140	744.579	777.047	790.74	1180.58	1019.59	1282.11	770.789	1160.76	-0.591326	4.64088e-05	0.000632325	Mrpl9	3	94443318	94451130	+	2703	protein_coding	mitochondrial ribosomal protein L9 [Source:MGI Symbol;Acc:MGI:2137211]	-
ENSMUSG00000031400	2319.89	1986.08	2425.8	4118.1	2940.06	3482.29	2243.92	3513.48	-0.646906	4.68612e-05	0.000637991	G6pdx	X	74409483	74429194	-	3080	protein_coding	glucose-6-phosphate dehydrogenase X-linked [Source:MGI Symbol;Acc:MGI:105979]	-
ENSMUSG00000034724	663.704	651.572	610.987	985.369	902.09	942.08	642.088	943.18	-0.554911	4.7145e-05	0.000641356	Cnot6l	5	96070333	96164171	-	10313	protein_coding	CCR4-NOT transcription complex, subunit 6-like [Source:MGI Symbol;Acc:MGI:2443154]	-
ENSMUSG00000031889	425.474	523.409	497.778	873.817	768.674	676.057	482.22	772.85	-0.679918	4.74665e-05	0.000645226	D230025D16Rik	8	105225145	105253053	+	4704	protein_coding	RIKEN cDNA D230025D16 gene [Source:MGI Symbol;Acc:MGI:2443049]	-
ENSMUSG00000022337	809.631	900.729	935.926	1478.05	1192.18	1323.11	882.095	1331.11	-0.593738	4.79838e-05	0.000651246	Emc2	15	43477229	43527763	+	3766	protein_coding	ER membrane protein complex subunit 2 [Source:MGI Symbol;Acc:MGI:1913986]	-
ENSMUSG00000025597	54.5029	48.3974	31.9753	131.305	89.3522	115.01	44.9585	111.889	-1.31717	4.9019e-05	0.000664264	Klhl4	X	114474333	114560829	+	3584	protein_coding	kelch-like 4 [Source:MGI Symbol;Acc:MGI:2442829]	-
ENSMUSG00000044533	4563.3	4309.16	4539.63	6237.57	5828.7	6413.54	4470.69	6159.94	-0.462491	4.91876e-05	0.000666033	Rps2	17	24718116	24721929	+	1830	protein_coding	ribosomal protein S2 [Source:MGI Symbol;Acc:MGI:105110]	-
ENSMUSG00000022253	593.378	638.128	610.123	869.169	987.771	879.074	613.876	912.005	-0.570725	4.92349e-05	0.000666158	Nadk2	15	9071260	9110891	+	5118	protein_coding	NAD kinase 2, mitochondrial [Source:MGI Symbol;Acc:MGI:1915896]	-
ENSMUSG00000025255	274.272	411.378	341.358	726.244	526.321	567.048	342.336	606.538	-0.825282	5.04115e-05	0.000681023	Zfhx4	3	5218526	5415857	+	15737	protein_coding	zinc finger homeodomain 4 [Source:MGI Symbol;Acc:MGI:2137668]	Homeobox
ENSMUSG00000061313	2160.77	2090.05	1823.46	2779.48	3746.67	2889.24	2024.76	3138.47	-0.632119	5.05446e-05	0.000682294	Ddhd2	8	25725346	25754596	-	7142	protein_coding	DDHD domain containing 2 [Source:MGI Symbol;Acc:MGI:1919358]	-
ENSMUSG00000007338	386.794	378.216	381.975	619.341	520.201	683.058	382.329	607.533	-0.669319	5.23907e-05	0.000705036	Mrpl49	19	6053630	6057751	-	1722	protein_coding	mitochondrial ribosomal protein L49 [Source:MGI Symbol;Acc:MGI:108180]	-
ENSMUSG00000022893	376.245	546.711	426.913	931.917	714.818	685.058	449.957	777.264	-0.788465	5.34367e-05	0.00071856	Adamts1	16	85793827	85803113	-	5302	protein_coding	a disintegrin-like and metallopeptidase (reprolysin type) with thrombospondin type 1 motif, 1 [Source:MGI Symbol;Acc:MGI:109249]	-
ENSMUSG00000066839	911.604	829.925	898.765	1482.7	1133.43	1425.12	880.098	1347.08	-0.614473	5.35262e-05	0.000719209	Ecsit	9	22072246	22085438	-	2490	protein_coding	ECSIT signalling integrator [Source:MGI Symbol;Acc:MGI:1349469]	-
ENSMUSG00000022629	99.3358	88.7285	140	192.891	226.441	234.02	109.355	217.784	-0.993668	5.38251e-05	0.000722116	Kif21a	15	90933276	91049948	-	6476	protein_coding	kinesin family member 21A [Source:MGI Symbol;Acc:MGI:109188]	-
ENSMUSG00000036309	2040.34	2330.24	2030.86	3448.79	3135.9	2808.24	2133.82	3130.97	-0.553023	5.40601e-05	0.000724712	Skp1a	11	52231995	52246858	+	2211	protein_coding	S-phase kinase-associated protein 1A [Source:MGI Symbol;Acc:MGI:103575]	-
ENSMUSG00000033186	356.906	415.859	410.494	634.447	703.802	551.047	394.419	629.765	-0.674044	5.53818e-05	0.000740727	Mzt1	14	99034544	99046134	-	2563	protein_coding	mitotic spindle organizing protein 1 [Source:MGI Symbol;Acc:MGI:1924039]	-
ENSMUSG00000044080	2863.16	2999.74	2873.46	5639.14	3665.89	4519.38	2912.12	4608.14	-0.662173	5.55861e-05	0.00074289	S100a1	3	90511034	90514392	-	694	protein_coding	S100 calcium binding protein A1 [Source:MGI Symbol;Acc:MGI:1338917]	-
ENSMUSG00000109395	27.2514	9.85872	18.1481	68.5575	55.0801	66.0056	18.4194	63.2144	-1.77864	5.67537e-05	0.000757337	Gm45199	7	92706773	92708279	+	1507	TEC	predicted gene 45199 [Source:MGI Symbol;Acc:MGI:5753775]	-
ENSMUSG00000020264	6259.04	7335.79	5670.86	9193.67	11894.9	8906.75	6421.89	9998.43	-0.638642	5.8029e-05	0.000771411	Slc36a2	11	55158470	55185077	-	3255	protein_coding	solute carrier family 36 (proton/amino acid symporter), member 2 [Source:MGI Symbol;Acc:MGI:1891430]	-
ENSMUSG00000078566	1894.41	2762.23	2494.94	3394.18	5806.67	3693.31	2383.86	4298.05	-0.850241	5.85999e-05	0.000777227	Bnip3	7	138890836	138909519	-	2265	protein_coding	BCL2/adenovirus E1B interacting protein 3 [Source:MGI Symbol;Acc:MGI:109326]	-
ENSMUSG00000035686	22721.5	17383.6	19447	40992.7	23444.6	39778.4	19850.7	34738.5	-0.807365	6.07585e-05	0.000802811	Thrsp	7	97412938	97417730	-	2189	protein_coding	thyroid hormone responsive [Source:MGI Symbol;Acc:MGI:109126]	-
ENSMUSG00000020917	31294.3	16275	24658.1	63452.9	29723.7	55557.7	24075.8	49578.1	-1.04213	6.33379e-05	0.000833743	Acly	11	100476353	100528000	-	5279	protein_coding	ATP citrate lyase [Source:MGI Symbol;Acc:MGI:103251]	-
ENSMUSG00000033530	658.43	712.517	701.728	1095.76	1047.75	926.078	690.891	1023.19	-0.566009	6.40408e-05	0.000841728	Ttc7b	12	100300770	100520826	-	7320	protein_coding	tetratricopeptide repeat domain 7B [Source:MGI Symbol;Acc:MGI:2144724]	-
ENSMUSG00000019558	916.879	829.925	910.864	1805.73	1257.05	1248.11	885.889	1436.96	-0.69758	6.44639e-05	0.000846016	Slc6a8	X	73673150	73682502	+	5210	protein_coding	solute carrier family 6 (neurotransmitter transporter, creatine), member 8 [Source:MGI Symbol;Acc:MGI:2147834]	-
ENSMUSG00000004032	292.733	284.11	260.988	507.79	476.137	390.033	279.277	457.987	-0.712461	6.46504e-05	0.000847263	Gstm5	3	107895821	107898686	+	1278	protein_coding	glutathione S-transferase, mu 5 [Source:MGI Symbol;Acc:MGI:1309466]	-
ENSMUSG00000039763	277.789	448.124	321.481	536.84	772.346	605.051	349.131	638.079	-0.869729	6.46559e-05	0.000847263	Dnajc28	16	91614254	91619026	-	3565	protein_coding	DnaJ heat shock protein family (Hsp40) member C28 [Source:MGI Symbol;Acc:MGI:2181053]	-
ENSMUSG00000021069	12869.7	9603.29	9750.74	20270.9	14016.1	17711.5	10741.2	17332.8	-0.690365	6.50278e-05	0.000851499	Pygl	12	70190811	70231488	-	6895	protein_coding	liver glycogen phosphorylase [Source:MGI Symbol;Acc:MGI:97829]	-
ENSMUSG00000024981	3145.34	1953.82	1662.72	4518.98	3552.06	4153.35	2253.96	4074.8	-0.854317	6.50904e-05	0.000851681	Acsl5	19	55251938	55297720	+	4864	protein_coding	acyl-CoA synthetase long-chain family member 5 [Source:MGI Symbol;Acc:MGI:1919129]	-
ENSMUSG00000031214	567.005	725.96	681.852	1078.33	941.259	1007.09	658.273	1008.89	-0.616172	6.53056e-05	0.000853857	Ophn1	X	98554277	98891025	-	13100	protein_coding	oligophrenin 1 [Source:MGI Symbol;Acc:MGI:2151070]	-
ENSMUSG00000026632	267.24	336.093	276.543	531.03	470.017	440.037	293.292	480.361	-0.71147	6.56337e-05	0.000856865	Tatdn3	1	191045826	191062932	-	2786	protein_coding	TatD DNase domain containing 3 [Source:MGI Symbol;Acc:MGI:1916222]	-
ENSMUSG00000026202	375.366	234.817	280	715.787	541.009	438.037	296.728	564.944	-0.928106	6.57062e-05	0.000857172	Tuba4a	1	75214228	75219865	-	3701	protein_coding	tubulin, alpha 4A [Source:MGI Symbol;Acc:MGI:1095410]	-
ENSMUSG00000059146	5254.25	4265.24	4046.17	6917.33	6722.23	6307.53	4521.89	6649.03	-0.556177	6.5838e-05	0.000858251	Ntrk3	7	78175959	78738012	-	30170	protein_coding	neurotrophic tyrosine kinase, receptor, type 3 [Source:MGI Symbol;Acc:MGI:97385]	-
ENSMUSG00000105746	8.79078	11.6512	15.5555	49.9656	35.4961	52.0044	11.9992	45.822	-1.93467	6.60166e-05	0.000859938	Gm43595	3	90468898	90470959	-	1071	unprocessed_pseudogene	predicted gene 43595 [Source:MGI Symbol;Acc:MGI:5663732]	-
ENSMUSG00000003868	406.134	336.989	369.012	548.46	560.594	633.053	370.712	580.702	-0.648141	6.67665e-05	0.000868412	Ruvbl2	7	45421760	45438096	-	2902	protein_coding	RuvB-like protein 2 [Source:MGI Symbol;Acc:MGI:1342299]	-
ENSMUSG00000029221	1181.48	1344.37	1221.11	1684.89	1883.74	1801.15	1248.99	1789.93	-0.519144	6.6878e-05	0.000869215	Slc30a9	5	67306955	67358443	+	12374	protein_coding	solute carrier family 30 (zinc transporter), member 9 [Source:MGI Symbol;Acc:MGI:1923690]	-
ENSMUSG00000096210	1017.09	1074.6	1199.51	1666.3	1525.11	1570.13	1097.07	1587.18	-0.53277	6.83995e-05	0.000887012	H1f0	15	79028450	79030504	+	2055	protein_coding	H1 histone family, member 0 [Source:MGI Symbol;Acc:MGI:95893]	-
ENSMUSG00000041801	3641.14	3060.69	3374.69	7215.97	4399.07	5080.43	3358.84	5565.15	-0.728446	6.8461e-05	0.000887151	Phlda3	1	135766119	135769136	+	1559	protein_coding	pleckstrin homology like domain, family A, member 3 [Source:MGI Symbol;Acc:MGI:1351485]	-
ENSMUSG00000022770	745.458	762.707	764.814	1210.79	1073.45	1035.09	757.66	1106.44	-0.546028	6.85453e-05	0.000887585	Dlg1	16	31663443	31875129	+	10736	protein_coding	discs large MAGUK scaffold protein 1 [Source:MGI Symbol;Acc:MGI:107231]	-
ENSMUSG00000024181	615.355	587.938	649.876	1088.79	799.274	1010.09	617.723	966.048	-0.645547	6.9037e-05	0.00089197	Mrpl28	17	26123520	26126613	+	1274	protein_coding	mitochondrial ribosomal protein L28 [Source:MGI Symbol;Acc:MGI:1915861]	-
ENSMUSG00000024953	3771.25	3163.75	3725.55	6345.63	4520.24	5537.47	3553.52	5467.78	-0.621752	6.91314e-05	0.00089253	Prdx5	19	6906697	6910106	-	2139	protein_coding	peroxiredoxin 5 [Source:MGI Symbol;Acc:MGI:1859821]	-
ENSMUSG00000003072	7299.87	6214.58	6808.15	11996.4	8115.14	12780.1	6774.2	10963.9	-0.694717	7.04345e-05	0.000906676	Atp5d	10	80138632	80145818	+	1928	protein_coding	ATP synthase, H+ transporting, mitochondrial F1 complex, delta subunit [Source:MGI Symbol;Acc:MGI:1913293]	-
ENSMUSG00000021416	70.3263	34.9537	54.4444	178.947	126.072	102.009	53.2414	135.676	-1.34727	7.12572e-05	0.000915333	Eci3	13	34946614	34963810	-	1418	protein_coding	enoyl-Coenzyme A delta isomerase 3 [Source:MGI Symbol;Acc:MGI:1916373]	-
ENSMUSG00000035275	43.9539	53.7748	63.0864	117.361	123.624	111.009	53.6051	117.332	-1.12887	7.31618e-05	0.000935582	Raver2	4	101068983	101152370	+	6342	protein_coding	ribonucleoprotein, PTB-binding 2 [Source:MGI Symbol;Acc:MGI:2443623]	-
ENSMUSG00000003541	63.2936	46.6049	64.8148	216.13	91.8002	138.012	58.2378	148.647	-1.35186	7.33886e-05	0.000937796	Ier3	17	35821684	35822923	+	1131	protein_coding	immediate early response 3 [Source:MGI Symbol;Acc:MGI:104814]	-
ENSMUSG00000040078	225.923	280.525	232.469	398.563	501.841	367.031	246.306	422.478	-0.777272	7.35501e-05	0.000939174	Ptges3-ps	6	85843980	85844459	+	480	processed_pseudogene	prostaglandin E synthase 3, pseudogene [Source:MGI Symbol;Acc:MGI:3704271]	-
ENSMUSG00000064340	247.9	234.817	146.914	297.47	494.497	484.041	209.877	425.336	-1.01967	7.37684e-05	0.000941172	mt-Tl1	MT	2676	2750	+	75	Mt_tRNA	mitochondrially encoded tRNA leucine 1 [Source:MGI Symbol;Acc:MGI:102482]	-
ENSMUSG00000023832	1490.92	1919.76	1718.89	2595.89	2523.89	2402.2	1709.86	2507.33	-0.552218	7.38142e-05	0.000941172	Acat2	17	12942890	12960747	-	2544	protein_coding	acetyl-Coenzyme A acetyltransferase 2 [Source:MGI Symbol;Acc:MGI:87871]	-
ENSMUSG00000039686	974.898	1133.75	1037.04	1567.53	1788.27	1385.12	1048.56	1580.3	-0.591296	7.38684e-05	0.000941176	Zer1	2	30097283	30124585	-	9784	protein_coding	zyg-11 related, cell cycle regulator [Source:MGI Symbol;Acc:MGI:2442511]	-
ENSMUSG00000001687	1431.14	1409.8	1253.95	1898.69	2025.73	1890.16	1364.96	1938.19	-0.50576	7.55516e-05	0.000960522	Ubl3	5	148504635	148552789	-	8098	protein_coding	ubiquitin-like 3 [Source:MGI Symbol;Acc:MGI:1344373]	-
ENSMUSG00000022223	223.286	231.232	285.185	464.796	353.737	440.037	246.568	419.524	-0.767284	7.5877e-05	0.000963958	Sdr39u1	14	55897283	55900293	-	2469	protein_coding	short chain dehydrogenase/reductase family 39U, member 1 [Source:MGI Symbol;Acc:MGI:1916876]	-
ENSMUSG00000068686	62.4146	66.3223	65.679	202.186	96.6963	154.013	64.8053	150.965	-1.22128	7.64683e-05	0.000970059	Cd59b	2	104069849	104091187	+	1300	protein_coding	CD59b antigen [Source:MGI Symbol;Acc:MGI:1888996]	-
ENSMUSG00000043162	540.633	611.241	517.654	965.615	888.626	746.063	556.509	866.768	-0.638643	7.66935e-05	0.000971373	Pyurf	6	57686576	57692078	-	3573	protein_coding	Pigy upstream reading frame [Source:MGI Symbol;Acc:MGI:1913709]	-
ENSMUSG00000028452	3024.91	2869.78	3179.38	4428.35	3887.43	4408.37	3024.69	4241.39	-0.487843	7.67418e-05	0.000971373	Vcp	4	42979963	43000507	-	4851	protein_coding	valosin containing protein [Source:MGI Symbol;Acc:MGI:99919]	-
ENSMUSG00000059534	3900.47	3277.58	3571.73	6209.68	4510.45	5578.47	3583.26	5432.87	-0.60051	7.8651e-05	0.000990561	Uqcr10	11	4701973	4704342	-	584	protein_coding	ubiquinol-cytochrome c reductase, complex III subunit X [Source:MGI Symbol;Acc:MGI:1913402]	-
ENSMUSG00000029438	272.514	375.528	496.049	907.515	613.226	650.055	381.364	723.599	-0.923752	7.95652e-05	0.00100135	Bcl7a	5	123343834	123374992	+	9490	protein_coding	B cell CLL/lymphoma 7A [Source:MGI Symbol;Acc:MGI:1924295]	-
ENSMUSG00000026761	271.635	259.912	242.839	441.557	400.249	389.033	258.129	410.28	-0.668203	8.02237e-05	0.00100788	Orc4	2	48902824	48950277	-	7458	protein_coding	origin recognition complex, subunit 4 [Source:MGI Symbol;Acc:MGI:1347043]	-
ENSMUSG00000024158	952.042	783.32	938.518	1464.11	1194.63	1385.12	891.293	1347.95	-0.596952	8.02568e-05	0.00100788	Hagh	17	24840143	24864450	+	1908	protein_coding	hydroxyacyl glutathione hydrolase [Source:MGI Symbol;Acc:MGI:95745]	-
ENSMUSG00000067719	684.802	786.905	774.321	1752.28	932.691	1297.11	748.676	1327.36	-0.826323	8.18568e-05	0.00102576	Gm10221	5	24581554	24581862	-	309	processed_pseudogene	predicted gene 10221 [Source:MGI Symbol;Acc:MGI:3708709]	-
ENSMUSG00000040856	34.2841	76.181	42.3457	307.928	138.312	76.0064	50.9369	174.082	-1.77212	8.21073e-05	0.00102743	Dlk1	12	109452823	109463336	+	5657	protein_coding	delta like non-canonical Notch ligand 1 [Source:MGI Symbol;Acc:MGI:94900]	-
ENSMUSG00000035936	380.641	421.236	433.827	662.335	691.562	564.048	411.901	639.315	-0.633214	8.24267e-05	0.00102995	Aldh5a1	13	24907579	24937661	-	5647	protein_coding	aldhehyde dehydrogenase family 5, subfamily A1 [Source:MGI Symbol;Acc:MGI:2441982]	-
ENSMUSG00000061981	1475.97	1668.81	1652.34	2537.79	2292.56	2105.18	1599.04	2311.84	-0.531617	8.32943e-05	0.00103931	Flot2	11	78037931	78060434	+	2740	protein_coding	flotillin 2 [Source:MGI Symbol;Acc:MGI:103309]	-
ENSMUSG00000058254	927.428	945.541	830.493	1659.32	1265.62	1252.11	901.154	1392.35	-0.627531	8.40594e-05	0.00104661	Tspan7	X	10485158	10596605	+	7067	protein_coding	tetraspanin 7 [Source:MGI Symbol;Acc:MGI:1298407]	-
ENSMUSG00000021012	693.593	656.949	610.123	994.664	1257.05	872.074	653.555	1041.26	-0.671125	8.53366e-05	0.00105949	Zc3h14	12	98746964	98787753	+	7891	protein_coding	zinc finger CCCH type containing 14 [Source:MGI Symbol;Acc:MGI:1919824]	-
ENSMUSG00000117263	18.4606	39.4349	28.5185	85.9873	73.4402	80.0068	28.8047	79.8114	-1.47162	8.5541e-05	0.00106128	AC132460.3	17	28001065	28002362	-	1298	antisense	novel transcript, antisense to Anks1	-
ENSMUSG00000025137	640.848	579.872	719.876	1247.98	818.858	1148.1	646.865	1071.64	-0.728662	8.57317e-05	0.00106214	Pcyt2	11	120610087	120617936	-	4346	protein_coding	phosphate cytidylyltransferase 2, ethanolamine [Source:MGI Symbol;Acc:MGI:1915921]	-
ENSMUSG00000050812	1279.94	1450.13	1382.72	1885.91	2019.61	1890.16	1370.93	1931.89	-0.494751	8.64185e-05	0.00106913	Ecpas	4	58798911	58912749	-	11447	protein_coding	Ecm29 proteasome adaptor and scaffold [Source:MGI Symbol;Acc:MGI:2140220]	-
ENSMUSG00000024695	1884.74	1998.63	2093.09	2622.61	3001.26	2774.23	1992.15	2799.37	-0.490667	8.83829e-05	0.00108973	Zfp91	19	12763660	12796126	-	10046	protein_coding	zinc finger protein 91 [Source:MGI Symbol;Acc:MGI:104854]	zf-C2H2
ENSMUSG00000020463	671.616	787.802	670.617	1089.95	1026.94	1016.09	710.011	1044.32	-0.556673	8.83951e-05	0.00108973	Ppp4r3b	11	29172890	29220797	+	5694	protein_coding	protein phosphatase 4 regulatory subunit 3B [Source:MGI Symbol;Acc:MGI:2144474]	-
ENSMUSG00000062929	1229.83	1347.06	1205.56	1741.82	1989.01	1709.14	1260.82	1813.32	-0.524019	9.02835e-05	0.0011099	Cfl2	12	54858809	54862877	-	3266	protein_coding	cofilin 2, muscle [Source:MGI Symbol;Acc:MGI:101763]	-
ENSMUSG00000021785	632.936	723.272	667.16	984.207	1018.37	942.08	674.456	981.552	-0.541096	9.02852e-05	0.0011099	Ngly1	14	16249280	16311926	+	7555	protein_coding	N-glycanase 1 [Source:MGI Symbol;Acc:MGI:1913276]	-
ENSMUSG00000021711	466.791	468.737	432.963	763.428	702.578	620.052	456.164	695.353	-0.607532	9.05491e-05	0.00111236	Trappc13	13	104142149	104178469	-	5166	protein_coding	trafficking protein particle complex 13 [Source:MGI Symbol;Acc:MGI:1914225]	-
ENSMUSG00000026032	1541.9	1028	1297.16	2149.68	1730.74	2895.24	1289.02	2258.56	-0.8095	9.1477e-05	0.00112297	Ndufb3	1	58586384	58595964	+	763	protein_coding	NADH:ubiquinone oxidoreductase subunit B3 [Source:MGI Symbol;Acc:MGI:1913745]	-
ENSMUSG00000025584	867.65	943.749	820.987	1257.27	1670.76	1199.1	877.462	1375.71	-0.648229	9.32439e-05	0.00114386	Pde8a	7	81213596	81334533	+	4045	protein_coding	phosphodiesterase 8A [Source:MGI Symbol;Acc:MGI:1277116]	-
ENSMUSG00000071657	1977.05	2096.32	1878.76	2629.59	2944.95	2742.23	1984.04	2772.26	-0.482566	9.47586e-05	0.00116	Bscl2	19	8837467	8848683	+	5897	protein_coding	Berardinelli-Seip congenital lipodystrophy 2 (seipin) [Source:MGI Symbol;Acc:MGI:1298392]	-
ENSMUSG00000020611	1143.68	1179.46	1173.58	1756.93	1518.99	1673.14	1165.57	1649.69	-0.501332	9.49761e-05	0.00116185	Gna13	11	109362831	109401369	+	6421	protein_coding	guanine nucleotide binding protein, alpha 13 [Source:MGI Symbol;Acc:MGI:95768]	-
ENSMUSG00000022485	103.731	128.163	99.3827	189.405	242.353	191.016	110.426	207.591	-0.9097	9.5696e-05	0.00116983	Hoxc5	15	102967443	103017429	+	3089	protein_coding	homeobox C5 [Source:MGI Symbol;Acc:MGI:96196]	Homeobox
ENSMUSG00000041632	305.919	349.537	406.173	621.665	499.393	603.051	353.876	574.703	-0.700019	9.6019e-05	0.00117296	Mrps27	13	99344786	99415562	+	2093	protein_coding	mitochondrial ribosomal protein S27 [Source:MGI Symbol;Acc:MGI:1919064]	-
ENSMUSG00000064343	20.2188	14.34	7.77777	34.8597	83.2322	51.0043	14.1122	56.3654	-1.99673	9.61248e-05	0.00117343	mt-Tq	MT	3772	3842	-	71	Mt_tRNA	mitochondrially encoded tRNA glutamine [Source:MGI Symbol;Acc:MGI:102477]	-
ENSMUSG00000028416	2386.7	2344.58	2155.31	3405.8	2948.62	3331.28	2295.53	3228.57	-0.492227	9.74365e-05	0.00118746	Bag1	4	40936398	40948294	-	1349	protein_coding	BCL2-associated athanogene 1 [Source:MGI Symbol;Acc:MGI:108047]	-
ENSMUSG00000027428	301.524	366.565	315.432	544.974	501.841	491.041	327.84	512.619	-0.644814	9.79485e-05	0.00119237	Rbbp9	2	144542265	144550869	-	2362	protein_coding	retinoblastoma binding protein 9, serine hydrolase [Source:MGI Symbol;Acc:MGI:1347074]	-
ENSMUSG00000024645	463.274	489.351	456.296	728.568	713.594	649.055	469.64	697.072	-0.569253	9.88384e-05	0.001201	Timm21	18	84947294	84951524	-	1315	protein_coding	translocase of inner mitochondrial membrane 21 [Source:MGI Symbol;Acc:MGI:1920595]	-
ENSMUSG00000024750	1236.86	1209.93	1284.2	2124.12	1598.55	1816.15	1243.66	1846.27	-0.570091	9.88638e-05	0.001201	Zfand5	19	21272278	21282289	+	6193	protein_coding	zinc finger, AN1-type domain 5 [Source:MGI Symbol;Acc:MGI:1278334]	-
ENSMUSG00000000296	24.6142	12.5475	17.2839	72.0435	58.7522	46.0039	18.1485	58.9332	-1.69604	0.000100597	0.00121866	Tpd52l1	10	31332376	31445958	-	1323	protein_coding	tumor protein D52-like 1 [Source:MGI Symbol;Acc:MGI:1298386]	-
ENSMUSG00000021809	995.117	978.702	1067.28	1657	1268.07	1671.14	1013.7	1532.07	-0.596283	0.00010095	0.00122209	Nudt13	14	20294697	20317578	+	4933	protein_coding	nudix (nucleoside diphosphate linked moiety X)-type motif 13 [Source:MGI Symbol;Acc:MGI:1914975]	-
ENSMUSG00000097073	17.5816	39.4349	17.2839	63.9095	79.5602	84.0071	24.7668	75.8256	-1.6172	0.000101872	0.00123156	9430037G07Rik	9	88595325	88599516	-	3767	lincRNA	RIKEN cDNA 9430037G07 gene [Source:MGI Symbol;Acc:MGI:2444544]	-
ENSMUSG00000021094	1564.76	1177.67	1173.58	2286.8	1692.8	2341.2	1305.34	2106.93	-0.691022	0.000103114	0.00124439	Dhrs7	12	72650353	72664909	-	3541	protein_coding	dehydrogenase/reductase (SDR family) member 7 [Source:MGI Symbol;Acc:MGI:1913625]	-
ENSMUSG00000037072	2204.73	2383.12	1989.38	3907.78	3522.68	2725.23	2192.41	3385.23	-0.62651	0.000103147	0.00124439	Selenof	3	144570304	144597680	+	5819	protein_coding	selenoprotein F [Source:MGI Symbol;Acc:MGI:1927947]	-
ENSMUSG00000029571	1717.72	2343.69	2059.38	3071.14	3838.47	2766.23	2040.26	3225.28	-0.660449	0.000103634	0.0012494	Tmem106b	6	13069759	13089269	+	6931	protein_coding	transmembrane protein 106B [Source:MGI Symbol;Acc:MGI:1919150]	-
ENSMUSG00000027668	909.846	1171.4	1119.14	1540.8	1757.67	1509.13	1066.79	1602.53	-0.586818	0.000105429	0.00126842	Mfn1	3	32529465	32579239	+	6114	protein_coding	mitofusin 1 [Source:MGI Symbol;Acc:MGI:1914664]	-
ENSMUSG00000042978	1488.28	1062.05	1300.62	2932.87	1512.87	2576.22	1283.65	2340.65	-0.866843	0.000107869	0.00129688	Sbk1	7	126272619	126295016	+	4227	protein_coding	SH3-binding kinase 1 [Source:MGI Symbol;Acc:MGI:2135937]	-
ENSMUSG00000028455	667.22	616.618	571.234	973.749	833.546	950.08	618.358	919.125	-0.572247	0.000108858	0.00130786	Stoml2	4	43027690	43031710	-	3022	protein_coding	stomatin (Epb7.2)-like 2 [Source:MGI Symbol;Acc:MGI:1913842]	-
ENSMUSG00000041775	375.366	566.428	465.802	986.531	694.01	740.063	469.199	806.868	-0.78216	0.00010981	0.00131688	Mapk1ip1	7	138835823	138846273	-	1883	protein_coding	mitogen-activated protein kinase 1 interacting protein 1 [Source:MGI Symbol;Acc:MGI:1916796]	-
ENSMUSG00000024151	265.482	329.819	338.765	456.663	520.201	514.043	311.355	496.969	-0.674696	0.00011029	0.00132143	Msh2	17	87672330	87723713	+	5518	protein_coding	mutS homolog 2 [Source:MGI Symbol;Acc:MGI:101816]	-
ENSMUSG00000025326	458	522.512	461.481	777.372	845.786	633.053	480.664	752.071	-0.644869	0.000114466	0.00136865	Ube3a	7	59228750	59311536	+	20626	protein_coding	ubiquitin protein ligase E3A [Source:MGI Symbol;Acc:MGI:105098]	-
ENSMUSG00000086765	23.7351	51.9824	77.7777	146.411	149.328	120.01	51.1651	138.583	-1.43588	0.00011563	0.00138164	Gm11827	4	11122805	11126998	+	1368	lincRNA	predicted gene 11827 [Source:MGI Symbol;Acc:MGI:3649801]	-
ENSMUSG00000019890	24.6142	8.06623	10.3704	67.3955	36.7201	66.0056	14.3503	56.7071	-1.98433	0.000116832	0.00139376	Nts	10	102481756	102490486	-	1248	protein_coding	neurotensin [Source:MGI Symbol;Acc:MGI:1328351]	-
ENSMUSG00000075704	698.867	631.854	700.864	1021.39	913.106	1016.09	677.195	983.528	-0.538652	0.000116884	0.00139376	Txnrd2	16	18426384	18479073	+	4401	protein_coding	thioredoxin reductase 2 [Source:MGI Symbol;Acc:MGI:1347023]	-
ENSMUSG00000024583	656.671	709.828	698.271	1117.84	910.658	1012.09	688.257	1013.53	-0.558569	0.000117034	0.00139459	Txnl1	18	63662801	63692359	-	2558	protein_coding	thioredoxin-like 1 [Source:MGI Symbol;Acc:MGI:1860078]	-
ENSMUSG00000052428	940.614	1046.82	906.543	1467.59	1422.29	1285.11	964.658	1391.67	-0.528456	0.00011886	0.00141347	Tmco1	1	167308378	167333978	+	4764	protein_coding	transmembrane and coiled-coil domains 1 [Source:MGI Symbol;Acc:MGI:1921173]	-
ENSMUSG00000036138	1977.05	1957.4	2109.51	2739.98	2642.62	3063.26	2014.65	2815.29	-0.482998	0.00012029	0.00142949	Acaa1a	9	119339676	119350299	+	4414	protein_coding	acetyl-Coenzyme A acyltransferase 1A [Source:MGI Symbol;Acc:MGI:2148491]	-
ENSMUSG00000021236	3572.57	3379.75	3115.43	5061.63	4621.84	4387.37	3355.92	4690.28	-0.482895	0.000123664	0.0014666	Entpd5	12	84373857	84409029	-	6039	protein_coding	ectonucleoside triphosphate diphosphohydrolase 5 [Source:MGI Symbol;Acc:MGI:1321385]	-
ENSMUSG00000025583	726.998	812.896	816.666	1143.4	1204.42	1058.09	785.52	1135.3	-0.5309	0.000124234	0.00147236	Rptor	11	119602905	119899576	+	13471	protein_coding	regulatory associated protein of MTOR, complex 1 [Source:MGI Symbol;Acc:MGI:1921620]	-
ENSMUSG00000025204	2832.39	2169.82	2600.37	4281.94	3105.3	5457.46	2534.19	4281.56	-0.75684	0.00012536	0.0014837	Ndufb8	19	44548572	44555440	-	3146	protein_coding	NADH:ubiquinone oxidoreductase subunit B8 [Source:MGI Symbol;Acc:MGI:1914514]	-
ENSMUSG00000055254	1943.64	2060.47	1954.81	3022.34	4508	2512.21	1986.31	3347.52	-0.752688	0.000125493	0.00148427	Ntrk2	13	58806569	59133970	+	19292	protein_coding	neurotrophic tyrosine kinase, receptor, type 2 [Source:MGI Symbol;Acc:MGI:97384]	-
ENSMUSG00000034875	418.441	565.532	496.049	838.958	872.714	668.056	493.341	793.243	-0.684432	0.000126628	0.00149567	Nudt19	7	35547185	35556304	-	2680	protein_coding	nudix (nucleoside diphosphate linked moiety X)-type motif 19 [Source:MGI Symbol;Acc:MGI:94203]	-
ENSMUSG00000027384	202.188	224.958	219.506	396.239	314.569	345.029	215.551	351.946	-0.707552	0.000128739	0.00151854	Ndufaf5	2	140170649	140203689	+	1789	protein_coding	NADH:ubiquinone oxidoreductase complex assembly factor 5 [Source:MGI Symbol;Acc:MGI:1916737]	-
ENSMUSG00000028861	852.706	666.808	757.901	1302.59	998.787	1216.1	759.138	1172.49	-0.627402	0.000130082	0.00153129	Mrps15	4	126046925	126055532	+	1693	protein_coding	mitochondrial ribosomal protein S15 [Source:MGI Symbol;Acc:MGI:1913657]	-
ENSMUSG00000027187	7873.02	7573.29	8036.17	11127.2	10386.9	10097.9	7827.5	10537.3	-0.42885	0.000131995	0.00155067	Cat	2	103453849	103485160	-	2613	protein_coding	catalase [Source:MGI Symbol;Acc:MGI:88271]	-
ENSMUSG00000022437	2390.21	2404.63	2679.88	3575.45	3172.62	4055.34	2491.57	3601.14	-0.531638	0.000132285	0.00155292	Samm50	15	84192241	84217267	+	6556	protein_coding	SAMM50 sorting and assembly machinery component [Source:MGI Symbol;Acc:MGI:1915903]	-
ENSMUSG00000042709	1432.9	1571.12	1428.52	2161.3	1968.2	2039.17	1477.51	2056.22	-0.4769	0.000133001	0.00155935	Atpaf2	11	60400626	60418457	-	2137	protein_coding	ATP synthase mitochondrial F1 complex assembly factor 2 [Source:MGI Symbol;Acc:MGI:2180561]	-
ENSMUSG00000020955	187.244	160.428	163.333	361.379	231.337	327.028	170.335	306.581	-0.849029	0.000133484	0.00156396	Ap4s1	12	51691033	51744786	+	1137	protein_coding	adaptor-related protein complex AP-4, sigma 1 [Source:MGI Symbol;Acc:MGI:1337065]	-
ENSMUSG00000047528	86.1497	174.768	112.346	280.04	299.881	206.017	124.421	261.979	-1.07333	0.000133947	0.00156729	Als2cr12	1	58646903	58695989	-	3396	protein_coding	amyotrophic lateral sclerosis 2 chromosome region 12 [Source:MGI Symbol;Acc:MGI:1918359]	-
ENSMUSG00000056973	12682.5	11220.1	11427.3	15704.3	15907.1	16078.4	11776.6	15896.6	-0.432797	0.000137173	0.00160181	Ces1d	8	93166068	93197838	-	2369	protein_coding	carboxylesterase 1D [Source:MGI Symbol;Acc:MGI:2148202]	-
ENSMUSG00000031601	545.029	598.693	532.345	973.749	880.058	725.061	558.689	859.623	-0.62095	0.00013859	0.00161621	Cnot7	8	40492540	40515847	-	5821	protein_coding	CCR4-NOT transcription complex, subunit 7 [Source:MGI Symbol;Acc:MGI:1298230]	-
ENSMUSG00000065990	1027.64	935.682	959.259	1501.29	1285.2	1383.12	974.195	1389.87	-0.512754	0.000140647	0.00163691	Aurkaip1	4	155831272	155833130	+	1766	protein_coding	aurora kinase A interacting protein 1 [Source:MGI Symbol;Acc:MGI:1913327]	-
ENSMUSG00000069236	0	0	0	16.2679	6.12002	9.00076	0	10.4629	-6.01486	0.000142164	0.00165347	Gm7251	13	49804944	49805952	-	1009	processed_pseudogene	predicted pseudogene 7251 [Source:MGI Symbol;Acc:MGI:3646144]	-
ENSMUSG00000033124	408.771	380.905	385.432	641.419	676.874	514.043	391.703	610.779	-0.639607	0.000142461	0.00165583	Atg9a	1	75180860	75192196	-	5762	protein_coding	autophagy related 9A [Source:MGI Symbol;Acc:MGI:2138446]	-
ENSMUSG00000015714	2206.49	2310.53	2303.95	3648.65	2976.78	3045.26	2273.65	3223.56	-0.503594	0.000143774	0.00166886	Cers2	3	95314791	95323599	+	3676	protein_coding	ceramide synthase 2 [Source:MGI Symbol;Acc:MGI:1924143]	Homeobox
ENSMUSG00000027634	1439.05	1500.32	1312.72	2048.59	2217.89	1832.15	1417.36	2032.88	-0.519989	0.00014425	0.00167328	Ndrg3	2	156927345	156992056	-	8388	protein_coding	N-myc downstream regulated gene 3 [Source:MGI Symbol;Acc:MGI:1352499]	-
ENSMUSG00000023921	1938.37	2213.73	2385.18	2965.4	3110.19	3149.27	2179.09	3074.95	-0.496856	0.000146305	0.00169375	Mut	17	40934685	40961988	+	3786	protein_coding	methylmalonyl-Coenzyme A mutase [Source:MGI Symbol;Acc:MGI:97239]	-
ENSMUSG00000020794	625.025	673.082	694.815	921.459	1036.73	926.078	664.307	961.423	-0.532915	0.000146484	0.00169378	Ube2g1	11	72607283	72686481	+	4579	protein_coding	ubiquitin-conjugating enzyme E2G 1 [Source:MGI Symbol;Acc:MGI:1914378]	-
ENSMUSG00000044921	97.5777	60.0486	63.0864	228.912	146.88	127.011	73.5709	167.601	-1.18638	0.000149828	0.00172767	Rassf9	10	102512222	102549736	+	7326	protein_coding	Ras association (RalGDS/AF-6) domain family (N-terminal) member 9 [Source:MGI Symbol;Acc:MGI:2384307]	-
ENSMUSG00000067722	491.405	486.662	478.765	694.871	778.466	670.057	485.611	714.464	-0.556394	0.000150585	0.00173525	BC003965	17	25184554	25187662	+	3109	protein_coding	cDNA sequence BC003965 [Source:MGI Symbol;Acc:MGI:2670966]	-
ENSMUSG00000024588	1086.54	1273.57	1255.68	1801.09	1694.02	1641.14	1205.26	1712.08	-0.506282	0.000150781	0.00173636	Fech	18	64456550	64489066	-	2901	protein_coding	ferrochelatase [Source:MGI Symbol;Acc:MGI:95513]	-
ENSMUSG00000027782	1107.64	1223.38	1093.21	1595.41	1578.96	1594.13	1141.41	1589.5	-0.477853	0.000151342	0.00174168	Kpna4	3	69067149	69127113	-	8940	protein_coding	karyopherin (importin) alpha 4 [Source:MGI Symbol;Acc:MGI:1100848]	-
ENSMUSG00000040843	532.721	564.636	559.136	941.213	842.114	719.061	552.164	834.129	-0.594428	0.000152109	0.00174821	Tiprl	1	165212286	165236996	-	5473	protein_coding	TIP41, TOR signalling pathway regulator-like (S. cerevisiae) [Source:MGI Symbol;Acc:MGI:1915087]	-
ENSMUSG00000037104	307.677	260.808	321.481	400.887	592.418	496.042	296.656	496.449	-0.742239	0.000153234	0.00175997	Socs5	17	87107679	87137583	+	4392	protein_coding	suppressor of cytokine signaling 5 [Source:MGI Symbol;Acc:MGI:2385459]	-
ENSMUSG00000062981	956.437	1091.63	922.098	1883.59	1199.52	1704.14	990.055	1595.75	-0.689046	0.000153506	0.00176194	Mrpl42	10	95480805	95501940	-	3682	protein_coding	mitochondrial ribosomal protein L42 [Source:MGI Symbol;Acc:MGI:1333774]	-
ENSMUSG00000084808	87.9078	81.5585	101.111	152.221	211.753	159.013	90.1925	174.329	-0.948601	0.000153753	0.00176362	9430091E24Rik	8	111128886	111145480	-	1211	processed_transcript	RIKEN cDNA 9430091E24 gene [Source:MGI Symbol;Acc:MGI:1924618]	-
ENSMUSG00000038195	331.413	304.724	362.963	528.706	510.409	487.041	333.033	508.719	-0.610625	0.000154427	0.00176903	Rilp	11	75510094	75513168	+	1583	protein_coding	Rab interacting lysosomal protein [Source:MGI Symbol;Acc:MGI:2144271]	-
ENSMUSG00000028470	502.833	354.914	483.086	850.578	593.642	819.069	446.944	754.429	-0.75572	0.000154814	0.0017723	Hint2	4	43654227	43656466	-	1540	protein_coding	histidine triad nucleotide binding protein 2 [Source:MGI Symbol;Acc:MGI:1916167]	-
ENSMUSG00000058704	417.562	435.576	464.938	675.117	734.402	589.05	439.359	666.19	-0.599461	0.00015764	0.00180112	Memo1	17	74199055	74295521	-	7060	protein_coding	mediator of cell motility 1 [Source:MGI Symbol;Acc:MGI:1924140]	-
ENSMUSG00000040136	10.5489	5.37748	3.45679	39.5077	26.9281	31.0026	6.46107	32.4795	-2.33082	0.000158281	0.00180725	Abcc8	7	46104523	46180033	-	8090	protein_coding	ATP-binding cassette, sub-family C (CFTR/MRP), member 8 [Source:MGI Symbol;Acc:MGI:1352629]	-
ENSMUSG00000029624	267.24	295.762	358.642	536.84	476.137	464.039	307.214	492.339	-0.679886	0.000159929	0.00182251	Ptcd1	5	145147514	145167108	-	3271	protein_coding	pentatricopeptide repeat domain 1 [Source:MGI Symbol;Acc:MGI:1919049]	-
ENSMUSG00000004364	1158.63	1389.18	1196.91	1826.65	2031.85	1635.14	1248.24	1831.21	-0.552554	0.000162154	0.00184425	Cul3	1	80264923	80340480	-	4873	protein_coding	cullin 3 [Source:MGI Symbol;Acc:MGI:1347360]	-
ENSMUSG00000001100	1646.51	1670.61	1777.65	2420.43	2167.71	2498.21	1698.26	2362.12	-0.476257	0.000163118	0.00185401	Poldip2	11	78512193	78522736	+	3783	protein_coding	polymerase (DNA-directed), delta interacting protein 2 [Source:MGI Symbol;Acc:MGI:1915061]	-
ENSMUSG00000026811	965.228	969.74	924.691	1399.04	1215.44	1508.13	953.22	1374.2	-0.528308	0.000163403	0.00185484	St6galnac6	2	32599709	32620806	+	4815	protein_coding	ST6 (alpha-N-acetyl-neuraminyl-2,3-beta-galactosyl-1,3)-N-acetylgalactosaminide alpha-2,6-sialyltransferase 6 [Source:MGI Symbol;Acc:MGI:1355316]	-
ENSMUSG00000003813	544.149	419.444	524.568	798.288	697.682	786.066	496.054	760.679	-0.616964	0.000164463	0.00186566	Rad23a	8	84834019	84840665	-	2577	protein_coding	RAD23 homolog A, nucleotide excision repair protein [Source:MGI Symbol;Acc:MGI:105126]	-
ENSMUSG00000023845	1322.13	1531.69	1687.78	2113.66	2186.07	2215.19	1513.87	2171.64	-0.520559	0.00016513	0.00187201	Lnpep	17	17521410	17625050	-	14144	protein_coding	leucyl/cystinyl aminopeptidase [Source:MGI Symbol;Acc:MGI:2387123]	-
ENSMUSG00000074754	111.643	101.276	101.111	224.264	157.896	198.017	104.677	193.392	-0.886557	0.000166763	0.00188686	Smim26	2	144594054	144595366	+	471	protein_coding	small integral membrane protein 26 [Source:MGI Symbol;Acc:MGI:2685407]	-
ENSMUSG00000032673	105.489	84.2473	91.6049	162.679	176.256	177.015	93.7805	171.983	-0.874978	0.000168222	0.0019009	Prorsd1	11	29511757	29515033	-	2128	protein_coding	prolyl-tRNA synthetase domain containing 1 [Source:MGI Symbol;Acc:MGI:1915189]	-
ENSMUSG00000043122	1076.87	937.475	1163.21	2039.29	1301.12	1767.15	1059.19	1702.52	-0.684898	0.000169672	0.00191481	A530016L24Rik	12	112489448	112499927	+	3110	protein_coding	RIKEN cDNA A530016L24 gene [Source:MGI Symbol;Acc:MGI:2443020]	-
ENSMUSG00000032067	829.85	804.83	792.469	1150.37	1178.72	1079.09	809.05	1136.06	-0.489384	0.000171749	0.0019345	Pts	9	50521617	50528724	-	6101	protein_coding	6-pyruvoyl-tetrahydropterin synthase [Source:MGI Symbol;Acc:MGI:1338783]	-
ENSMUSG00000029125	440.418	465.152	434.691	712.301	637.706	626.053	446.754	658.686	-0.559903	0.000172807	0.00194286	Stx18	5	38038742	38137765	+	4593	protein_coding	syntaxin 18 [Source:MGI Symbol;Acc:MGI:1918366]	-
ENSMUSG00000060803	850.069	840.68	833.086	1130.62	1212.99	1175.1	841.278	1172.9	-0.47937	0.000172824	0.00194286	Gstp1	19	4035407	4037921	-	757	protein_coding	glutathione S-transferase, pi 1 [Source:MGI Symbol;Acc:MGI:95865]	-
ENSMUSG00000028710	195.155	145.192	197.901	347.435	329.257	264.022	179.416	313.572	-0.803733	0.000174639	0.00195947	Atpaf1	4	115784812	115818828	+	3609	protein_coding	ATP synthase mitochondrial F1 complex assembly factor 1 [Source:MGI Symbol;Acc:MGI:2180560]	-
ENSMUSG00000064341	250537	278777	237990	462270	394008	308840	255768	388373	-0.602605	0.000175968	0.00197312	mt-Nd1	MT	2751	3707	+	957	protein_coding	mitochondrially encoded NADH dehydrogenase 1 [Source:MGI Symbol;Acc:MGI:101787]	-
ENSMUSG00000029596	118.676	96.7947	146.049	327.682	162.792	264.022	120.507	251.499	-1.06201	0.000177468	0.00198739	Sdsl	5	120458186	120472810	-	1497	protein_coding	serine dehydratase-like [Source:MGI Symbol;Acc:MGI:2182607]	-
ENSMUSG00000035765	430.748	418.548	445.926	646.067	716.042	581.049	431.741	647.719	-0.584146	0.000180567	0.00201986	Dym	18	75018772	75286966	+	2471	protein_coding	dymeclin [Source:MGI Symbol;Acc:MGI:1918480]	-
ENSMUSG00000020311	356.906	441.85	422.592	708.815	671.978	543.046	407.116	641.279	-0.654601	0.000180915	0.00202211	Erlec1	11	30930774	30954335	-	3260	protein_coding	endoplasmic reticulum lectin 1 [Source:MGI Symbol;Acc:MGI:1914003]	-
ENSMUSG00000008540	4468.35	4319.91	4453.21	6987.05	5250.97	7143.6	4413.83	6460.54	-0.54976	0.000182479	0.00203698	Mgst1	6	138140316	138156755	+	2013	protein_coding	microsomal glutathione S-transferase 1 [Source:MGI Symbol;Acc:MGI:1913850]	-
ENSMUSG00000024095	617.113	574.495	574.691	812.232	844.562	866.073	588.766	840.956	-0.514526	0.000183071	0.00204229	Hnrnpll	17	80029487	80062334	-	11677	protein_coding	heterogeneous nuclear ribonucleoprotein L-like [Source:MGI Symbol;Acc:MGI:1919942]	-
ENSMUSG00000030314	545.029	517.135	514.197	786.668	700.13	810.068	525.454	765.622	-0.543683	0.000183523	0.00204602	Atg7	6	114643097	114860614	+	6968	protein_coding	autophagy related 7 [Source:MGI Symbol;Acc:MGI:1921494]	-
ENSMUSG00000019768	471.186	375.528	561.728	797.126	676.874	792.067	469.481	755.356	-0.686202	0.000184039	0.00205047	Esr1	10	4611593	5005614	+	13661	protein_coding	estrogen receptor 1 (alpha) [Source:MGI Symbol;Acc:MGI:1352467]	ESR-like
ENSMUSG00000070583	43.0748	45.7086	49.2592	87.1493	108.936	102.009	46.0142	99.3647	-1.11035	0.000185915	0.00207005	Fv1	4	147868979	147870358	+	1380	protein_coding	Friend virus susceptibility 1 [Source:MGI Symbol;Acc:MGI:95595]	-
ENSMUSG00000002059	831.608	870.256	818.395	1077.17	1244.81	1290.11	840.086	1204.03	-0.519576	0.000187901	0.00208706	Rab34	11	78188430	78192193	+	2385	protein_coding	RAB34, member RAS oncogene family [Source:MGI Symbol;Acc:MGI:104606]	-
ENSMUSG00000083844	229.439	212.411	222.963	381.133	315.793	360.03	221.604	352.319	-0.669415	0.00018808	0.00208706	Ube2d-ps	11	5762129	5784710	+	3102	transcribed_unprocessed_pseudogene	ubiquitin-conjugating enzyme E2D, pseudogene [Source:MGI Symbol;Acc:MGI:1913774]	-
ENSMUSG00000114734	60.6564	49.2936	51.8518	140.601	104.04	101.009	53.9339	115.217	-1.09394	0.000188148	0.00208706	Gm48397	13	60068641	60074017	+	2931	lincRNA	predicted gene, 48397 [Source:MGI Symbol;Acc:MGI:6097883]	-
ENSMUSG00000028788	3073.26	3144.93	3010.86	4458.56	4401.52	3821.32	3076.35	4227.13	-0.45828	0.000191919	0.00212607	Ptp4a2	4	129811219	129850003	+	4377	protein_coding	protein tyrosine phosphatase 4a2 [Source:MGI Symbol;Acc:MGI:1277117]	-
ENSMUSG00000031059	2543.17	2346.38	2278.89	4394.65	2713.62	4610.39	2389.48	3906.22	-0.709307	0.000193073	0.00213708	Ndufb11	X	20615326	20617619	-	908	protein_coding	NADH:ubiquinone oxidoreductase subunit B11 [Source:MGI Symbol;Acc:MGI:1349919]	-
ENSMUSG00000046603	227.681	259.016	244.568	406.697	423.505	338.029	243.755	389.41	-0.674514	0.000197364	0.00217525	Tcaim	9	122805539	122836334	+	4620	protein_coding	T cell activation inhibitor, mitochondrial [Source:MGI Symbol;Acc:MGI:1196217]	-
ENSMUSG00000032418	8108.62	6479.87	10151.7	13071.2	11386.9	14281.2	8246.74	12913.1	-0.646965	0.000197478	0.00217525	Me1	9	86581371	86695953	-	3848	protein_coding	malic enzyme 1, NADP(+)-dependent, cytosolic [Source:MGI Symbol;Acc:MGI:97043]	-
ENSMUSG00000033633	7.9117	13.4437	11.2346	38.3457	35.4961	45.0038	10.8633	39.6152	-1.86957	0.000197954	0.00217912	Clec18a	8	111058920	111092426	-	3653	protein_coding	C-type lectin domain family 18, member A [Source:MGI Symbol;Acc:MGI:2672935]	-
ENSMUSG00000020464	423.716	466.945	451.111	703.005	669.53	608.051	447.257	660.195	-0.561212	0.000198126	0.00217951	Pnpt1	11	29130744	29161828	+	3516	protein_coding	polyribonucleotide nucleotidyltransferase 1 [Source:MGI Symbol;Acc:MGI:1918951]	-
ENSMUSG00000007777	189.881	188.212	180.617	305.604	320.689	274.023	186.237	300.105	-0.687177	0.000208897	0.00228519	0610009B22Rik	11	51685386	51688874	-	998	protein_coding	RIKEN cDNA 0610009B22 gene [Source:MGI Symbol;Acc:MGI:1913300]	-
ENSMUSG00000030747	22449.9	19249.6	19919.7	26699.1	36277	27805.3	20539.7	30260.5	-0.558991	0.000209466	0.00228893	Dgat2	7	99153658	99182719	-	3083	protein_coding	diacylglycerol O-acyltransferase 2 [Source:MGI Symbol;Acc:MGI:1915050]	-
ENSMUSG00000036860	482.614	372.839	417.407	821.528	542.233	731.062	424.287	698.274	-0.719224	0.00021565	0.0023517	Mrpl55	11	59202486	59206134	+	1027	protein_coding	mitochondrial ribosomal protein L55 [Source:MGI Symbol;Acc:MGI:1914462]	-
ENSMUSG00000022681	429.869	483.974	430.37	641.419	788.258	620.052	448.071	683.243	-0.607885	0.000216608	0.0023599	Ntan1	16	13818845	13835451	+	2585	protein_coding	N-terminal Asn amidase [Source:MGI Symbol;Acc:MGI:108471]	-
ENSMUSG00000036792	165.267	242.883	224.691	363.703	336.601	361.03	210.947	353.778	-0.746386	0.000217425	0.00236532	Mbd5	2	48949508	49325405	+	19632	protein_coding	methyl-CpG binding domain protein 5 [Source:MGI Symbol;Acc:MGI:2138934]	-
ENSMUSG00000030654	2424.5	2392.98	2147.53	3300.05	3099.18	3109.26	2321.67	3169.5	-0.449099	0.00021744	0.00236532	Arl6ip1	7	118118891	118129662	-	2482	protein_coding	ADP-ribosylation factor-like 6 interacting protein 1 [Source:MGI Symbol;Acc:MGI:1858943]	-
ENSMUSG00000112129	172.299	216.892	232.469	334.653	370.873	320.027	207.22	341.851	-0.721306	0.000222939	0.00242062	Pbld1	10	63060162	63077962	+	3928	protein_coding	phenazine biosynthesis-like protein domain containing 1 [Source:MGI Symbol;Acc:MGI:1915621]	-
ENSMUSG00000028132	96.6986	19.7174	59.6296	139.439	274.177	136.011	58.6819	183.209	-1.64048	0.000228619	0.00247767	Tmem56	3	121201761	121283098	-	7874	protein_coding	transmembrane protein 56 [Source:MGI Symbol;Acc:MGI:1923195]	-
ENSMUSG00000051335	443.935	415.859	458.024	691.385	598.538	648.055	439.273	645.992	-0.556527	0.00022931	0.00248208	Gfod1	13	43195245	43304172	-	7208	protein_coding	glucose-fructose oxidoreductase domain containing 1 [Source:MGI Symbol;Acc:MGI:2145304]	-
ENSMUSG00000021193	838.641	933.89	862.469	1203.82	1192.18	1298.11	878.333	1231.37	-0.487818	0.000230958	0.00249838	Pitrm1	13	6548149	6580515	+	4787	protein_coding	pitrilysin metallepetidase 1 [Source:MGI Symbol;Acc:MGI:1916867]	-
ENSMUSG00000028669	331.413	375.528	419.136	665.821	511.633	587.05	375.359	588.168	-0.648144	0.000235737	0.00254535	Pithd1	4	135975460	135987264	-	2477	protein_coding	PITH (C-terminal proteasome-interacting domain of thioredoxin-like) domain containing 1 [Source:MGI Symbol;Acc:MGI:1913443]	-
ENSMUSG00000047022	30.7677	46.6049	50.1234	124.333	82.0082	93.0079	42.4987	99.783	-1.23122	0.000240227	0.00258744	Mipol1	12	57230427	57497199	+	9342	protein_coding	mirror-image polydactyly 1 [Source:MGI Symbol;Acc:MGI:1920740]	-
ENSMUSG00000078716	128.345	140.711	167.654	271.906	241.129	233.02	145.57	248.685	-0.77179	0.000243444	0.00261403	Tmem8b	4	43668971	43692668	+	5603	protein_coding	transmembrane protein 8B [Source:MGI Symbol;Acc:MGI:2441680]	-
ENSMUSG00000028551	626.783	521.616	636.913	833.148	832.322	1156.1	595.104	940.523	-0.661185	0.000245149	0.00263072	Cdkn2c	4	109660876	109667189	-	2686	protein_coding	cyclin dependent kinase inhibitor 2C [Source:MGI Symbol;Acc:MGI:105388]	-
ENSMUSG00000029370	248.779	205.241	161.605	603.073	301.105	334.028	205.208	412.735	-1.00795	0.000248849	0.00266715	Rassf6	5	90603076	90640657	-	4260	protein_coding	Ras association (RalGDS/AF-6) domain family member 6 [Source:MGI Symbol;Acc:MGI:1920496]	-
ENSMUSG00000038206	473.823	461.567	451.111	804.098	631.586	649.055	462.167	694.913	-0.588242	0.000249446	0.00267192	Fbxo8	8	56551090	56593939	+	5476	protein_coding	F-box protein 8 [Source:MGI Symbol;Acc:MGI:1354696]	-
ENSMUSG00000074698	1284.33	1284.32	1412.96	1745.31	1918.01	1824.15	1327.21	1829.16	-0.462662	0.000249863	0.00267385	Csnk2a1	2	152226839	152281852	+	7089	protein_coding	casein kinase 2, alpha 1 polypeptide [Source:MGI Symbol;Acc:MGI:88543]	-
ENSMUSG00000033577	527.447	534.164	483.086	831.986	723.386	707.06	514.899	754.144	-0.550336	0.000249933	0.00267385	Myo6	9	80165031	80311729	+	12078	protein_coding	myosin VI [Source:MGI Symbol;Acc:MGI:104785]	-
ENSMUSG00000046093	108.127	84.2473	98.5185	231.236	149.328	176.015	96.9641	185.527	-0.936049	0.000254224	0.00271312	Hpcal4	4	123183227	123194701	+	5339	protein_coding	hippocalcin-like 4 [Source:MGI Symbol;Acc:MGI:2157521]	-
ENSMUSG00000035142	203.067	139.815	161.605	326.52	239.905	328.028	168.162	298.151	-0.827273	0.000258381	0.00275245	Nubpl	12	52097737	52312744	+	4954	protein_coding	nucleotide binding protein-like [Source:MGI Symbol;Acc:MGI:1924076]	-
ENSMUSG00000027011	365.697	403.311	305.062	569.376	548.353	531.045	358.023	549.591	-0.618358	0.000259616	0.00276391	Ube2e3	2	78868124	78921293	+	4390	protein_coding	ubiquitin-conjugating enzyme E2E 3 [Source:MGI Symbol;Acc:MGI:107412]	-
ENSMUSG00000062373	1842.55	2284.53	2508.76	3574.28	3588.78	2833.24	2211.95	3332.1	-0.590875	0.000259984	0.00276614	Tmem65	15	58782269	58823638	-	6306	protein_coding	transmembrane protein 65 [Source:MGI Symbol;Acc:MGI:1922118]	-
ENSMUSG00000032449	722.602	836.199	793.333	1188.72	1168.92	1021.09	784.045	1126.24	-0.522039	0.000261327	0.00277875	Slc25a36	9	97074961	97111157	-	9594	protein_coding	solute carrier family 25, member 36 [Source:MGI Symbol;Acc:MGI:1924909]	-
ENSMUSG00000062580	923.911	863.983	1036.17	1495.48	1194.63	1453.12	941.355	1381.08	-0.553248	0.000262414	0.00278861	Timm17a	1	135295213	135313778	-	7893	protein_coding	translocase of inner mitochondrial membrane 17a [Source:MGI Symbol;Acc:MGI:1343131]	-
ENSMUSG00000074218	2552.84	1822.07	2235.68	4069.29	2578.97	4407.37	2203.53	3685.21	-0.742128	0.000267439	0.00283683	Cox7a1	7	30184144	30186078	+	535	protein_coding	cytochrome c oxidase subunit 7A1 [Source:MGI Symbol;Acc:MGI:1316714]	-
ENSMUSG00000087505	2.63723	1.79249	0.864197	18.5919	20.8081	14.0012	1.76464	17.8004	-3.33391	0.000268107	0.0028422	Gm15241	X	160488549	160499870	-	474	antisense	predicted gene 15241 [Source:MGI Symbol;Acc:MGI:3705127]	-
ENSMUSG00000031618	124.829	116.512	86.4197	280.04	146.88	238.02	109.254	221.647	-1.02218	0.000272788	0.00288134	Nr3c2	8	76899442	77245012	+	6474	protein_coding	nuclear receptor subfamily 3, group C, member 2 [Source:MGI Symbol;Acc:MGI:99459]	ESR-like
ENSMUSG00000038658	999.512	939.267	837.407	1363.02	1542.24	1188.1	925.395	1364.45	-0.559629	0.000273148	0.0028826	Ric1	19	29522282	29606829	+	10727	protein_coding	RAB6A GEF complex partner 1 [Source:MGI Symbol;Acc:MGI:1924893]	-
ENSMUSG00000039048	1369.6	1325.55	1412.96	1964.93	1709.93	2086.18	1369.37	1920.35	-0.488226	0.000273238	0.0028826	Foxred1	9	35204206	35211055	-	4520	protein_coding	FAD-dependent oxidoreductase domain containing 1 [Source:MGI Symbol;Acc:MGI:2446262]	-
ENSMUSG00000111250	2.63723	4.48124	0	24.4018	26.9281	14.0012	2.37282	21.777	-3.20264	0.000273849	0.00288706	Gm47818	9	77836030	77848111	+	2740	lincRNA	predicted gene, 47818 [Source:MGI Symbol;Acc:MGI:6097006]	-
ENSMUSG00000037062	6330.24	6813.27	6499.63	10690.3	8344.03	8658.73	6547.71	9231.03	-0.495488	0.000274156	0.00288706	Sh3glb1	3	144683678	144720335	-	7467	protein_coding	SH3-domain GRB2-like B1 (endophilin) [Source:MGI Symbol;Acc:MGI:1859730]	-
ENSMUSG00000074171	16.7025	17.0287	25.9259	55.7756	63.6482	50.0042	19.8857	56.476	-1.50261	0.000275256	0.0028969	Gm6658	8	90906532	90908416	-	1885	TEC	predicted gene 6658 [Source:MGI Symbol;Acc:MGI:3645470]	-
ENSMUSG00000081051	426.353	444.539	417.407	943.537	858.026	485.041	429.433	762.201	-0.826628	0.000278105	0.00292513	Gm15427	1	95498621	95499151	+	531	processed_pseudogene	predicted pseudogene 15427 [Source:MGI Symbol;Acc:MGI:3642341]	-
ENSMUSG00000078636	251.416	193.589	184.938	245.18	456.553	561.047	209.981	420.927	-1.00435	0.000280733	0.00294922	Gm7336	7	51746647	51747878	+	1232	processed_pseudogene	predicted gene 7336 [Source:MGI Symbol;Acc:MGI:3644851]	-
ENSMUSG00000032459	243.505	249.157	264.444	501.98	346.393	388.033	252.369	412.135	-0.707532	0.000281353	0.00295395	Mrps22	9	98588730	98601660	-	3991	protein_coding	mitochondrial ribosomal protein S22 [Source:MGI Symbol;Acc:MGI:1928137]	-
ENSMUSG00000069049	883.474	976.91	827.037	1364.18	1194.63	1262.11	895.807	1273.64	-0.50786	0.000282742	0.00296525	Eif2s3y	Y	1010543	1028847	+	4161	protein_coding	eukaryotic translation initiation factor 2, subunit 3, structural gene Y-linked [Source:MGI Symbol;Acc:MGI:1349430]	-
ENSMUSG00000023942	418.441	482.181	467.531	686.737	1179.94	601.051	456.051	822.576	-0.84992	0.000290853	0.00303909	Slc29a1	17	45585200	45599606	-	4008	protein_coding	solute carrier family 29 (nucleoside transporters), member 1 [Source:MGI Symbol;Acc:MGI:1927073]	-
ENSMUSG00000028568	456.242	501.899	449.383	718.111	703.802	631.053	469.174	684.322	-0.544036	0.000292328	0.00305268	Btf3l4	4	108814295	108833614	-	4546	protein_coding	basic transcription factor 3-like 4 [Source:MGI Symbol;Acc:MGI:1915312]	-
ENSMUSG00000048915	174.937	207.033	224.691	372.999	318.241	302.026	202.22	331.089	-0.710545	0.000293588	0.00306218	Efna5	17	62604184	62881317	-	4032	protein_coding	ephrin A5 [Source:MGI Symbol;Acc:MGI:107444]	-
ENSMUSG00000022634	412.288	471.426	373.333	618.179	690.338	591.05	419.016	633.189	-0.595208	0.000295037	0.00307362	Yaf2	15	93284278	93336935	-	1873	protein_coding	YY1 associated factor 2 [Source:MGI Symbol;Acc:MGI:1914307]	-
ENSMUSG00000072407	14.9443	17.9249	12.963	95.2833	39.1681	33.0028	15.2774	55.8181	-1.86769	0.00029771	0.00309123	Gm6419	10	74862988	74863416	-	429	processed_pseudogene	predicted gene 6419 [Source:MGI Symbol;Acc:MGI:3647564]	-
ENSMUSG00000030751	1513.77	1593.53	1316.17	2233.35	2002.47	1993.17	1474.49	2076.33	-0.493815	0.000297788	0.00309123	Psma1	7	114264606	114276118	-	2952	protein_coding	proteasome (prosome, macropain) subunit, alpha type 1 [Source:MGI Symbol;Acc:MGI:1347005]	-
ENSMUSG00000036975	91.4241	99.4835	148.642	183.595	257.041	212.018	113.183	217.551	-0.941413	0.000299713	0.00310936	Tmem177	1	119907890	119913208	-	3341	protein_coding	transmembrane protein 177 [Source:MGI Symbol;Acc:MGI:1913593]	-
ENSMUSG00000034312	1467.18	1635.65	1526.17	2201.97	2369.67	1934.16	1543	2168.6	-0.490664	0.000301513	0.00312434	Iqsec1	6	90656088	90988685	-	11601	protein_coding	IQ motif and Sec7 domain 1 [Source:MGI Symbol;Acc:MGI:1196356]	-
ENSMUSG00000025203	1729.15	1081.77	1501.97	8885.75	2356.21	6123.52	1437.63	5788.49	-2.0095	0.000303745	0.00314559	Scd2	19	44293676	44306864	+	5453	protein_coding	stearoyl-Coenzyme A desaturase 2 [Source:MGI Symbol;Acc:MGI:98240]	-
ENSMUSG00000091989	573.159	660.534	559.136	878.465	780.914	1101.09	597.61	920.157	-0.623787	0.000307844	0.00318239	Ndufab1-ps	7	80507787	80508254	+	468	processed_pseudogene	NADH:ubiquinone oxidoreductase subunit AB1b [Source:MGI Symbol;Acc:MGI:4936891]	-
ENSMUSG00000014226	613.597	552.985	540.987	916.811	722.162	897.076	569.19	845.35	-0.571249	0.000312457	0.00322128	Cacybp	1	160202367	160212875	-	2390	protein_coding	calcyclin binding protein [Source:MGI Symbol;Acc:MGI:1270839]	-
ENSMUSG00000032328	1783.65	1867.78	1718.89	2372.79	3159.15	2345.2	1790.11	2625.71	-0.552361	0.000312528	0.00322128	Tmem30a	9	79768943	79793507	-	5646	protein_coding	transmembrane protein 30A [Source:MGI Symbol;Acc:MGI:106402]	-
ENSMUSG00000004626	894.902	809.311	686.173	1324.67	1052.64	1196.1	796.795	1191.14	-0.580305	0.000316624	0.00325966	Stxbp2	8	3630955	3643644	+	4159	protein_coding	syntaxin binding protein 2 [Source:MGI Symbol;Acc:MGI:107370]	-
ENSMUSG00000021704	479.098	605.863	589.382	891.247	864.146	750.063	558.114	835.152	-0.580929	0.000319056	0.00327651	Mtx3	13	92844760	92858230	+	7547	protein_coding	metaxin 3 [Source:MGI Symbol;Acc:MGI:2686040]	-
ENSMUSG00000021065	443.055	571.806	506.42	797.126	935.139	659.056	507.094	797.107	-0.651612	0.000327027	0.00334901	Fut8	12	77238125	77476338	+	7902	protein_coding	fucosyltransferase 8 [Source:MGI Symbol;Acc:MGI:1858901]	-
ENSMUSG00000007617	159.113	162.221	158.148	253.314	346.393	230.019	159.827	276.575	-0.789001	0.000333885	0.00341524	Homer1	13	93299635	93405129	+	11976	protein_coding	homer scaffolding protein 1 [Source:MGI Symbol;Acc:MGI:1347345]	-
ENSMUSG00000021302	353.389	368.358	327.531	527.544	556.922	479.04	349.759	521.169	-0.574647	0.000335265	0.00342735	Ggps1	13	14050659	14063488	-	4721	protein_coding	geranylgeranyl diphosphate synthase 1 [Source:MGI Symbol;Acc:MGI:1341724]	-
ENSMUSG00000054021	104.61	129.956	131.358	298.632	170.136	223.019	121.975	230.596	-0.919263	0.000339814	0.00347182	Sirt5	13	43365496	43395203	+	6093	protein_coding	sirtuin 5 [Source:MGI Symbol;Acc:MGI:1915596]	-
ENSMUSG00000024507	3148.86	3677.3	3901.85	4964.03	4772.39	5058.43	3576	4931.61	-0.463752	0.000345436	0.00352103	Hsd17b4	18	50128201	50196269	+	3404	protein_coding	hydroxysteroid (17-beta) dehydrogenase 4 [Source:MGI Symbol;Acc:MGI:105089]	-
ENSMUSG00000027667	319.105	377.32	375.926	540.326	550.801	507.043	357.45	532.723	-0.575169	0.000346168	0.00352644	Zfp639	3	32510259	32520833	+	5475	protein_coding	zinc finger protein 639 [Source:MGI Symbol;Acc:MGI:1915028]	zf-C2H2
ENSMUSG00000025766	184.606	257.223	169.383	388.105	353.737	306.026	203.737	349.289	-0.777328	0.000351836	0.00357584	D3Ertd751e	3	41742611	41803320	+	5813	protein_coding	DNA segment, Chr 3, ERATO Doi 751, expressed [Source:MGI Symbol;Acc:MGI:1289213]	-
ENSMUSG00000015671	1014.46	855.02	906.543	1532.67	1140.77	1447.12	925.34	1373.52	-0.570161	0.000354469	0.00360051	Psma2	13	14613240	14674236	+	3673	protein_coding	proteasome (prosome, macropain) subunit, alpha type 2 [Source:MGI Symbol;Acc:MGI:104885]	-
ENSMUSG00000037022	458.879	511.757	447.654	778.534	581.402	868.073	472.763	742.67	-0.6528	0.00035569	0.00360871	Mmaa	8	79263598	79294937	-	6023	protein_coding	methylmalonic aciduria (cobalamin deficiency) type A [Source:MGI Symbol;Acc:MGI:1923805]	-
ENSMUSG00000028937	232.077	206.137	183.21	386.943	282.745	356.03	207.141	341.906	-0.723948	0.000356946	0.00361726	Acot7	4	152178134	152271855	+	2124	protein_coding	acyl-CoA thioesterase 7 [Source:MGI Symbol;Acc:MGI:1917275]	-
ENSMUSG00000026766	831.608	812.896	842.592	1196.85	1101.6	1126.1	829.032	1141.52	-0.461422	0.000359465	0.00364068	Mmadhc	2	50279881	50296801	-	2012	protein_coding	methylmalonic aciduria (cobalamin deficiency) cblD type, with homocystinuria [Source:MGI Symbol;Acc:MGI:1923786]	-
ENSMUSG00000005262	743.7	826.34	886.666	1277.03	1093.03	1142.1	818.902	1170.72	-0.515594	0.000359684	0.00364078	Ufd1	16	18811779	18835261	+	4336	protein_coding	ubiquitin recognition factor in ER-associated degradation 1 [Source:MGI Symbol;Acc:MGI:109353]	-
ENSMUSG00000022574	301.524	364.773	311.111	512.438	465.121	495.042	325.803	490.867	-0.591765	0.000360157	0.00364346	Naprt	15	75890956	75894481	-	2344	protein_coding	nicotinate phosphoribosyltransferase [Source:MGI Symbol;Acc:MGI:2442664]	-
ENSMUSG00000020267	1282.58	1136.44	1330.86	1865	1558.16	1957.17	1249.96	1793.44	-0.521184	0.000361393	0.00365385	Hint1	11	54866383	54870501	+	872	protein_coding	histidine triad nucleotide binding protein 1 [Source:MGI Symbol;Acc:MGI:1321133]	-
ENSMUSG00000097119	145.927	126.371	168.518	212.644	279.073	267.023	146.939	252.913	-0.783162	0.000364245	0.00367835	B230354K17Rik	17	45433598	45442544	+	6136	bidirectional_promoter_lncRNA	RIKEN cDNA B230354K17 gene [Source:MGI Symbol;Acc:MGI:2443272]	-
ENSMUSG00000103922	18.4606	15.2362	19.0123	77.8534	45.2881	39.0033	17.5697	54.0483	-1.61819	0.000364304	0.00367835	Gm6123	1	4771131	4772199	+	1069	processed_pseudogene	predicted gene 6123 [Source:MGI Symbol;Acc:MGI:3647047]	-
ENSMUSG00000022792	250.537	233.024	266.173	457.825	336.601	397.034	249.911	397.153	-0.668568	0.000366151	0.00369342	Yars2	16	16302965	16309640	+	3149	protein_coding	tyrosyl-tRNA synthetase 2 (mitochondrial) [Source:MGI Symbol;Acc:MGI:1917370]	-
ENSMUSG00000050556	1226.31	846.954	975.679	1944.01	1263.17	1731.15	1016.32	1646.11	-0.695916	0.000366392	0.00369371	Kcnb1	2	167095969	167190155	-	11488	protein_coding	potassium voltage gated channel, Shab-related subfamily, member 1 [Source:MGI Symbol;Acc:MGI:96666]	-
ENSMUSG00000036825	123.95	101.276	150.37	219.616	260.713	196.017	125.199	225.449	-0.846335	0.000367961	0.00370739	Ssx2ip	3	146404642	146440144	+	4200	protein_coding	synovial sarcoma, X 2 interacting protein [Source:MGI Symbol;Acc:MGI:2139150]	-
ENSMUSG00000025588	1.75816	7.16998	3.45679	23.2398	29.3761	21.0018	4.12831	24.5392	-2.57288	0.000371083	0.00373239	Nat1	8	67480921	67492104	+	1442	protein_coding	N-acetyl transferase 1 [Source:MGI Symbol;Acc:MGI:97279]	-
ENSMUSG00000030704	1092.69	1122.1	1135.56	1598.9	1800.51	1383.12	1116.78	1594.18	-0.512859	0.000373217	0.00374954	Rab6a	7	100607410	100641268	+	3728	protein_coding	RAB6A, member RAS oncogene family [Source:MGI Symbol;Acc:MGI:894313]	-
ENSMUSG00000002280	446.572	466.945	421.728	630.961	675.65	617.052	445.082	641.221	-0.52641	0.000373627	0.00375151	Narfl	17	25773776	25783332	+	3826	protein_coding	nuclear prelamin A recognition factor-like [Source:MGI Symbol;Acc:MGI:1914813]	-
ENSMUSG00000028070	661.946	524.305	577.284	1010.93	725.834	1010.09	587.845	915.617	-0.639922	0.000379281	0.00379955	Naxe	3	88056520	88058495	-	908	protein_coding	NAD(P)HX epimerase [Source:MGI Symbol;Acc:MGI:2180167]	-
ENSMUSG00000034789	99.3358	103.965	119.259	171.975	206.857	184.016	107.52	187.616	-0.802241	0.000382285	0.00382307	Rab24	13	55319743	55321946	-	2015	protein_coding	RAB24, member RAS oncogene family [Source:MGI Symbol;Acc:MGI:105065]	-
ENSMUSG00000020402	4188.81	4124.53	4505.92	6038.87	5389.29	5704.48	4273.09	5710.88	-0.418446	0.000383733	0.00383535	Vdac1	11	52360860	52389397	+	2620	protein_coding	voltage-dependent anion channel 1 [Source:MGI Symbol;Acc:MGI:106919]	-
ENSMUSG00000028648	1858.37	1666.12	1780.25	2748.11	2079.58	3360.28	1768.25	2729.32	-0.626621	0.000386721	0.00386081	Ndufs5	4	123712710	123718202	-	860	protein_coding	NADH:ubiquinone oxidoreductase core subunit S5 [Source:MGI Symbol;Acc:MGI:1890889]	-
ENSMUSG00000021868	563.489	737.612	719.876	973.749	1110.17	932.079	673.659	1005.33	-0.577145	0.000391484	0.00390167	Ppif	14	25694154	25700468	+	5044	protein_coding	peptidylprolyl isomerase F (cyclophilin F) [Source:MGI Symbol;Acc:MGI:2145814]	-
ENSMUSG00000045636	2831.51	3278.47	2557.16	3986.79	4164.06	3930.33	2889.05	4027.06	-0.47913	0.000394531	0.00392756	Mtus1	8	40990914	41133726	-	10078	protein_coding	mitochondrial tumor suppressor 1 [Source:MGI Symbol;Acc:MGI:2142572]	-
ENSMUSG00000038845	2196.82	2086.46	2245.18	3972.85	2400.27	4049.34	2176.16	3474.15	-0.675114	0.000397916	0.00395675	Phb	11	95666957	95680773	+	2805	protein_coding	prohibitin [Source:MGI Symbol;Acc:MGI:97572]	-
ENSMUSG00000035310	104.61	152.362	131.358	249.828	226.441	204.017	129.443	226.762	-0.808183	0.000403124	0.00400245	Lin54	5	100441918	100500639	-	5820	protein_coding	lin-54 homolog (C. elegans) [Source:MGI Symbol;Acc:MGI:2140902]	-
ENSMUSG00000051984	295.37	336.989	313.704	513.6	472.465	435.037	315.354	473.701	-0.586414	0.000405198	0.00402001	Sec31b	19	44516957	44545864	-	3950	protein_coding	Sec31 homolog B (S. cerevisiae) [Source:MGI Symbol;Acc:MGI:2685187]	-
ENSMUSG00000097245	223.286	343.263	309.383	770.4	554.473	356.03	291.977	560.301	-0.939417	0.000406644	0.00403207	Gm5421	10	22343439	22345792	+	2354	processed_pseudogene	predicted gene 5421 [Source:MGI Symbol;Acc:MGI:3645718]	-
ENSMUSG00000070493	7643.59	6647.47	6775.31	10269.7	8569.25	10302.9	7022.12	9713.93	-0.468214	0.000407445	0.00403688	Chchd2	5	129881156	129887470	-	2269	protein_coding	coiled-coil-helix-coiled-coil-helix domain containing 2 [Source:MGI Symbol;Acc:MGI:1261428]	-
ENSMUSG00000024454	588.982	700.866	665.432	981.883	958.395	862.073	651.76	934.117	-0.518837	0.000412393	0.00407521	Hdac3	18	37935844	37954988	-	4026	protein_coding	histone deacetylase 3 [Source:MGI Symbol;Acc:MGI:1343091]	-
ENSMUSG00000031967	937.977	958.985	1037.9	1363.02	1291.32	1367.12	978.287	1340.48	-0.454539	0.000414765	0.00409633	Afg3l1	8	123477903	123503916	+	4757	protein_coding	AFG3-like AAA ATPase 1 [Source:MGI Symbol;Acc:MGI:1928277]	-
ENSMUSG00000059355	281.305	263.497	222.963	453.177	417.385	350.03	255.922	406.864	-0.667885	0.000415109	0.00409742	Wdr83os	8	85080740	85082339	+	1031	protein_coding	WD repeat domain 83 opposite strand [Source:MGI Symbol;Acc:MGI:3041257]	-
ENSMUSG00000069379	31.6468	51.9824	27.6543	155.707	94.2483	58.0049	37.0945	102.653	-1.46694	0.0004162	0.00410586	Gm4950	18	51865264	51865881	-	618	protein_coding	predicted pseudogene 4950 [Source:MGI Symbol;Acc:MGI:3649015]	-
ENSMUSG00000020650	251.416	319.96	262.716	475.254	473.689	375.032	278.031	441.325	-0.665575	0.00041906	0.00412715	Bcap29	12	31590967	31634658	-	7590	protein_coding	B cell receptor associated protein 29 [Source:MGI Symbol;Acc:MGI:101917]	-
ENSMUSG00000060904	1114.67	1219.79	1195.18	1667.46	1616.91	1524.13	1176.55	1602.83	-0.445852	0.000426179	0.00418532	Arl1	10	88730858	88744094	+	2369	protein_coding	ADP-ribosylation factor-like 1 [Source:MGI Symbol;Acc:MGI:99436]	-
ENSMUSG00000020634	800.84	900.729	855.555	1091.11	1364.76	1197.1	852.375	1217.66	-0.51432	0.000426409	0.00418532	Ubxn2a	12	4879032	4907705	-	2820	protein_coding	UBX domain protein 2A [Source:MGI Symbol;Acc:MGI:2442310]	-
ENSMUSG00000046761	143.29	140.711	140.864	237.046	254.593	208.018	141.622	233.219	-0.717998	0.000435271	0.00426512	Fam83h	15	76001093	76014336	-	4627	protein_coding	family with sequence similarity 83, member H [Source:MGI Symbol;Acc:MGI:2145900]	-
ENSMUSG00000039648	259.328	301.139	324.074	481.064	408.817	466.039	294.847	451.974	-0.616721	0.000437255	0.00428216	Kyat1	2	30185124	30205847	-	2923	protein_coding	kynurenine aminotransferase 1 [Source:MGI Symbol;Acc:MGI:1917516]	-
ENSMUSG00000027820	1456.63	1739.62	1784.57	2274.02	3270.54	2174.18	1660.27	2572.91	-0.631642	0.000437568	0.00428283	Mme	3	63241537	63386030	+	11542	protein_coding	membrane metallo endopeptidase [Source:MGI Symbol;Acc:MGI:97004]	-
ENSMUSG00000073700	632.936	470.53	734.568	1304.92	714.818	1245.11	612.678	1088.28	-0.829207	0.000438081	0.00428544	Klhl21	4	152008803	152017680	+	3986	protein_coding	kelch-like 21 [Source:MGI Symbol;Acc:MGI:1919288]	-
ENSMUSG00000031349	213.616	213.307	244.568	491.522	248.473	526.044	223.83	422.013	-0.916328	0.00044097	0.00430889	Nsdhl	X	72918557	72958514	+	2853	protein_coding	NAD(P) dependent steroid dehydrogenase-like [Source:MGI Symbol;Acc:MGI:1099438]	-
ENSMUSG00000021024	1734.42	1777.26	1642.84	2798.07	2062.45	2526.21	1718.17	2462.24	-0.519298	0.000445685	0.00435075	Psma6	12	55384222	55418454	+	1234	protein_coding	proteasome (prosome, macropain) subunit, alpha type 6 [Source:MGI Symbol;Acc:MGI:1347006]	-
ENSMUSG00000022092	140.653	148.777	157.284	297.47	209.305	248.021	148.904	251.598	-0.757117	0.000445752	0.00435075	Ppp3cc	14	70217865	70289471	-	2985	protein_coding	protein phosphatase 3, catalytic subunit, gamma isoform [Source:MGI Symbol;Acc:MGI:107162]	-
ENSMUSG00000038936	254.054	300.243	257.531	405.535	434.521	393.033	270.609	411.03	-0.602653	0.000446603	0.00435663	Sccpdh	1	179668210	179687189	+	7562	protein_coding	saccharopine dehydrogenase (putative) [Source:MGI Symbol;Acc:MGI:1924486]	-
ENSMUSG00000024535	58.0192	72.596	63.0864	126.657	118.728	123.01	64.5672	122.799	-0.927955	0.000455863	0.00443952	Snx24	18	53245662	53390823	+	1880	protein_coding	sorting nexing 24 [Source:MGI Symbol;Acc:MGI:1916476]	-
ENSMUSG00000079020	324.38	369.254	400.987	840.12	403.921	732.062	364.874	658.701	-0.852909	0.000463397	0.00450787	Slc45a4	15	73577424	73645762	-	8471	protein_coding	solute carrier family 45, member 4 [Source:MGI Symbol;Acc:MGI:2146236]	-
ENSMUSG00000073131	572.28	703.554	583.333	1008.61	1001.23	783.066	619.722	930.97	-0.586451	0.000465935	0.00452752	Vma21	X	71815924	71839757	+	7303	protein_coding	VMA21 vacuolar H+-ATPase homolog (S. cerevisiae) [Source:MGI Symbol;Acc:MGI:1914298]	-
ENSMUSG00000062960	3300.94	2330.24	2514.81	4091.37	3838.47	3923.33	2715.33	3951.06	-0.541102	0.000474697	0.00460498	Kdr	5	75932827	75978458	-	9030	protein_coding	kinase insert domain protein receptor [Source:MGI Symbol;Acc:MGI:96683]	-
ENSMUSG00000027861	29.0096	34.0574	39.7531	115.037	46.5121	108.009	34.2734	89.8528	-1.39328	0.00047685	0.00462074	Casq2	3	102086415	102146514	+	2736	protein_coding	calsequestrin 2 [Source:MGI Symbol;Acc:MGI:1309469]	-
ENSMUSG00000035757	341.961	361.188	365.555	543.812	532.441	483.041	356.235	519.765	-0.544322	0.000478654	0.00463308	Selenoo	15	89089084	89100340	+	3744	protein_coding	selenoprotein O [Source:MGI Symbol;Acc:MGI:1919007]	-
ENSMUSG00000031095	506.349	608.552	548.765	835.472	938.811	709.06	554.555	827.781	-0.577058	0.000479875	0.00463764	Cul4b	X	38533274	38576196	-	3873	protein_coding	cullin 4B [Source:MGI Symbol;Acc:MGI:1919834]	-
ENSMUSG00000058997	2731.3	3757.07	3546.67	4731.63	5580.23	4455.38	3345.01	4922.41	-0.557238	0.000479921	0.00463764	Vwa8	14	78849052	79202310	+	12639	protein_coding	von Willebrand factor A domain containing 8 [Source:MGI Symbol;Acc:MGI:1919008]	-
ENSMUSG00000032018	449.209	404.208	566.913	876.141	604.658	798.067	473.443	759.622	-0.682371	0.000489438	0.00472178	Sc5d	9	42251595	42264256	-	4866	protein_coding	sterol-C5-desaturase [Source:MGI Symbol;Acc:MGI:1353611]	-
ENSMUSG00000019883	458	292.177	412.222	520.572	641.378	818.069	387.466	660.006	-0.769078	0.000493815	0.00475876	Echdc1	10	29313166	29347469	+	4125	protein_coding	enoyl Coenzyme A hydratase domain containing 1 [Source:MGI Symbol;Acc:MGI:1277169]	-
ENSMUSG00000054894	121.313	159.532	171.975	293.984	226.441	255.022	150.94	258.482	-0.776278	0.000497097	0.0047851	Atp5s	12	69724950	69744660	+	2039	protein_coding	ATP synthase, H+ transporting, mitochondrial F0 complex, subunit S [Source:MGI Symbol;Acc:MGI:1915305]	-
ENSMUSG00000026617	647.002	644.402	741.481	1101.57	876.386	966.082	677.628	981.345	-0.534291	0.000500543	0.00481562	Bpnt1	1	185332149	185357777	+	2308	protein_coding	bisphosphate 3'-nucleotidase 1 [Source:MGI Symbol;Acc:MGI:1338800]	-
ENSMUSG00000020309	70.3263	59.1523	76.0494	148.735	179.928	97.0082	68.5093	141.891	-1.0463	0.000503459	0.00484102	Chac2	11	30976707	30986350	-	1315	protein_coding	ChaC, cation transport regulator 2 [Source:MGI Symbol;Acc:MGI:1915294]	-
ENSMUSG00000020003	414.046	448.124	471.852	664.659	615.674	631.053	444.674	637.129	-0.518809	0.000504449	0.00484787	Pex7	10	19853900	19907689	-	12092	protein_coding	peroxisomal biogenesis factor 7 [Source:MGI Symbol;Acc:MGI:1321392]	-
ENSMUSG00000027206	872.925	950.022	869.382	1361.85	1567.95	1081.09	897.443	1336.96	-0.574342	0.000509263	0.00488607	Cops2	2	125830304	125859139	-	3549	protein_coding	COP9 signalosome subunit 2 [Source:MGI Symbol;Acc:MGI:1330276]	-
ENSMUSG00000047714	1433.78	1384.7	1224.57	1963.77	1794.39	1798.15	1347.68	1852.1	-0.458677	0.000510707	0.00489455	Ppp1r2	16	31251537	31275277	-	4440	protein_coding	protein phosphatase 1, regulatory inhibitor subunit 2 [Source:MGI Symbol;Acc:MGI:1914099]	-
ENSMUSG00000025551	6.15355	1.79249	6.91358	31.3738	12.24	43.0036	4.95321	28.8725	-2.5457	0.000512077	0.004905	Fgf14	14	123977907	124677127	-	4182	protein_coding	fibroblast growth factor 14 [Source:MGI Symbol;Acc:MGI:109189]	-
ENSMUSG00000026457	2541.42	2330.24	2298.76	3327.94	3339.08	2986.25	2390.14	3217.76	-0.428772	0.00051263	0.00490761	Adipor1	1	134415378	134433351	+	5025	protein_coding	adiponectin receptor 1 [Source:MGI Symbol;Acc:MGI:1919924]	-
ENSMUSG00000069939	79.9961	48.3974	60.4938	145.249	105.264	135.011	62.9624	128.508	-1.0301	0.000514675	0.00492179	Gm12070	11	26786633	26787634	+	1002	processed_pseudogene	predicted gene 12070 [Source:MGI Symbol;Acc:MGI:3650751]	-
ENSMUSG00000028698	142.411	122.786	112.346	198.7	197.065	255.022	125.847	216.929	-0.787765	0.000516621	0.004935	Pik3r3	4	116221618	116303056	+	5300	protein_coding	phosphoinositide-3-kinase regulatory subunit 3 [Source:MGI Symbol;Acc:MGI:109277]	-
ENSMUSG00000030541	3307.97	4145.14	4841.23	6991.7	5328.09	6145.52	4098.12	6155.1	-0.586838	0.000517692	0.00494253	Idh2	7	80094846	80115392	-	2588	protein_coding	isocitrate dehydrogenase 2 (NADP+), mitochondrial [Source:MGI Symbol;Acc:MGI:96414]	-
ENSMUSG00000015749	642.606	603.175	626.543	863.359	856.802	864.073	624.108	861.412	-0.464906	0.000531502	0.00505506	Anp32e	3	95929246	95947390	+	3566	protein_coding	acidic (leucine-rich) nuclear phosphoprotein 32 family, member E [Source:MGI Symbol;Acc:MGI:1913721]	-
ENSMUSG00000021606	1321.25	832.614	1139.01	2070.67	1345.18	2020.17	1097.63	1812.01	-0.723427	0.000536402	0.00509057	Ndufs6	13	73319838	73328542	-	898	protein_coding	NADH:ubiquinone oxidoreductase core subunit S6 [Source:MGI Symbol;Acc:MGI:107932]	-
ENSMUSG00000007739	1381.03	1372.15	1356.79	1897.53	1687.9	2076.18	1369.99	1887.2	-0.462538	0.000538129	0.00510143	Cct4	11	22990519	23003780	+	4201	protein_coding	chaperonin containing Tcp1, subunit 4 (delta) [Source:MGI Symbol;Acc:MGI:104689]	-
ENSMUSG00000044405	1599.04	1484.19	1392.22	2125.28	1829.88	2495.21	1491.82	2150.13	-0.527838	0.000543433	0.00514613	Adig	2	158502612	158508198	+	810	protein_coding	adipogenin [Source:MGI Symbol;Acc:MGI:2675492]	-
ENSMUSG00000021282	3848.6	4504.54	3745.43	5373.05	6172.65	5212.44	4032.86	5586.05	-0.46994	0.00054701	0.00517439	Eif5	12	111538016	111546752	+	6820	protein_coding	eukaryotic translation initiation factor 5 [Source:MGI Symbol;Acc:MGI:95309]	-
ENSMUSG00000059834	95.8195	99.4835	96.7901	174.299	186.049	149.013	97.3644	169.787	-0.800349	0.000547811	0.00517917	Sclt1	3	41626720	41742514	-	7569	protein_coding	sodium channel and clathrin linker 1 [Source:MGI Symbol;Acc:MGI:1914411]	-
ENSMUSG00000020864	1741.45	1895.56	1900.37	2784.13	2214.22	2743.23	1845.8	2580.53	-0.483675	0.000555727	0.00524267	Ankrd40	11	94328001	94341841	+	4255	protein_coding	ankyrin repeat domain 40 [Source:MGI Symbol;Acc:MGI:1918702]	-
ENSMUSG00000043140	347.236	309.205	370.741	469.444	645.05	488.041	342.394	534.178	-0.64052	0.000560409	0.00528114	Tmem186	16	8633229	8637712	-	3391	protein_coding	transmembrane protein 186 [Source:MGI Symbol;Acc:MGI:1913940]	-
ENSMUSG00000024811	1879.47	1940.38	1737.9	2336.76	2774.82	2486.21	1852.58	2532.6	-0.45098	0.000561729	0.00528788	Tnks2	19	36834232	36893477	+	10406	protein_coding	tankyrase, TRF1-interacting ankyrin-related ADP-ribose polymerase 2 [Source:MGI Symbol;Acc:MGI:1921743]	-
ENSMUSG00000044068	239.109	219.581	273.951	538.002	281.521	488.041	244.213	435.855	-0.836626	0.000568412	0.00533928	Zrsr1	11	22972005	22976496	+	4492	protein_coding	zinc finger (CCCH type), RNA binding motif and serine/arginine rich 1 [Source:MGI Symbol;Acc:MGI:98885]	-
ENSMUSG00000046764	143.29	215.099	186.667	295.146	368.425	269.023	181.685	310.864	-0.773596	0.000571618	0.00536364	A530053G22Rik	6	60279043	60403707	-	5085	processed_transcript	RIKEN cDNA A530053G22 gene [Source:MGI Symbol;Acc:MGI:2443347]	-
ENSMUSG00000032051	898.418	728.649	726.79	1320.02	962.067	1264.11	784.619	1182.07	-0.591679	0.000573362	0.00537423	Fdx1	9	51943306	51963556	-	3104	protein_coding	ferredoxin 1 [Source:MGI Symbol;Acc:MGI:103224]	-
ENSMUSG00000033793	831.608	863.983	897.037	1297.94	1243.59	1078.09	864.209	1206.54	-0.480857	0.000584869	0.00547915	Atp6v1h	1	5070018	5162529	+	9746	protein_coding	ATPase, H+ transporting, lysosomal V1 subunit H [Source:MGI Symbol;Acc:MGI:1914864]	-
ENSMUSG00000031378	595.136	717.894	687.901	977.235	916.778	928.078	666.977	940.697	-0.496112	0.000585498	0.00548176	Abcd1	X	73716597	73738534	+	4192	protein_coding	ATP-binding cassette, sub-family D (ALD), member 1 [Source:MGI Symbol;Acc:MGI:1349215]	-
ENSMUSG00000021187	1.75816	3.58499	0	17.4299	33.0481	8.00068	1.78105	19.4929	-3.45464	0.000585775	0.00548176	Tc2n	12	101645443	101718523	-	6096	protein_coding	tandem C2 domains, nuclear [Source:MGI Symbol;Acc:MGI:1921663]	-
ENSMUSG00000103767	0.879078	0	0	12.7819	11.016	10.0008	0.293026	11.2663	-5.15858	0.000589588	0.00551449	Gm37858	1	177635707	177636937	-	1231	TEC	predicted gene, 37858 [Source:MGI Symbol;Acc:MGI:5611086]	-
ENSMUSG00000064254	125.708	144.296	178.889	291.66	226.441	246.021	149.631	254.707	-0.767186	0.000591803	0.00552929	Ethe1	7	24587543	24608925	+	1484	protein_coding	ethylmalonic encephalopathy 1 [Source:MGI Symbol;Acc:MGI:1913321]	-
ENSMUSG00000013701	926.548	815.585	962.716	1651.19	1045.3	1492.13	901.616	1396.2	-0.631246	0.000593661	0.00554369	Timm23	14	32180162	32201898	-	1786	protein_coding	translocase of inner mitochondrial membrane 23 [Source:MGI Symbol;Acc:MGI:1858317]	-
ENSMUSG00000029319	857.101	882.804	972.222	1200.34	1280.31	1235.1	904.042	1238.58	-0.454086	0.000597738	0.0055758	Coq2	5	100654723	100675140	-	2624	protein_coding	coenzyme Q2 4-hydroxybenzoate polyprenyltransferase [Source:MGI Symbol;Acc:MGI:1919133]	-
ENSMUSG00000064370	501998	531965	461892	831782	713527	589894	498618	711734	-0.513402	0.000598123	0.00557642	mt-Cytb	MT	14145	15288	+	1144	protein_coding	mitochondrially encoded cytochrome b [Source:MGI Symbol;Acc:MGI:102501]	-
ENSMUSG00000033373	186.365	207.929	238.518	374.161	323.137	306.026	210.937	334.441	-0.664116	0.000607534	0.00565273	Fntb	12	76765589	76921412	+	3987	protein_coding	farnesyltransferase, CAAX box, beta [Source:MGI Symbol;Acc:MGI:1861305]	-
ENSMUSG00000034848	94.9405	114.72	78.6419	171.975	165.24	176.015	96.1007	171.077	-0.833176	0.000608307	0.00565629	Ttc21b	2	66184327	66256617	-	9282	protein_coding	tetratricopeptide repeat domain 21B [Source:MGI Symbol;Acc:MGI:1920918]	-
ENSMUSG00000051043	335.808	444.539	424.321	606.559	694.01	544.046	401.556	614.872	-0.613827	0.000618195	0.00573003	Gprc5c	11	114851152	114872617	+	5245	protein_coding	G protein-coupled receptor, family C, group 5, member C [Source:MGI Symbol;Acc:MGI:1917605]	-
ENSMUSG00000038259	11.428	17.9249	23.3333	53.4516	36.7201	68.0057	17.5621	52.7258	-1.58956	0.000618204	0.00573003	Gdf5	2	155941023	155945367	-	2320	protein_coding	growth differentiation factor 5 [Source:MGI Symbol;Acc:MGI:95688]	-
ENSMUSG00000025656	245.263	265.289	227.284	409.021	443.089	318.027	245.945	390.046	-0.663705	0.000620601	0.00574311	Arhgef9	X	95048935	95196856	-	8776	protein_coding	CDC42 guanine nucleotide exchange factor (GEF) 9 [Source:MGI Symbol;Acc:MGI:2442233]	-
ENSMUSG00000038506	379.762	381.801	393.21	571.7	624.242	498.042	384.924	564.661	-0.5516	0.000623456	0.00576647	Dcun1d2	8	13255963	13288131	-	4988	protein_coding	DCN1, defective in cullin neddylation 1, domain containing 2 (S. cerevisiae) [Source:MGI Symbol;Acc:MGI:2142792]	-
ENSMUSG00000028756	3656.09	3273.1	3136.17	4706.06	4159.16	4801.41	3355.12	4555.54	-0.441391	0.000625283	0.00577791	Pink1	4	138313409	138326307	-	2673	protein_coding	PTEN induced putative kinase 1 [Source:MGI Symbol;Acc:MGI:1916193]	-
ENSMUSG00000015759	752.491	820.963	711.234	1014.42	1059.99	1084.09	761.563	1052.83	-0.4675	0.000625354	0.00577791	Cnih1	14	46775567	46788411	-	1623	protein_coding	cornichon family AMPA receptor auxiliary protein 1 [Source:MGI Symbol;Acc:MGI:1277202]	-
ENSMUSG00000044573	583.708	571.806	555.679	872.655	729.506	814.069	570.398	805.41	-0.498075	0.0006299	0.0058107	Acp1	12	30893326	30911589	-	3634	protein_coding	acid phosphatase 1, soluble [Source:MGI Symbol;Acc:MGI:87881]	-
ENSMUSG00000081485	228.56	197.174	185.802	338.139	277.849	358.03	203.846	324.673	-0.672947	0.000637325	0.005876	Gm12338	11	75599763	75599954	-	192	processed_pseudogene	predicted gene 12338 [Source:MGI Symbol;Acc:MGI:3650622]	-
ENSMUSG00000035133	867.65	1045.02	891.851	1330.48	1620.58	1182.1	934.842	1377.72	-0.558944	0.000637651	0.005876	Arhgap5	12	52503972	52571975	+	10887	protein_coding	Rho GTPase activating protein 5 [Source:MGI Symbol;Acc:MGI:1332637]	-
ENSMUSG00000063229	16860.7	15024.7	15177	21216.8	19435.9	21493.8	15687.5	20715.5	-0.401121	0.000642854	0.00592082	Ldha	7	46841475	46855627	+	3310	protein_coding	lactate dehydrogenase A [Source:MGI Symbol;Acc:MGI:96759]	-
ENSMUSG00000036111	381.52	276.94	254.938	567.052	400.249	551.047	304.466	506.116	-0.734012	0.000647724	0.0059594	Lmo1	7	109138572	109175207	-	1552	protein_coding	LIM domain only 1 [Source:MGI Symbol;Acc:MGI:102812]	-
ENSMUSG00000033938	1513.77	1351.54	1587.53	2667.93	1680.56	2487.21	1484.28	2278.57	-0.618604	0.000653717	0.00601138	Ndufb7	8	83566671	83571626	+	4522	protein_coding	NADH:ubiquinone oxidoreductase subunit B7 [Source:MGI Symbol;Acc:MGI:1914166]	-
ENSMUSG00000047921	786.775	733.13	839.135	1181.75	1085.69	1021.09	786.347	1096.17	-0.478819	0.000654411	0.0060146	Trappc9	15	72589620	73061204	-	7937	protein_coding	trafficking protein particle complex 9 [Source:MGI Symbol;Acc:MGI:1923760]	-
ENSMUSG00000004936	852.706	870.256	852.098	1127.13	1227.68	1138.1	858.354	1164.3	-0.439594	0.000656164	0.00602223	Map2k1	9	64185770	64253631	-	3391	protein_coding	mitogen-activated protein kinase kinase 1 [Source:MGI Symbol;Acc:MGI:1346866]	-
ENSMUSG00000022370	537.117	561.947	549.629	911.001	663.41	861.073	549.564	811.828	-0.56354	0.000656276	0.00602223	Mrpl13	15	55534094	55557748	-	7936	protein_coding	mitochondrial ribosomal protein L13 [Source:MGI Symbol;Acc:MGI:2137218]	-
ENSMUSG00000047554	264.603	293.073	260.988	395.077	394.129	424.036	272.888	404.414	-0.568261	0.000663033	0.00607786	Tmem41b	7	109972187	109986929	-	5872	protein_coding	transmembrane protein 41B [Source:MGI Symbol;Acc:MGI:1289225]	-
ENSMUSG00000016481	811.389	766.292	741.481	1105.05	1137.1	978.083	773.054	1073.41	-0.472998	0.000666319	0.00610478	Cr1l	1	195097382	195131586	-	10349	protein_coding	complement component (3b/4b) receptor 1-like [Source:MGI Symbol;Acc:MGI:88513]	-
ENSMUSG00000054499	389.432	321.753	321.481	536.84	455.329	566.048	344.222	519.406	-0.594457	0.000667704	0.00611426	Dedd2	7	25199915	25220615	-	5981	protein_coding	death effector domain-containing DNA binding protein 2 [Source:MGI Symbol;Acc:MGI:1914629]	-
ENSMUSG00000044317	352.51	228.543	218.642	455.501	418.609	451.038	266.565	441.716	-0.728865	0.000670723	0.0061387	Gpr4	7	19212538	19224174	+	2882	protein_coding	G protein-coupled receptor 4 [Source:MGI Symbol;Acc:MGI:2441992]	-
ENSMUSG00000068196	97.5777	135.333	127.901	246.342	175.032	214.018	120.271	211.798	-0.8172	0.000673382	0.00615981	Col8a1	16	57624258	57754737	-	7833	protein_coding	collagen, type VIII, alpha 1 [Source:MGI Symbol;Acc:MGI:88463]	-
ENSMUSG00000041351	429.869	194.486	252.346	871.493	341.497	660.056	292.234	624.349	-1.09554	0.000680022	0.0062108	Rap1gap	4	137664726	137729861	+	6429	protein_coding	Rap1 GTPase-activating protein [Source:MGI Symbol;Acc:MGI:109338]	-
ENSMUSG00000055148	793.808	1175.88	691.358	1561.72	1082.02	2080.18	887.014	1574.64	-0.828613	0.000681022	0.00621379	Klf2	8	72319033	72321656	+	1847	protein_coding	Kruppel-like factor 2 (lung) [Source:MGI Symbol;Acc:MGI:1342772]	zf-C2H2
ENSMUSG00000028414	671.616	774.358	693.086	897.057	1258.28	1014.09	713.02	1056.47	-0.566888	0.000681061	0.00621379	Fktn	4	53713998	53777890	+	8426	protein_coding	fukutin [Source:MGI Symbol;Acc:MGI:2179507]	-
ENSMUSG00000031231	4242.43	4123.63	4162.84	7785.34	4412.53	7721.65	4176.3	6639.84	-0.669045	0.000683416	0.00622229	Cox7b	X	106015700	106022450	+	1214	protein_coding	cytochrome c oxidase subunit 7B [Source:MGI Symbol;Acc:MGI:1913392]	-
ENSMUSG00000008859	770.073	767.188	709.506	1035.33	949.827	1196.1	748.922	1060.42	-0.502583	0.000685217	0.00622895	Rala	13	17880571	17944239	-	2899	protein_coding	v-ral simian leukemia viral oncogene A (ras related) [Source:MGI Symbol;Acc:MGI:1927243]	-
ENSMUSG00000031255	72.0844	86.0398	76.9135	131.305	140.76	149.013	78.3459	140.359	-0.842252	0.000692845	0.00628848	Sytl4	X	133936385	133981812	-	5125	protein_coding	synaptotagmin-like 4 [Source:MGI Symbol;Acc:MGI:1351606]	-
ENSMUSG00000006021	196.914	213.307	188.395	357.893	339.049	262.022	199.538	319.655	-0.67825	0.000694073	0.0062931	Kptn	7	16119895	16127516	+	3341	protein_coding	kaptin [Source:MGI Symbol;Acc:MGI:1890380]	-
ENSMUSG00000023883	351.631	380.009	360.37	479.902	594.866	527.045	364.003	533.937	-0.552348	0.000695277	0.00630075	Phf10	17	14945009	14961273	-	4914	protein_coding	PHD finger protein 10 [Source:MGI Symbol;Acc:MGI:1919307]	-
ENSMUSG00000040105	381.52	401.519	389.753	549.622	585.074	535.045	390.931	556.58	-0.509209	0.000700939	0.00634199	Plpp6	19	28963953	28966811	+	2859	protein_coding	phospholipid phosphatase 6 [Source:MGI Symbol;Acc:MGI:1921661]	-
ENSMUSG00000018189	247.9	241.091	240.247	385.781	323.137	397.034	243.079	368.65	-0.601999	0.000701028	0.00634199	Uchl5	1	143777272	143807466	+	2921	protein_coding	ubiquitin carboxyl-terminal esterase L5 [Source:MGI Symbol;Acc:MGI:1914848]	-
ENSMUSG00000020936	1180.6	1468.95	1359.38	2105.53	1768.68	1784.15	1336.31	1886.12	-0.497118	0.00070128	0.00634199	Nmt1	11	103028190	103068912	+	5017	protein_coding	N-myristoyltransferase 1 [Source:MGI Symbol;Acc:MGI:102579]	-
ENSMUSG00000037058	1511.14	1521.83	1358.52	2304.23	1782.15	2075.18	1463.83	2053.85	-0.488778	0.000706612	0.00638031	Paip2	18	35598617	35617186	+	2789	protein_coding	polyadenylate-binding protein-interacting protein 2 [Source:MGI Symbol;Acc:MGI:1915119]	-
ENSMUSG00000033526	1473.34	1640.13	1865.8	2310.04	2368.45	2197.19	1659.76	2291.89	-0.465387	0.000713291	0.00643066	Ppip5k1	2	121310561	121355396	-	12486	protein_coding	diphosphoinositol pentakisphosphate kinase 1 [Source:MGI Symbol;Acc:MGI:2443281]	-
ENSMUSG00000047617	830.729	610.345	659.382	1582.63	785.81	1245.11	700.152	1204.52	-0.78297	0.000719815	0.00648613	Paxx	2	25455141	25461094	-	2066	protein_coding	non-homologous end joining factor [Source:MGI Symbol;Acc:MGI:2442831]	-
ENSMUSG00000038871	225.923	239.298	254.074	371.837	391.681	328.028	239.765	363.849	-0.600411	0.00072347	0.00651235	Bpgm	6	34476207	34505613	+	3588	protein_coding	2,3-bisphosphoglycerate mutase [Source:MGI Symbol;Acc:MGI:1098242]	-
ENSMUSG00000020349	2730.42	2679.78	2659.13	3970.52	3626.72	3264.28	2689.78	3620.51	-0.428522	0.000725329	0.00652296	Ppp2ca	11	52098681	52127778	+	7490	protein_coding	protein phosphatase 2 (formerly 2A), catalytic subunit, alpha isoform [Source:MGI Symbol;Acc:MGI:1321159]	-
ENSMUSG00000028706	299.766	282.318	279.136	456.663	412.489	400.034	287.073	423.062	-0.559031	0.000726111	0.00652296	Nsun4	4	116032842	116053876	-	5993	protein_coding	NOL1/NOP2/Sun domain family, member 4 [Source:MGI Symbol;Acc:MGI:1919431]	-
ENSMUSG00000017491	21.0979	50.1899	60.4938	152.221	74.6642	114.01	43.9272	113.632	-1.3717	0.000731631	0.0065689	Rarb	14	16430839	16819156	-	5265	protein_coding	retinoic acid receptor, beta [Source:MGI Symbol;Acc:MGI:97857]	THR-like
ENSMUSG00000027367	1720.36	2022.83	2066.3	2571.49	2784.61	2559.22	1936.49	2638.44	-0.446111	0.000733051	0.00657489	Stard7	2	127270218	127298932	+	5567	protein_coding	START domain containing 7 [Source:MGI Symbol;Acc:MGI:2139090]	-
ENSMUSG00000036291	283.942	344.159	360.37	453.177	695.234	467.039	329.491	538.483	-0.707509	0.000735173	0.00658379	Ap5m1	14	49066097	49094234	+	11392	protein_coding	adaptor-related protein complex 5, mu 1 subunit [Source:MGI Symbol;Acc:MGI:1921635]	-
ENSMUSG00000026618	1961.22	2111.56	2221.85	2780.64	2882.53	2698.23	2098.21	2787.13	-0.409487	0.000742639	0.00664044	Iars2	1	185284726	185329396	-	8885	protein_coding	isoleucine-tRNA synthetase 2, mitochondrial [Source:MGI Symbol;Acc:MGI:1919586]	-
ENSMUSG00000070730	1581.46	1122.1	1182.22	2068.34	1801.73	1835.16	1295.26	1901.74	-0.554029	0.000743924	0.00664854	Rmdn3	2	119137001	119157034	-	3537	protein_coding	regulator of microtubule dynamics 3 [Source:MGI Symbol;Acc:MGI:1915059]	-
ENSMUSG00000025103	1738.82	1927.83	1909.01	2473.88	2707.5	2337.2	1858.55	2506.19	-0.431063	0.000753726	0.00672495	Btbd1	7	81792074	81829431	-	3471	protein_coding	BTB (POZ) domain containing 1 [Source:MGI Symbol;Acc:MGI:1933765]	-
ENSMUSG00000038240	181.09	174.768	240.247	350.921	310.897	299.025	198.702	320.281	-0.687863	0.000754013	0.00672495	Pdss2	10	43221486	43464882	+	5963	protein_coding	prenyl (solanesyl) diphosphate synthase, subunit 2 [Source:MGI Symbol;Acc:MGI:1918615]	-
ENSMUSG00000032902	4427.04	4025.05	2947.78	5131.35	6984.16	5317.45	3799.95	5810.99	-0.612734	0.000755598	0.00673565	Slc16a1	3	104638668	104658462	+	4426	protein_coding	solute carrier family 16 (monocarboxylic acid transporters), member 1 [Source:MGI Symbol;Acc:MGI:106013]	-
ENSMUSG00000030647	1344.99	1313.9	1324.81	2186.87	1479.82	2397.2	1327.9	2021.3	-0.606607	0.000765944	0.00682092	Ndufc2	7	97400003	97407802	+	754	protein_coding	NADH:ubiquinone oxidoreductase subunit C2 [Source:MGI Symbol;Acc:MGI:1344370]	-
ENSMUSG00000020674	1548.06	1853.44	1829.51	2623.78	2337.85	2255.19	1743.67	2405.6	-0.464159	0.000768512	0.00684031	Pxdn	12	29937608	30017658	+	9648	protein_coding	peroxidasin [Source:MGI Symbol;Acc:MGI:1916925]	-
ENSMUSG00000026096	167.025	207.929	174.568	330.005	306.001	251.021	183.174	295.676	-0.689593	0.000776294	0.00689859	Osgepl1	1	53313624	53326343	+	6147	protein_coding	O-sialoglycoprotein endopeptidase-like 1 [Source:MGI Symbol;Acc:MGI:1919335]	-
ENSMUSG00000071253	613.597	714.309	696.543	891.247	1198.3	904.076	674.816	997.874	-0.563721	0.000777034	0.00689859	Slc25a16	10	62920633	62946498	+	4799	protein_coding	solute carrier family 25 (mitochondrial carrier, Graves disease autoantigen), member 16 [Source:MGI Symbol;Acc:MGI:1920382]	-
ENSMUSG00000038188	486.13	414.066	306.79	663.497	558.146	695.059	402.329	638.9	-0.667972	0.000778452	0.00690767	Scarf1	11	75513540	75526582	+	2887	protein_coding	scavenger receptor class F, member 1 [Source:MGI Symbol;Acc:MGI:2449455]	-
ENSMUSG00000043398	107.248	131.748	107.16	156.869	314.569	196.017	115.385	222.485	-0.945757	0.000779744	0.00691563	Gpr135	12	72067976	72071125	-	3150	protein_coding	G protein-coupled receptor 135 [Source:MGI Symbol;Acc:MGI:2676315]	-
ENSMUSG00000046280	355.148	317.272	275.679	483.388	461.449	465.039	316.033	469.959	-0.572573	0.000781972	0.00692624	She	3	89831370	89858834	+	7222	protein_coding	src homology 2 domain-containing transforming protein E [Source:MGI Symbol;Acc:MGI:1099462]	-
ENSMUSG00000037787	377.125	397.038	423.457	704.167	496.945	608.051	399.206	603.054	-0.595532	0.000782129	0.00692624	Apopt1	12	111713261	111755053	+	4016	protein_coding	apoptogenic, mitochondrial 1 [Source:MGI Symbol;Acc:MGI:1915270]	-
ENSMUSG00000017418	305.04	287.695	282.592	511.276	374.545	447.038	291.776	444.286	-0.607137	0.000785285	0.00694364	Arl5b	2	15049395	15082456	+	10428	protein_coding	ADP-ribosylation factor-like 5B [Source:MGI Symbol;Acc:MGI:1923119]	-
ENSMUSG00000020477	740.184	681.148	699.136	1186.39	837.218	1095.09	706.823	1039.57	-0.557032	0.000787019	0.00695545	Mrps24	11	5703983	5715680	-	1466	protein_coding	mitochondrial ribosomal protein S24 [Source:MGI Symbol;Acc:MGI:1928142]	-
ENSMUSG00000022635	613.597	522.512	483.95	822.69	719.714	797.067	540.02	779.824	-0.530471	0.000795468	0.00701947	Zcrb1	15	93386097	93398334	-	3074	protein_coding	zinc finger CCHC-type and RNA binding motif 1 [Source:MGI Symbol;Acc:MGI:1914447]	-
ENSMUSG00000038954	122.192	152.362	137.407	288.174	184.824	238.02	137.32	237.006	-0.788274	0.000803133	0.00708353	Supt3	17	44777152	45119290	+	4121	protein_coding	suppressor of Ty 3 [Source:MGI Symbol;Acc:MGI:1923723]	-
ENSMUSG00000083087	35.1631	17.0287	31.9753	58.0996	159.12	47.004	28.0557	88.0747	-1.64542	0.000806405	0.00710523	Gm11249	4	67930881	67931739	+	859	processed_pseudogene	predicted gene 11249 [Source:MGI Symbol;Acc:MGI:3650834]	-
ENSMUSG00000032249	1523.44	1494.04	1393.95	2679.55	1570.4	2771.23	1470.48	2340.39	-0.670835	0.000808698	0.00711825	Anp32a	9	62341293	62378812	+	3166	protein_coding	acidic (leucine-rich) nuclear phosphoprotein 32 family, member A [Source:MGI Symbol;Acc:MGI:108447]	-
ENSMUSG00000040354	949.405	899.832	986.049	1239.84	1348.85	1246.11	945.095	1278.27	-0.435365	0.000821695	0.0072048	Mars	10	127296221	127311786	-	3423	protein_coding	methionine-tRNA synthetase [Source:MGI Symbol;Acc:MGI:1345633]	-
ENSMUSG00000026150	848.311	1079.08	922.963	1471.08	1518.99	1168.1	950.118	1386.06	-0.544305	0.000821827	0.0072048	Mff	1	82724890	82752394	+	9757	protein_coding	mitochondrial fission factor [Source:MGI Symbol;Acc:MGI:1922984]	-
ENSMUSG00000078695	1224.56	1231.44	1169.26	1966.09	1448	1716.14	1208.42	1710.08	-0.501134	0.000828765	0.00725424	Cisd3	11	97685826	97688621	+	833	protein_coding	CDGSH iron sulfur domain 3 [Source:MGI Symbol;Acc:MGI:101788]	-
ENSMUSG00000005625	1361.69	1254.75	1314.44	1990.49	1561.83	1920.16	1310.29	1824.16	-0.477635	0.000840879	0.0073497	Psmd4	3	95032694	95042614	-	2808	protein_coding	proteasome (prosome, macropain) 26S subunit, non-ATPase, 4 [Source:MGI Symbol;Acc:MGI:1201670]	-
ENSMUSG00000017686	872.046	956.296	960.123	1254.95	1455.34	1177.1	929.488	1295.8	-0.478767	0.000851851	0.00742494	Rhot1	11	80209019	80267907	+	7077	protein_coding	ras homolog family member T1 [Source:MGI Symbol;Acc:MGI:1926078]	-
ENSMUSG00000027109	692.714	770.773	720.74	974.911	1020.82	982.083	728.076	992.604	-0.447059	0.000852036	0.00742494	Sp3	2	72936427	72980446	-	4933	protein_coding	trans-acting transcription factor 3 [Source:MGI Symbol;Acc:MGI:1277166]	zf-C2H2
ENSMUSG00000059119	1552.45	1586.36	1622.1	2256.59	2000.02	2070.17	1586.97	2108.93	-0.41023	0.000856194	0.00745375	Nap1l4	7	143513579	143549106	-	3094	protein_coding	nucleosome assembly protein 1-like 4 [Source:MGI Symbol;Acc:MGI:1316687]	-
ENSMUSG00000068039	1968.26	2202.08	2092.22	2863.15	2974.33	2567.22	2087.52	2801.56	-0.424205	0.000860901	0.00748355	Tcp1	17	12915701	12925067	+	5030	protein_coding	t-complex protein 1 [Source:MGI Symbol;Acc:MGI:98535]	-
ENSMUSG00000003955	675.132	459.775	509.876	859.873	791.93	820.069	548.261	823.958	-0.587683	0.000866624	0.00752955	Fam162a	16	36043761	36071594	-	850	protein_coding	family with sequence similarity 162, member A [Source:MGI Symbol;Acc:MGI:1917436]	-
ENSMUSG00000070738	3473.24	3839.52	4187.9	4882.69	5729.56	5035.43	3833.55	5215.89	-0.444134	0.000867447	0.00753296	Dgkd	1	87853287	87945180	+	6850	protein_coding	diacylglycerol kinase, delta [Source:MGI Symbol;Acc:MGI:2138334]	-
ENSMUSG00000094483	1292.25	1266.4	1150.25	1560.55	1791.94	1677.14	1236.3	1676.55	-0.439416	0.000869165	0.00754413	Purb	11	6467599	6475917	-	8319	protein_coding	purine rich element binding protein B [Source:MGI Symbol;Acc:MGI:1338779]	-
ENSMUSG00000021509	231.198	339.678	292.963	442.719	924.122	361.03	287.946	575.957	-0.998963	0.000872627	0.00756666	Slc25a48	13	56438355	56474239	+	3374	protein_coding	solute carrier family 25, member 48 [Source:MGI Symbol;Acc:MGI:2145373]	-
ENSMUSG00000037736	261.086	209.722	192.716	534.516	254.593	421.036	221.175	403.381	-0.867738	0.000876239	0.00759249	Limch1	5	66745827	67057158	+	10263	protein_coding	LIM and calponin homology domains 1 [Source:MGI Symbol;Acc:MGI:1924819]	-
ENSMUSG00000030102	1795.96	2013.87	1692.96	2382.08	3282.78	2372.2	1834.26	2679.02	-0.546242	0.000876474	0.00759249	Itpr1	6	108213096	108551109	+	18319	protein_coding	inositol 1,4,5-trisphosphate receptor 1 [Source:MGI Symbol;Acc:MGI:96623]	-
ENSMUSG00000031848	545.029	415.859	467.531	700.681	690.338	676.057	476.139	689.025	-0.532949	0.00088053	0.00762007	Lsm4	8	70673248	70678752	+	1038	protein_coding	LSM4 homolog, U6 small nuclear RNA and mRNA degradation associated [Source:MGI Symbol;Acc:MGI:1354692]	-
ENSMUSG00000024592	227.681	296.658	199.63	361.379	569.162	339.029	241.323	423.19	-0.809195	0.0008834	0.0076298	C330018D20Rik	18	56955833	56975368	-	3233	protein_coding	RIKEN cDNA C330018D20 gene [Source:MGI Symbol;Acc:MGI:1924672]	-
ENSMUSG00000020843	258.449	264.393	241.111	374.161	391.681	361.03	254.651	375.624	-0.560333	0.000886409	0.00764824	Timm22	11	76406952	76416292	+	3183	protein_coding	translocase of inner mitochondrial membrane 22 [Source:MGI Symbol;Acc:MGI:1929742]	-
ENSMUSG00000027556	21.977	32.2649	19.0123	76.6914	72.2162	43.0036	24.4181	63.9704	-1.38675	0.000887787	0.00765634	Car1	3	14766216	14808368	-	1248	protein_coding	carbonic anhydrase 1 [Source:MGI Symbol;Acc:MGI:88268]	-
ENSMUSG00000042938	99.3358	146.985	137.407	246.342	261.937	176.015	127.909	228.098	-0.832437	0.000894624	0.0077077	Gm14117	2	146305547	146306389	+	843	processed_pseudogene	predicted gene 14117 [Source:MGI Symbol;Acc:MGI:3651328]	-
ENSMUSG00000001366	1028.52	932.994	1059.51	1400.2	1425.96	1282.11	1007.01	1369.42	-0.443066	0.000903261	0.00776298	Fbxo9	9	78081499	78109065	-	3103	protein_coding	f-box protein 9 [Source:MGI Symbol;Acc:MGI:1918788]	-
ENSMUSG00000032112	450.967	345.952	381.975	711.139	481.033	654.055	392.965	615.409	-0.647752	0.000905366	0.00777725	Trappc4	9	44403698	44407600	-	2444	protein_coding	trafficking protein particle complex 4 [Source:MGI Symbol;Acc:MGI:1926211]	-
ENSMUSG00000022122	615.355	491.144	452.839	714.625	876.386	739.062	519.779	776.691	-0.579035	0.000905912	0.00777812	Ednrb	14	103814625	103844402	-	4266	protein_coding	endothelin receptor type B [Source:MGI Symbol;Acc:MGI:102720]	-
ENSMUSG00000024026	614.476	578.976	627.407	809.908	806.618	900.076	606.953	838.867	-0.46736	0.000911019	0.00781046	Glo1	17	30592866	30612659	-	1935	protein_coding	glyoxalase 1 [Source:MGI Symbol;Acc:MGI:95742]	-
ENSMUSG00000019877	3185.78	3520.46	3340.99	4427.19	5467.62	4102.35	3349.08	4665.72	-0.478137	0.000912188	0.00781665	Serinc1	10	57515774	57532530	-	5150	protein_coding	serine incorporator 1 [Source:MGI Symbol;Acc:MGI:1926228]	-
ENSMUSG00000029486	258.449	299.347	277.407	514.762	436.969	353.03	278.401	434.92	-0.642389	0.000914479	0.00783244	Mrpl1	5	96209493	96266727	+	4295	protein_coding	mitochondrial ribosomal protein L1 [Source:MGI Symbol;Acc:MGI:2137202]	-
ENSMUSG00000031065	2589.76	2683.37	2931.36	3848.51	3329.29	3834.32	2734.83	3670.71	-0.424732	0.000915589	0.00783547	Cdk16	X	20687954	20699880	+	4378	protein_coding	cyclin-dependent kinase 16 [Source:MGI Symbol;Acc:MGI:97516]	-
ENSMUSG00000024805	362.18	364.773	349.136	565.89	459.001	538.045	358.696	520.979	-0.539127	0.000915729	0.00783547	Pcgf5	19	36348309	36460970	+	12629	protein_coding	polycomb group ring finger 5 [Source:MGI Symbol;Acc:MGI:1923505]	-
ENSMUSG00000039043	155.597	189.108	142.593	298.632	246.025	247.021	162.433	263.892	-0.700163	0.000917242	0.00784457	Arpin	7	79925361	79935359	-	2277	protein_coding	actin-related protein 2/3 complex inhibitor [Source:MGI Symbol;Acc:MGI:1917670]	-
ENSMUSG00000041912	125.708	162.221	129.63	304.442	188.497	236.02	139.186	242.986	-0.804595	0.000920706	0.0078665	Tdrkh	3	94413273	94434668	+	6142	protein_coding	tudor and KH domain containing protein [Source:MGI Symbol;Acc:MGI:1919884]	-
ENSMUSG00000029090	252.295	281.422	307.654	376.485	474.913	422.036	280.457	424.478	-0.597408	0.000924817	0.00789391	Adgra3	5	49959956	50059006	-	8113	protein_coding	adhesion G protein-coupled receptor A3 [Source:MGI Symbol;Acc:MGI:1917943]	-
ENSMUSG00000032423	890.506	926.72	926.419	1195.69	1287.65	1197.1	914.549	1226.81	-0.423553	0.000927203	0.0079027	Syncrip	9	88447009	88482574	-	12297	protein_coding	synaptotagmin binding, cytoplasmic RNA interacting protein [Source:MGI Symbol;Acc:MGI:1891690]	-
ENSMUSG00000022800	811.389	845.161	715.555	1130.62	1132.2	1020.09	790.702	1094.3	-0.468512	0.000938874	0.00799438	Fyttd1	16	32877500	32908875	+	6633	protein_coding	forty-two-three domain containing 1 [Source:MGI Symbol;Acc:MGI:1917955]	-
ENSMUSG00000031352	589.862	736.715	569.506	1029.52	948.603	811.069	632.028	929.732	-0.556426	0.000939348	0.00799452	Hccs	X	169250193	169320372	-	5151	protein_coding	holocytochrome c synthetase [Source:MGI Symbol;Acc:MGI:106911]	-
ENSMUSG00000068036	2272.42	2154.58	2150.12	3957.74	2604.68	3043.26	2192.37	3201.89	-0.546459	0.000939953	0.00799577	Afdn	17	13760539	13906150	+	10223	protein_coding	afadin, adherens junction formation factor [Source:MGI Symbol;Acc:MGI:1314653]	-
ENSMUSG00000106871	54.5029	73.4923	82.0987	111.551	156.672	134.011	70.0313	134.078	-0.936138	0.000941324	0.00800354	Gm3289	6	21852981	21858178	-	756	lincRNA	predicted gene 3289 [Source:MGI Symbol;Acc:MGI:3781467]	-
ENSMUSG00000030588	414.925	347.744	386.296	658.849	473.689	604.051	382.988	578.863	-0.596482	0.000944151	0.00802368	Yif1b	7	29238329	29247597	+	1363	protein_coding	Yip1 interacting factor homolog B (S. cerevisiae) [Source:MGI Symbol;Acc:MGI:1924504]	-
ENSMUSG00000024436	284.821	265.289	320.617	526.382	403.921	405.034	290.243	445.112	-0.61632	0.000960287	0.00814892	Mrps18b	17	35910379	35916389	-	2089	protein_coding	mitochondrial ribosomal protein S18B [Source:MGI Symbol;Acc:MGI:1914223]	-
ENSMUSG00000078578	2955.46	2983.61	2884.69	4082.08	3621.83	3830.32	2941.25	3844.74	-0.386502	0.000963692	0.00816209	Ube2d3	3	135438149	135468198	+	24499	protein_coding	ubiquitin-conjugating enzyme E2D 3 [Source:MGI Symbol;Acc:MGI:1913355]	-
ENSMUSG00000021772	222.407	250.949	224.691	402.049	302.329	372.031	232.682	358.803	-0.625796	0.000963707	0.00816209	Nkiras1	14	18271136	18284003	+	5491	protein_coding	NFKB inhibitor interacting Ras-like protein 1 [Source:MGI Symbol;Acc:MGI:1916971]	-
ENSMUSG00000017756	1669.37	2109.77	2084.44	3026.99	2670.78	2520.21	1954.53	2739.33	-0.486879	0.000969687	0.00820479	Slc12a7	13	73733094	73816754	+	12669	protein_coding	solute carrier family 12, member 7 [Source:MGI Symbol;Acc:MGI:1342283]	-
ENSMUSG00000017390	56.261	13.4437	36.2963	148.735	62.4242	99.0084	35.3337	103.389	-1.5486	0.000971175	0.00821231	Aldoc	11	78322968	78327781	+	3263	protein_coding	aldolase C, fructose-bisphosphate [Source:MGI Symbol;Acc:MGI:101863]	-
ENSMUSG00000068921	875.562	876.53	891.851	1358.37	1042.85	1328.11	881.314	1243.11	-0.496716	0.000971834	0.00821231	Dap3	3	88920803	88951181	-	6483	protein_coding	death associated protein 3 [Source:MGI Symbol;Acc:MGI:1929538]	-
ENSMUSG00000045538	177.574	184.627	176.296	239.37	298.657	306.026	179.499	281.351	-0.649127	0.000975527	0.00823428	Ddx28	8	106009621	106011882	-	2262	protein_coding	DEAD (Asp-Glu-Ala-Asp) box polypeptide 28 [Source:MGI Symbol;Acc:MGI:1919236]	-
ENSMUSG00000033416	1989.35	1865.09	1987.65	2995.61	2249.72	2953.25	1947.37	2732.86	-0.489138	0.000976138	0.00823546	Gucd1	10	75351111	75517972	-	8206	protein_coding	guanylyl cyclase domain containing 1 [Source:MGI Symbol;Acc:MGI:1916028]	-
ENSMUSG00000027353	83.5124	114.72	125.309	199.862	195.841	169.014	107.847	188.239	-0.802269	0.000991611	0.0083539	Mcm8	2	132816141	132844197	+	3718	protein_coding	minichromosome maintenance 8 homologous recombination repair factor [Source:MGI Symbol;Acc:MGI:1913884]	-
ENSMUSG00000037669	448.33	538.645	479.629	794.802	722.162	620.052	488.868	712.339	-0.542458	0.000998363	0.00840674	Ldah	12	8208107	8285759	+	7297	protein_coding	lipid droplet associated hydrolase [Source:MGI Symbol;Acc:MGI:1916082]	-
ENSMUSG00000020720	685.681	768.084	722.469	1253.79	883.73	1036.09	725.411	1057.87	-0.544482	0.00100482	0.00845612	Psmd12	11	107479484	107504362	+	2649	protein_coding	proteasome (prosome, macropain) 26S subunit, non-ATPase, 12 [Source:MGI Symbol;Acc:MGI:1914247]	-
ENSMUSG00000032294	27332.3	21026.9	22853.7	40309.5	27168	37881.2	23737.6	35119.6	-0.565115	0.00100519	0.00845612	Pkm	9	59656368	59679375	+	5001	protein_coding	pyruvate kinase, muscle [Source:MGI Symbol;Acc:MGI:97591]	-
ENSMUSG00000019945	7.03263	14.34	17.2839	45.3177	45.2881	33.0028	12.8855	41.2029	-1.6737	0.00101236	0.00851228	Cabcoco1	10	68430953	68541896	-	1262	protein_coding	ciliary associated calcium binding coiled-coil 1 [Source:MGI Symbol;Acc:MGI:1920537]	-
ENSMUSG00000005615	1059.29	1167.81	1315.31	1874.29	1410.05	1824.15	1180.8	1702.83	-0.528465	0.00101576	0.00853682	Pcyt1a	16	32430921	32475070	+	7412	protein_coding	phosphate cytidylyltransferase 1, choline, alpha isoform [Source:MGI Symbol;Acc:MGI:88557]	-
ENSMUSG00000034042	885.232	940.164	842.592	1184.07	1162.8	1251.11	889.329	1199.33	-0.431798	0.00101993	0.00855946	Gpbp1l1	4	116557658	116593882	+	4158	protein_coding	GC-rich promoter binding protein 1-like 1 [Source:MGI Symbol;Acc:MGI:1924360]	-
ENSMUSG00000031924	3115.45	2610.77	2971.11	4184.33	3461.48	4429.37	2899.11	4025.06	-0.473577	0.00102286	0.00857992	Cyb5b	8	107150640	107187471	+	4374	protein_coding	cytochrome b5 type B [Source:MGI Symbol;Acc:MGI:1913677]	-
ENSMUSG00000028675	1043.47	1176.77	1045.68	1417.63	1559.38	1435.12	1088.64	1470.71	-0.433858	0.00103611	0.00867443	Pnrc2	4	135870918	135873850	-	2213	protein_coding	proline-rich nuclear receptor coactivator 2 [Source:MGI Symbol;Acc:MGI:106512]	-
ENSMUSG00000024304	348.994	494.729	507.284	658.849	782.138	635.054	450.335	692.014	-0.61921	0.00105191	0.00879828	Cdh2	18	16588877	16809246	-	8066	protein_coding	cadherin 2 [Source:MGI Symbol;Acc:MGI:88355]	-
ENSMUSG00000031533	425.474	344.159	406.173	728.568	445.537	729.062	391.935	634.389	-0.695654	0.00105585	0.00882699	Mrps31	8	22411361	22429665	+	3291	protein_coding	mitochondrial ribosomal protein S31 [Source:MGI Symbol;Acc:MGI:1913153]	-
ENSMUSG00000034152	579.313	708.036	624.815	916.811	911.882	844.071	637.388	890.922	-0.482887	0.0010575	0.00883233	Exoc3	13	74169488	74208732	-	6001	protein_coding	exocyst complex component 3 [Source:MGI Symbol;Acc:MGI:2443972]	-
ENSMUSG00000048175	517.777	483.077	498.642	720.435	794.378	625.053	499.832	713.288	-0.511969	0.00106728	0.00890129	Asb8	15	98134637	98165625	-	2410	protein_coding	ankyrin repeat and SOCS box-containing 8 [Source:MGI Symbol;Acc:MGI:1925791]	-
ENSMUSG00000031530	1017.09	556.57	694.815	1187.55	1631.6	1027.09	756.159	1282.08	-0.761196	0.00106871	0.00890895	Dusp4	8	34807297	34819894	+	2740	protein_coding	dual specificity phosphatase 4 [Source:MGI Symbol;Acc:MGI:2442191]	-
ENSMUSG00000016308	438.66	461.567	388.025	730.892	608.33	558.047	429.417	632.423	-0.558039	0.00106951	0.00891138	Ube2a	X	36873900	36884222	+	2272	protein_coding	ubiquitin-conjugating enzyme E2A [Source:MGI Symbol;Acc:MGI:102959]	-
ENSMUSG00000047648	275.151	198.967	224.691	391.591	395.353	316.027	232.937	367.657	-0.657029	0.00107275	0.00892723	Fbxo30	10	11281330	11298052	+	5197	protein_coding	F-box protein 30 [Source:MGI Symbol;Acc:MGI:1919115]	-
ENSMUSG00000021982	537.117	585.25	530.617	775.048	880.058	696.059	550.994	783.722	-0.507468	0.00107279	0.00892723	Cdadc1	14	59559388	59597959	-	5640	protein_coding	cytidine and dCMP deaminase domain containing 1 [Source:MGI Symbol;Acc:MGI:1919141]	-
ENSMUSG00000045100	157.355	214.203	222.963	338.139	292.537	316.027	198.174	315.568	-0.671385	0.00107294	0.00892723	Slc25a26	6	94500331	94604672	+	4807	protein_coding	solute carrier family 25 (mitochondrial carrier, phosphate carrier), member 26 [Source:MGI Symbol;Acc:MGI:1914832]	-
ENSMUSG00000016409	230.319	232.128	222.963	319.548	424.729	318.027	228.47	354.101	-0.630725	0.00107489	0.00893917	Nkap	X	37126795	37150746	+	4326	protein_coding	NFKB activating protein [Source:MGI Symbol;Acc:MGI:1914300]	-
ENSMUSG00000016194	1720.36	1862.4	2126.79	3211.74	2599.78	2359.2	1903.18	2723.58	-0.516873	0.00108476	0.00900542	Hsd11b1	1	193221634	193264075	-	4251	protein_coding	hydroxysteroid 11-beta dehydrogenase 1 [Source:MGI Symbol;Acc:MGI:103562]	-
ENSMUSG00000032307	996.875	1036.96	1083.7	1333.97	1832.33	1340.11	1039.18	1502.14	-0.531032	0.00108492	0.00900542	Ube2q2	9	55148854	55207529	+	4305	protein_coding	ubiquitin-conjugating enzyme E2Q family member 2 [Source:MGI Symbol;Acc:MGI:2388672]	-
ENSMUSG00000027823	722.602	984.976	839.135	1198.01	1553.26	1092.09	848.905	1281.12	-0.593215	0.0010905	0.0090432	Gmps	3	63976106	64022579	+	8105	protein_coding	guanine monophosphate synthetase [Source:MGI Symbol;Acc:MGI:2448526]	-
ENSMUSG00000021745	1025.88	1072.81	1041.36	1325.83	1506.75	1375.12	1046.68	1402.57	-0.422041	0.00109636	0.00908315	Ptprg	14	11553532	12242041	+	11009	protein_coding	protein tyrosine phosphatase, receptor type, G [Source:MGI Symbol;Acc:MGI:97814]	-
ENSMUSG00000024440	322.622	240.194	246.296	424.127	425.953	386.033	269.704	412.038	-0.610779	0.0010973	0.00908316	Pcdh12	18	38267092	38284402	-	6055	protein_coding	protocadherin 12 [Source:MGI Symbol;Acc:MGI:1855700]	-
ENSMUSG00000106087	11.428	23.3024	25.0617	41.8317	101.592	42.0035	19.9307	61.8092	-1.6284	0.0010974	0.00908316	Gm43609	3	121762193	121764904	-	2712	TEC	predicted gene 43609 [Source:MGI Symbol;Acc:MGI:5663746]	-
ENSMUSG00000032387	778.863	777.943	844.321	1167.8	1033.06	1064.09	800.376	1088.32	-0.443274	0.00110429	0.00913154	Rbpms2	9	65629648	65660528	+	2506	protein_coding	RNA binding protein with multiple splicing 2 [Source:MGI Symbol;Acc:MGI:1919223]	-
ENSMUSG00000026209	1066.32	961.674	1018.89	1447.84	1348.85	1300.11	1015.63	1365.6	-0.426926	0.00110712	0.00915064	Dnpep	1	75307896	75317990	-	4289	protein_coding	aspartyl aminopeptidase [Source:MGI Symbol;Acc:MGI:1278328]	-
ENSMUSG00000021474	1352.9	1598.01	1604.81	1928.91	2193.41	2071.17	1518.57	2064.5	-0.443016	0.00111297	0.00919459	Sfxn1	13	54071869	54108342	+	9841	protein_coding	sideroflexin 1 [Source:MGI Symbol;Acc:MGI:2137677]	-
ENSMUSG00000024231	613.597	669.497	587.654	861.035	920.45	808.068	623.583	863.185	-0.468655	0.00112062	0.00924912	Cul2	18	3382988	3436377	+	4138	protein_coding	cullin 2 [Source:MGI Symbol;Acc:MGI:1918995]	-
ENSMUSG00000073471	262.844	219.581	307.654	551.946	467.569	317.027	263.36	445.514	-0.756783	0.00112442	0.00927374	Rsph3a	17	7945614	7979824	+	3014	protein_coding	radial spoke 3A homolog (Chlamydomonas) [Source:MGI Symbol;Acc:MGI:1914082]	-
ENSMUSG00000025484	392.948	390.764	396.666	531.03	569.162	551.047	393.459	550.413	-0.484176	0.00112535	0.00927374	Bet1l	7	140853394	140857577	-	3953	protein_coding	Bet1 golgi vesicular membrane trafficking protein like [Source:MGI Symbol;Acc:MGI:1913128]	-
ENSMUSG00000084384	145.048	114.72	146.049	267.258	161.568	313.026	135.272	247.284	-0.872519	0.00112778	0.00927729	Gm12251	11	58392769	58393560	-	792	processed_pseudogene	predicted gene 12251 [Source:MGI Symbol;Acc:MGI:3652216]	-
ENSMUSG00000005371	912.483	993.042	950.617	1354.88	1157.91	1402.12	952.047	1304.97	-0.455437	0.00112782	0.00927729	Fbxo11	17	87990859	88065291	-	4144	protein_coding	F-box protein 11 [Source:MGI Symbol;Acc:MGI:2147134]	-
ENSMUSG00000022744	493.163	510.861	479.629	686.737	730.73	644.054	494.551	687.174	-0.473968	0.00112828	0.00927729	Cldnd1	16	58727910	58734251	+	2563	protein_coding	claudin domain containing 1 [Source:MGI Symbol;Acc:MGI:2447860]	-
ENSMUSG00000039620	106.368	139.815	126.173	227.75	171.36	230.019	124.119	209.71	-0.758477	0.00113832	0.00935545	Trmt9b	8	36457548	36516570	+	6387	protein_coding	tRNA methyltransferase 9B [Source:MGI Symbol;Acc:MGI:2442328]	-
ENSMUSG00000026585	358.664	375.528	339.629	528.706	556.922	463.039	357.94	516.222	-0.527313	0.00115237	0.00944864	Kifap3	1	163779583	163917109	+	4012	protein_coding	kinesin-associated protein 3 [Source:MGI Symbol;Acc:MGI:107566]	-
ENSMUSG00000097177	125.708	186.419	165.062	323.034	249.697	233.02	159.063	268.583	-0.755141	0.00115745	0.00948525	9330159M07Rik	9	88840236	88858870	-	5332	processed_transcript	RIKEN cDNA 9330159M07 gene [Source:MGI Symbol;Acc:MGI:2442519]	-
ENSMUSG00000052676	128.345	168.495	125.309	209.158	301.105	214.018	140.716	241.427	-0.777548	0.0011609	0.00950522	Zmat1	X	134971372	135009209	-	5391	protein_coding	zinc finger, matrin type 1 [Source:MGI Symbol;Acc:MGI:2442284]	-
ENSMUSG00000021646	1129.62	1087.15	1228.02	1514.07	1463.91	1664.14	1148.26	1547.37	-0.430688	0.00117671	0.00961665	Mccc2	13	99948530	100015639	-	2802	protein_coding	methylcrotonoyl-Coenzyme A carboxylase 2 (beta) [Source:MGI Symbol;Acc:MGI:1925288]	-
ENSMUSG00000031667	408.771	434.68	444.197	611.207	643.826	558.047	429.216	604.36	-0.492889	0.00118505	0.00967537	Aktip	8	91111784	91199976	-	7040	protein_coding	thymoma viral proto-oncogene 1 interacting protein [Source:MGI Symbol;Acc:MGI:3693832]	-
ENSMUSG00000021096	2333.07	2269.3	2443.09	3260.55	2810.31	3297.28	2348.49	3122.71	-0.411251	0.00118555	0.00967537	Ppm1a	12	72757455	72799819	+	12829	protein_coding	protein phosphatase 1A, magnesium dependent, alpha isoform [Source:MGI Symbol;Acc:MGI:99878]	-
ENSMUSG00000008384	152.081	163.117	146.049	510.114	160.344	293.025	153.749	321.161	-1.06312	0.00119331	0.00972503	Sertad1	7	27486910	27490316	+	1344	protein_coding	SERTA domain containing 1 [Source:MGI Symbol;Acc:MGI:1913438]	-
ENSMUSG00000055943	872.925	908.795	974.814	1274.7	1242.36	1183.1	918.845	1233.39	-0.424465	0.00119754	0.00975043	Emc7	2	112454997	112472162	+	5826	protein_coding	ER membrane protein complex subunit 7 [Source:MGI Symbol;Acc:MGI:1920274]	-
ENSMUSG00000079164	49.2284	65.4261	64.8148	167.327	124.848	82.0069	59.8231	124.727	-1.05711	0.00120678	0.00981651	Tlr5	1	182954788	182976044	+	4790	protein_coding	toll-like receptor 5 [Source:MGI Symbol;Acc:MGI:1858171]	-
ENSMUSG00000032315	66.8099	51.0861	52.716	79.0154	130.968	136.011	56.8707	115.332	-1.02123	0.00121332	0.009856	Cyp1a1	9	57687928	57703824	+	2787	protein_coding	cytochrome P450, family 1, subfamily a, polypeptide 1 [Source:MGI Symbol;Acc:MGI:88588]	-
ENSMUSG00000041769	928.307	996.627	1003.33	1246.82	1291.32	1377.12	976.089	1305.09	-0.419351	0.00123343	0.0099961	Ppp2r2d	7	138846079	138883057	+	5903	protein_coding	protein phosphatase 2, regulatory subunit B, delta [Source:MGI Symbol;Acc:MGI:1289252]	-
ENSMUSG00000041684	178.453	228.543	181.481	278.878	293.761	357.03	196.159	309.89	-0.661504	0.00123924	0.0100339	Bivm	1	44118957	44144770	+	4206	protein_coding	basic, immunoglobulin-like variable motif containing [Source:MGI Symbol;Acc:MGI:2179809]	-
ENSMUSG00000031901	152.081	154.155	153.827	257.962	238.681	220.019	153.354	238.887	-0.638527	0.00124704	0.0100877	Dus2	8	105991337	106053840	+	3367	protein_coding	dihydrouridine synthase 2 [Source:MGI Symbol;Acc:MGI:1913619]	-
ENSMUSG00000034636	785.017	1055.78	990.37	1270.06	1604.67	1259.11	943.722	1377.94	-0.545705	0.00126472	0.0102118	Zyg11b	4	108229724	108301096	-	9046	protein_coding	zyg-ll family member B, cell cycle regulator [Source:MGI Symbol;Acc:MGI:2685277]	-
ENSMUSG00000024194	412.288	362.084	439.876	696.033	501.841	614.052	404.749	603.975	-0.577756	0.00126859	0.0102383	Cuta	17	26937973	26939478	-	649	protein_coding	cutA divalent cation tolerance homolog [Source:MGI Symbol;Acc:MGI:1914925]	-
ENSMUSG00000040521	391.19	294.865	383.704	563.566	462.673	592.05	356.586	539.43	-0.597854	0.00126927	0.0102391	Tsfm	10	127011572	127030840	-	2904	protein_coding	Ts translation elongation factor, mitochondrial [Source:MGI Symbol;Acc:MGI:1913649]	-
ENSMUSG00000064367	205023	218172	182068	346685	379752	211506	201754	312648	-0.631934	0.00127307	0.010263	mt-Nd5	MT	11742	13565	+	1824	protein_coding	mitochondrially encoded NADH dehydrogenase 5 [Source:MGI Symbol;Acc:MGI:102496]	-
ENSMUSG00000019782	334.929	345.055	330.988	488.036	490.825	453.038	336.991	477.3	-0.501659	0.00127366	0.010263	Rwdd1	10	33996555	34019624	-	1601	protein_coding	RWD domain containing 1 [Source:MGI Symbol;Acc:MGI:1913771]	-
ENSMUSG00000027002	2101	2243.31	2120.74	3016.53	3456.59	2518.21	2155.01	2997.11	-0.475525	0.001274	0.010263	Nckap1	2	80500512	80581380	-	4964	protein_coding	NCK-associated protein 1 [Source:MGI Symbol;Acc:MGI:1355333]	-
ENSMUSG00000030499	465.032	417.651	517.654	535.678	877.61	785.066	466.779	732.785	-0.650517	0.00127653	0.0102787	Kctd15	7	34639014	34656732	-	4238	protein_coding	potassium channel tetramerisation domain containing 15 [Source:MGI Symbol;Acc:MGI:2385276]	-
ENSMUSG00000039345	190.76	186.419	202.222	309.09	299.881	268.023	193.134	292.331	-0.596847	0.00127927	0.010296	Mettl22	16	8470788	8490684	+	5768	protein_coding	methyltransferase like 22 [Source:MGI Symbol;Acc:MGI:2384301]	-
ENSMUSG00000044501	87.9078	112.927	104.568	155.707	181.152	178.015	101.801	171.625	-0.753877	0.0012837	0.0103202	Zfp758	17	22361453	22377281	+	2974	protein_coding	zinc finger protein 758 [Source:MGI Symbol;Acc:MGI:2385044]	zf-C2H2
ENSMUSG00000026775	1162.14	1295.08	1125.18	1614.01	1843.35	1477.12	1194.13	1644.83	-0.46156	0.00132519	0.0106283	Yme1l1	2	23156369	23199260	+	8009	protein_coding	YME1-like 1 (S. cerevisiae) [Source:MGI Symbol;Acc:MGI:1351651]	-
ENSMUSG00000066621	1996.39	1529	1733.58	2588.92	2821.33	2114.18	1752.99	2508.14	-0.516431	0.00132634	0.0106308	Tecpr1	5	144194442	144223615	-	12772	protein_coding	tectonin beta-propeller repeat containing 1 [Source:MGI Symbol;Acc:MGI:1917631]	-
ENSMUSG00000024359	14249.9	14956.6	16656.5	20269.8	19432.3	19825.7	15287.7	19842.6	-0.376229	0.00133016	0.0106566	Hspa9	18	34937414	34954357	-	3932	protein_coding	heat shock protein 9 [Source:MGI Symbol;Acc:MGI:96245]	-
ENSMUSG00000066637	65.9309	68.1148	78.6419	126.657	117.504	134.011	70.8959	126.058	-0.831182	0.00133641	0.0106968	Ttc32	12	9029997	9041988	+	2107	protein_coding	tetratricopeptide repeat domain 32 [Source:MGI Symbol;Acc:MGI:1922766]	-
ENSMUSG00000068115	84.3915	198.967	187.531	449.691	201.961	337.028	156.963	329.56	-1.07069	0.00134554	0.0107515	Ninl	2	150934519	151039382	-	5952	protein_coding	ninein-like [Source:MGI Symbol;Acc:MGI:1925427]	-
ENSMUSG00000067365	343.72	371.943	355.185	522.896	466.345	529.045	356.949	506.095	-0.504404	0.00135716	0.0108331	Tmem128	5	38260185	38269634	+	3629	protein_coding	transmembrane protein 128 [Source:MGI Symbol;Acc:MGI:1913559]	-
ENSMUSG00000039166	344.599	470.53	488.271	666.983	640.154	624.053	434.467	643.73	-0.567035	0.00135789	0.010834	Akap7	10	25169090	25307870	-	4375	protein_coding	A kinase (PRKA) anchor protein 7 [Source:MGI Symbol;Acc:MGI:1859150]	-
ENSMUSG00000090523	677.769	1021.72	818.395	1546.61	986.547	1441.12	839.295	1324.76	-0.658915	0.00136092	0.0108532	Gypc	18	32528322	32560034	-	2331	protein_coding	glycophorin C [Source:MGI Symbol;Acc:MGI:1098566]	-
ENSMUSG00000061904	4129.03	4131.7	4383.21	5346.32	5247.3	5659.48	4214.65	5417.7	-0.362346	0.00136195	0.0108565	Slc25a3	10	91116574	91124059	-	5550	protein_coding	solute carrier family 25 (mitochondrial carrier, phosphate carrier), member 3 [Source:MGI Symbol;Acc:MGI:1353498]	-
ENSMUSG00000090112	396.464	498.314	460.617	778.534	527.545	774.065	451.798	693.382	-0.618899	0.0013792	0.010989	Shprh	10	11149427	11217595	+	14066	protein_coding	SNF2 histone linker PHD RING helicase [Source:MGI Symbol;Acc:MGI:1917581]	-
ENSMUSG00000023886	564.368	317.272	477.901	963.291	619.346	699.059	453.18	760.565	-0.7468	0.00138101	0.0109934	Smoc2	17	14279506	14404790	+	6951	protein_coding	SPARC related modular calcium binding 2 [Source:MGI Symbol;Acc:MGI:1929881]	-
ENSMUSG00000051098	126.587	181.938	146.049	276.554	266.833	210.018	151.525	251.135	-0.727638	0.00138444	0.0110157	Mblac2	13	81711341	81753275	+	3957	protein_coding	metallo-beta-lactamase domain containing 2 [Source:MGI Symbol;Acc:MGI:1920102]	-
ENSMUSG00000025762	647.881	645.298	689.629	944.699	848.234	895.076	660.936	896.003	-0.439059	0.00138759	0.0110357	Larp1b	3	40949828	41040234	+	8366	protein_coding	La ribonucleoprotein domain family, member 1B [Source:MGI Symbol;Acc:MGI:1914604]	-
ENSMUSG00000045435	142.411	145.192	183.21	256.8	228.889	261.022	156.938	248.904	-0.665842	0.00139212	0.0110667	Tmem60	5	20882191	20886870	+	3176	protein_coding	transmembrane protein 60 [Source:MGI Symbol;Acc:MGI:2673965]	-
ENSMUSG00000021255	2.63723	1.79249	5.18518	20.9158	45.2881	5.00042	3.20497	23.7348	-2.87701	0.0013929	0.0110679	Esrrb	12	86361117	86521628	+	6047	protein_coding	estrogen related receptor, beta [Source:MGI Symbol;Acc:MGI:1346832]	ESR-like
ENSMUSG00000022404	820.18	951.815	845.185	1078.33	1607.12	1184.1	872.393	1289.85	-0.563725	0.00139622	0.0110892	Slc25a17	15	81318911	81360812	-	2847	protein_coding	solute carrier family 25 (mitochondrial carrier, peroxisomal membrane protein), member 17 [Source:MGI Symbol;Acc:MGI:1342248]	-
ENSMUSG00000094530	21.977	37.6424	32.8395	102.255	74.6642	49.0041	30.8196	75.3079	-1.286	0.00139773	0.0110957	Gm21399	8	129252998	129253594	+	597	processed_pseudogene	predicted gene, 21399 [Source:MGI Symbol;Acc:MGI:5434754]	-
ENSMUSG00000049422	6000.59	4414.92	5399.5	7709.81	6581.47	7751.65	5271.67	7347.64	-0.479066	0.00140581	0.0111451	Chchd10	10	75933130	75937747	+	1575	protein_coding	coiled-coil-helix-coiled-coil-helix domain containing 10 [Source:MGI Symbol;Acc:MGI:2143558]	-
ENSMUSG00000051000	75.6007	79.766	82.0987	119.685	154.224	141.012	79.1552	138.307	-0.80477	0.00141586	0.0112146	Fam160a1	3	85660061	85817291	-	5290	protein_coding	family with sequence similarity 160, member A1 [Source:MGI Symbol;Acc:MGI:2444746]	-
ENSMUSG00000028630	734.03	598.693	655.926	909.839	947.379	888.075	662.883	915.098	-0.464859	0.00141863	0.0112264	Dyrk2	10	118855603	118870209	-	6251	protein_coding	dual-specificity tyrosine-(Y)-phosphorylation regulated kinase 2 [Source:MGI Symbol;Acc:MGI:1330301]	-
ENSMUSG00000030057	4989.65	5122.05	5146.29	7091.63	6227.73	6415.54	5086	6578.3	-0.371178	0.00141953	0.0112284	Cnbp	6	87842615	87851106	-	3036	protein_coding	cellular nucleic acid binding protein [Source:MGI Symbol;Acc:MGI:88431]	-
ENSMUSG00000038628	277.789	247.364	232.469	458.987	296.209	460.039	252.541	405.078	-0.683133	0.00142059	0.0112317	Polr3k	2	181864337	181870830	+	3124	protein_coding	polymerase (RNA) III (DNA directed) polypeptide K [Source:MGI Symbol;Acc:MGI:1914255]	-
ENSMUSG00000039496	163.509	211.514	140.864	307.928	293.761	243.021	171.962	281.57	-0.710695	0.00142206	0.0112382	Cdnf	2	3513030	3526376	+	3111	protein_coding	cerebral dopamine neurotrophic factor [Source:MGI Symbol;Acc:MGI:3606576]	-
ENSMUSG00000031353	1020.61	1010.07	1081.97	1449	1350.08	1328.11	1037.55	1375.73	-0.406837	0.00142942	0.0112913	Rbbp7	X	162760402	162779092	+	2909	protein_coding	retinoblastoma binding protein 7, chromatin remodeling factor [Source:MGI Symbol;Acc:MGI:1194910]	-
ENSMUSG00000014769	1218.4	1272.67	1348.15	1923.1	1536.12	1770.15	1279.74	1743.12	-0.445992	0.0014396	0.0113563	Psmb1	17	15475021	15499751	-	4595	protein_coding	proteasome (prosome, macropain) subunit, beta type 1 [Source:MGI Symbol;Acc:MGI:104884]	-
ENSMUSG00000047747	282.184	391.66	330.988	422.965	576.506	550.046	334.944	516.506	-0.625139	0.00144259	0.0113696	Rnf150	8	82863356	83091268	+	17242	protein_coding	ring finger protein 150 [Source:MGI Symbol;Acc:MGI:2443860]	-
ENSMUSG00000029247	1645.63	1995.05	1972.1	2594.73	2552.05	2394.2	1870.93	2513.66	-0.425914	0.00146006	0.0115021	Paics	5	76951307	76967509	+	3139	protein_coding	phosphoribosylaminoimidazole carboxylase, phosphoribosylaminoribosylaminoimidazole, succinocarboxamide synthetase [Source:MGI Symbol;Acc:MGI:1914304]	-
ENSMUSG00000047412	454.483	453.501	453.704	628.637	647.498	597.05	453.896	624.395	-0.459612	0.0014685	0.011553	Zbtb44	9	31030644	31075885	+	9341	protein_coding	zinc finger and BTB domain containing 44 [Source:MGI Symbol;Acc:MGI:1925123]	ZBTB
ENSMUSG00000035473	1039.07	1132.86	1031.85	1630.27	1410.05	1328.11	1067.93	1456.15	-0.447105	0.00148367	0.0116566	Galm	17	80127471	80185101	+	2476	protein_coding	galactose mutarotase [Source:MGI Symbol;Acc:MGI:2442420]	-
ENSMUSG00000059263	1032.92	1050.4	960.123	1257.27	1692.8	1336.11	1014.48	1428.73	-0.493602	0.00148502	0.011662	Usp47	7	112023504	112111661	+	13755	protein_coding	ubiquitin specific peptidase 47 [Source:MGI Symbol;Acc:MGI:1922246]	-
ENSMUSG00000045377	250.537	247.364	202.222	390.429	279.073	488.041	233.375	385.848	-0.727549	0.00148936	0.0116908	Tmem88	11	69396519	69398234	-	1582	protein_coding	transmembrane protein 88 [Source:MGI Symbol;Acc:MGI:1914270]	-
ENSMUSG00000031631	161.75	209.722	205.679	316.062	363.529	251.021	192.384	310.204	-0.687322	0.00149296	0.0117138	Cfap97	8	46151771	46195590	+	5157	protein_coding	cilia and flagella associated protein 97 [Source:MGI Symbol;Acc:MGI:1914006]	-
ENSMUSG00000051166	91.4241	105.757	120.123	160.355	225.217	164.014	105.768	183.195	-0.790392	0.00149364	0.0117139	Eml5	12	98786805	98901484	-	12031	protein_coding	echinoderm microtubule associated protein like 5 [Source:MGI Symbol;Acc:MGI:2442513]	-
ENSMUSG00000033392	745.458	818.274	776.049	1043.47	1252.16	971.082	779.927	1088.9	-0.480777	0.00149603	0.0117222	Clasp2	9	113741473	113919682	+	15378	protein_coding	CLIP associating protein 2 [Source:MGI Symbol;Acc:MGI:1923749]	-
ENSMUSG00000001774	515.14	461.567	442.469	613.531	651.17	748.063	473.059	670.921	-0.504967	0.00149948	0.0117439	Chordc1	9	18292125	18317442	+	7498	protein_coding	cysteine and histidine-rich domain (CHORD)-containing, zinc-binding protein 1 [Source:MGI Symbol;Acc:MGI:1914167]	-
ENSMUSG00000113585	43.9539	49.2936	40.6173	72.0435	96.6963	99.0084	44.6216	89.2494	-1.00157	0.00150068	0.011748	Gm19605	12	110474511	110486208	-	2316	processed_transcript	predicted gene, 19605 [Source:MGI Symbol;Acc:MGI:5011790]	-
ENSMUSG00000022789	1024.13	1330.93	1147.65	1845.24	1733.19	1417.12	1167.57	1665.18	-0.511819	0.00151501	0.011839	Dnm1l	16	16312230	16358959	-	5203	protein_coding	dynamin 1-like [Source:MGI Symbol;Acc:MGI:1921256]	-
ENSMUSG00000015290	619.75	526.994	630	886.599	756.434	842.071	592.248	828.368	-0.484213	0.00152952	0.0119298	Ubl4a	X	74365718	74373218	-	3142	protein_coding	ubiquitin-like 4A [Source:MGI Symbol;Acc:MGI:95049]	-
ENSMUSG00000055430	34.2841	18.8212	27.6543	67.3955	50.1841	75.0063	26.9199	64.1953	-1.25587	0.00153027	0.0119298	Nap1l5	6	58905233	58907076	-	1844	protein_coding	nucleosome assembly protein 1-like 5 [Source:MGI Symbol;Acc:MGI:1923555]	-
ENSMUSG00000027552	156.476	132.645	118.395	247.504	238.681	186.016	135.839	224.067	-0.720306	0.00153072	0.0119298	E2f5	3	14578641	14606309	+	1782	protein_coding	E2F transcription factor 5 [Source:MGI Symbol;Acc:MGI:105091]	E2F
ENSMUSG00000042444	564.368	708.036	616.173	927.269	988.995	783.066	629.525	899.777	-0.514632	0.00153918	0.0119797	Mindy2	9	70599014	70657174	-	8600	protein_coding	MINDY lysine 48 deubiquitinase 2 [Source:MGI Symbol;Acc:MGI:2443086]	-
ENSMUSG00000060675	4280.23	4064.48	4051.36	5377.7	5116.33	5325.45	4132.02	5273.16	-0.351855	0.00154791	0.0120369	Pla2g16	19	7557459	7588545	+	6396	protein_coding	phospholipase A2, group XVI [Source:MGI Symbol;Acc:MGI:2179715]	-
ENSMUSG00000041570	929.186	830.821	919.506	1071.36	1260.72	1410.12	893.171	1247.4	-0.482337	0.00155339	0.0120688	Camsap2	1	136268123	136346104	-	9195	protein_coding	calmodulin regulated spectrin-associated protein family, member 2 [Source:MGI Symbol;Acc:MGI:1922434]	-
ENSMUSG00000022889	662.825	818.274	693.95	1132.94	924.122	1003.08	725.016	1020.05	-0.492745	0.00156563	0.0121585	Mrpl39	16	84717576	84735742	-	2533	protein_coding	mitochondrial ribosomal protein L39 [Source:MGI Symbol;Acc:MGI:1351620]	-
ENSMUSG00000028573	151.201	129.06	193.58	298.632	216.649	273.023	157.947	262.768	-0.734665	0.00157097	0.0121946	Fggy	4	95557507	95926939	+	5844	protein_coding	FGGY carbohydrate kinase domain containing [Source:MGI Symbol;Acc:MGI:1922828]	-
ENSMUSG00000023044	2186.27	1878.53	1962.59	2353.03	3042.87	2900.24	2009.13	2765.38	-0.460915	0.00159861	0.0123816	Csad	15	102176999	102204724	-	3831	protein_coding	cysteine sulfinic acid decarboxylase [Source:MGI Symbol;Acc:MGI:2180098]	-
ENSMUSG00000043673	102.852	155.051	168.518	232.398	228.889	254.021	142.14	238.436	-0.746853	0.00160707	0.012433	Kcns3	12	11090202	11151056	-	3164	protein_coding	potassium voltage-gated channel, delayed-rectifier, subfamily S, member 3 [Source:MGI Symbol;Acc:MGI:1098804]	-
ENSMUSG00000025495	676.011	658.742	693.086	825.014	1108.95	926.078	675.946	953.346	-0.495641	0.00160738	0.012433	Ptdss2	7	141122382	141157606	+	5631	protein_coding	phosphatidylserine synthase 2 [Source:MGI Symbol;Acc:MGI:1351664]	-
ENSMUSG00000070283	360.422	321.753	364.691	611.207	406.369	582.049	348.955	533.209	-0.612543	0.00160831	0.0124347	Ndufaf3	9	108565537	108567434	-	1815	protein_coding	NADH:ubiquinone oxidoreductase complex assembly factor 3 [Source:MGI Symbol;Acc:MGI:1913956]	-
ENSMUSG00000017188	622.387	464.256	526.296	771.562	777.242	744.063	537.647	764.289	-0.507182	0.00161286	0.0124589	Coa3	11	101277968	101279114	-	886	protein_coding	cytochrome C oxidase assembly factor 3 [Source:MGI Symbol;Acc:MGI:1098757]	-
ENSMUSG00000040423	722.602	619.307	589.382	919.135	802.946	1018.09	643.764	913.389	-0.505466	0.00162416	0.0125295	Rc3h1	1	160906418	160974978	+	11308	protein_coding	RING CCCH (C3H) domains 1 [Source:MGI Symbol;Acc:MGI:2685397]	-
ENSMUSG00000026037	258.449	307.413	300.741	486.874	391.681	404.034	288.868	427.53	-0.565463	0.00162624	0.0125383	Orc2	1	58462771	58505109	-	3857	protein_coding	origin recognition complex, subunit 2 [Source:MGI Symbol;Acc:MGI:1328306]	-
ENSMUSG00000028696	99.3358	111.135	120.988	174.299	179.928	184.016	110.486	179.414	-0.699584	0.00163803	0.0126143	Ipp	4	116507549	116538243	+	2126	protein_coding	IAP promoted placental gene [Source:MGI Symbol;Acc:MGI:96581]	-
ENSMUSG00000002416	208.342	183.731	150.37	266.096	341.497	262.022	180.814	289.872	-0.679789	0.00164163	0.0126337	Ndufb2	6	39592574	39603382	+	5628	protein_coding	NADH:ubiquinone oxidoreductase subunit B2 [Source:MGI Symbol;Acc:MGI:1915448]	-
ENSMUSG00000035673	1469.82	1848.96	1773.33	2420.43	2320.71	2170.18	1697.37	2303.77	-0.440569	0.00164204	0.0126337	Sbno2	10	80056992	80105571	-	10715	protein_coding	strawberry notch 2 [Source:MGI Symbol;Acc:MGI:2448490]	-
ENSMUSG00000020102	199.551	200.759	259.259	359.055	352.513	302.026	219.856	337.865	-0.618524	0.00164902	0.0126765	Slc16a7	10	125219270	125389465	-	11839	protein_coding	solute carrier family 16 (monocarboxylic acid transporters), member 7 [Source:MGI Symbol;Acc:MGI:1330284]	-
ENSMUSG00000035851	566.126	548.503	511.605	673.955	811.514	773.065	542.078	752.845	-0.473892	0.00165332	0.0126985	Ythdc1	5	86804221	86836659	+	13651	protein_coding	YTH domain containing 1 [Source:MGI Symbol;Acc:MGI:2443713]	-
ENSMUSG00000026380	7.9117	8.96247	8.64197	23.2398	44.0641	24.002	8.50538	30.4353	-1.8348	0.00165948	0.0127402	Tfcp2l1	1	118627945	118685168	+	9438	protein_coding	transcription factor CP2-like 1 [Source:MGI Symbol;Acc:MGI:2444691]	CP2
ENSMUSG00000020128	666.341	792.283	663.703	965.615	1189.73	890.075	707.443	1015.14	-0.520358	0.00166626	0.012781	Vps54	11	21239281	21321136	+	7515	protein_coding	VPS54 GARP complex subunit [Source:MGI Symbol;Acc:MGI:2178798]	-
ENSMUSG00000044122	333.171	319.064	292.963	592.616	356.185	546.046	315.066	498.282	-0.662375	0.00168066	0.0128828	Proca1	11	78193392	78205763	+	2088	protein_coding	protein interacting with cyclin A1 [Source:MGI Symbol;Acc:MGI:1918274]	-
ENSMUSG00000027601	413.167	445.435	375.062	538.002	649.946	571.048	411.221	586.332	-0.511499	0.00168101	0.0128828	Mtfr1	3	19187327	19220817	+	4372	protein_coding	mitochondrial fission regulator 1 [Source:MGI Symbol;Acc:MGI:1914722]	-
ENSMUSG00000000355	490.526	507.276	472.716	625.151	670.754	742.063	490.173	679.323	-0.471568	0.00168747	0.0129267	Mcts1	X	38600578	38613426	+	1571	protein_coding	malignant T cell amplified sequence 1 [Source:MGI Symbol;Acc:MGI:1916245]	-
ENSMUSG00000056313	1563	1634.76	1234.07	1683.73	2455.35	2458.21	1477.28	2199.09	-0.574136	0.00169151	0.012952	Tcim	8	24437180	24438984	-	1805	protein_coding	transcriptional and immune response regulator [Source:MGI Symbol;Acc:MGI:1916318]	-
ENSMUSG00000079108	169.662	156.843	142.593	250.99	275.401	213.018	156.366	246.47	-0.654752	0.00169943	0.0130012	Srp54c	12	55230168	55263836	+	3642	protein_coding	signal recognition particle 54C [Source:MGI Symbol;Acc:MGI:3714359]	-
ENSMUSG00000036181	647.002	595.108	852.098	945.861	1013.47	1082.09	698.069	1013.81	-0.538401	0.00170205	0.0130155	Hist1h1c	13	23738808	23740367	+	1560	protein_coding	histone cluster 1, H1c [Source:MGI Symbol;Acc:MGI:1931526]	-
ENSMUSG00000003438	1159.5	1049.51	1203.83	1681.4	1440.65	1479.12	1137.61	1533.73	-0.430916	0.00170374	0.0130228	Timm50	7	28305516	28312072	-	2684	protein_coding	translocase of inner mitochondrial membrane 50 [Source:MGI Symbol;Acc:MGI:1913775]	-
ENSMUSG00000026036	167.904	192.693	184.074	325.358	346.393	218.018	181.557	296.59	-0.705692	0.00173726	0.0132558	Nif3l1	1	58445151	58481816	+	7763	protein_coding	Ngg1 interacting factor 3-like 1 (S. pombe) [Source:MGI Symbol;Acc:MGI:1929485]	-
ENSMUSG00000036306	28.1305	33.1612	21.6049	80.1774	45.2881	70.0059	27.6322	65.1571	-1.24068	0.00173927	0.0132606	Lzts1	8	69132669	69184225	-	6802	protein_coding	leucine zipper, putative tumor suppressor 1 [Source:MGI Symbol;Acc:MGI:2684762]	-
ENSMUSG00000025234	1446.08	1451.92	1336.91	1749.96	2011.04	1837.16	1411.64	1866.05	-0.402495	0.0017394	0.0132606	Arih1	9	59388258	59486618	-	7707	protein_coding	ariadne RBR E3 ubiquitin protein ligase 1 [Source:MGI Symbol;Acc:MGI:1344363]	-
ENSMUSG00000058927	482.614	398.83	483.086	666.983	536.113	1074.09	454.843	759.062	-0.740119	0.00175805	0.0133969	Gm10053	19	24875686	24876634	+	949	protein_coding	predicted gene 10053 [Source:MGI Symbol;Acc:MGI:3704493]	-
ENSMUSG00000026709	268.998	325.338	304.197	499.656	394.129	430.036	299.511	441.274	-0.559265	0.00176019	0.0134073	Dars2	1	161040601	161070658	-	5195	protein_coding	aspartyl-tRNA synthetase 2 (mitochondrial) [Source:MGI Symbol;Acc:MGI:2442510]	-
ENSMUSG00000024146	459.758	580.768	536.666	823.852	828.65	640.054	525.731	764.185	-0.538727	0.00178374	0.0135414	Cript	17	87025550	87035810	+	1712	protein_coding	cysteine-rich PDZ-binding protein [Source:MGI Symbol;Acc:MGI:1929655]	-
ENSMUSG00000028636	339.324	332.508	356.049	448.529	533.665	477.04	342.627	486.411	-0.504977	0.00178398	0.0135414	Ppcs	4	119418530	119422420	-	1605	protein_coding	phosphopantothenoylcysteine synthetase [Source:MGI Symbol;Acc:MGI:1915237]	-
ENSMUSG00000106709	67.689	83.351	82.9629	152.221	134.64	122.01	78.001	136.291	-0.803889	0.00178491	0.0135426	Gm30270	6	21852418	21853483	+	524	antisense	predicted gene, 30270 [Source:MGI Symbol;Acc:MGI:5589429]	-
ENSMUSG00000102869	2001.66	1662.54	1757.78	2233.35	2410.06	2707.23	1807.33	2450.21	-0.439281	0.00179034	0.0135778	2900097C17Rik	2	156388065	156392979	-	4915	lincRNA	RIKEN cDNA 2900097C17 gene [Source:MGI Symbol;Acc:MGI:1914767]	-
ENSMUSG00000052305	2078.14	1691.22	2077.53	3611.47	3048.99	2152.18	1948.96	2937.55	-0.591586	0.0018282	0.013829	Hbb-bs	7	103826534	103828096	-	768	protein_coding	hemoglobin, beta adult s chain [Source:MGI Symbol;Acc:MGI:5474852]	-
ENSMUSG00000025921	238.23	169.391	205.679	355.569	285.193	315.027	204.433	318.596	-0.640098	0.00183039	0.0138395	Rdh10	1	16105774	16133734	+	4160	protein_coding	retinol dehydrogenase 10 (all-trans) [Source:MGI Symbol;Acc:MGI:1924238]	-
ENSMUSG00000018263	136.257	118.305	96.7901	260.286	182.376	169.014	117.117	203.892	-0.798993	0.00183876	0.0138848	Tbx5	5	119832668	119885219	+	4675	protein_coding	T-box 5 [Source:MGI Symbol;Acc:MGI:102541]	T-box
ENSMUSG00000025907	535.359	618.411	583.333	739.026	1037.95	762.064	579.034	846.349	-0.546869	0.00185859	0.0140164	Rb1cc1	1	6206197	6276648	+	14690	protein_coding	RB1-inducible coiled-coil 1 [Source:MGI Symbol;Acc:MGI:1341850]	-
ENSMUSG00000064193	303.282	207.033	212.593	488.036	346.393	344.029	240.969	392.819	-0.704548	0.00186031	0.0140233	Gm4735	2	80837141	80838442	+	1302	processed_pseudogene	predicted gene 4735 [Source:MGI Symbol;Acc:MGI:3645521]	-
ENSMUSG00000020415	508.107	446.331	507.284	877.303	575.282	724.061	487.241	725.549	-0.574692	0.00186224	0.0140318	Pttg1	11	43420250	43426251	-	2000	protein_coding	pituitary tumor-transforming gene 1 [Source:MGI Symbol;Acc:MGI:1353578]	-
ENSMUSG00000059920	500.196	416.755	351.728	642.581	609.554	598.051	422.893	616.728	-0.544309	0.00187247	0.0141028	4930453N24Rik	16	64751751	64771161	-	5948	protein_coding	RIKEN cDNA 4930453N24 gene [Source:MGI Symbol;Acc:MGI:1914859]	-
ENSMUSG00000102070	14521.5	10127.6	7499.5	34590.2	29115.4	15341.3	10716.2	26348.9	-1.29794	0.00187762	0.0141294	Gm28661	1	24614885	24615565	-	681	unprocessed_pseudogene	predicted gene 28661 [Source:MGI Symbol;Acc:MGI:5579367]	-
ENSMUSG00000025421	789.412	1025.31	939.382	1299.11	1309.68	1191.1	918.034	1266.63	-0.464151	0.00188549	0.0141825	Hdhd2	18	76930126	76972902	+	4822	protein_coding	haloacid dehalogenase-like hydrolase domain containing 2 [Source:MGI Symbol;Acc:MGI:1924237]	-
ENSMUSG00000029911	297.128	289.488	275.679	420.641	400.249	402.034	287.432	407.641	-0.504073	0.00188735	0.0141904	Ssbp1	6	40471352	40484700	+	8360	protein_coding	single-stranded DNA binding protein 1 [Source:MGI Symbol;Acc:MGI:1920040]	-
ENSMUSG00000014496	407.892	535.956	445.062	620.503	826.202	621.052	462.97	689.253	-0.573442	0.0018906	0.0142088	Ankrd28	14	31698768	31830651	-	12233	protein_coding	ankyrin repeat domain 28 [Source:MGI Symbol;Acc:MGI:2145661]	-
ENSMUSG00000028955	1185.88	1278.05	1131.23	1703.48	1859.26	1405.12	1198.39	1655.95	-0.46604	0.001906	0.014306	Vamp3	4	151047300	151057963	-	2889	protein_coding	vesicle-associated membrane protein 3 [Source:MGI Symbol;Acc:MGI:1321389]	-
ENSMUSG00000098424	12.3071	3.58499	5.18518	25.5638	36.7201	23.0019	7.02576	28.4286	-2.01255	0.00192243	0.014417	Gm27202	4	154645083	154645701	-	512	lincRNA	predicted gene 27202 [Source:MGI Symbol;Acc:MGI:5521045]	-
ENSMUSG00000021368	123.95	141.607	123.58	233.56	210.529	180.015	129.712	208.035	-0.680191	0.00193047	0.0144711	Tbc1d7	13	43151740	43171501	-	4042	protein_coding	TBC1 domain family, member 7 [Source:MGI Symbol;Acc:MGI:1914296]	-
ENSMUSG00000028550	133.62	149.673	194.444	234.722	310.897	238.02	159.246	261.213	-0.712346	0.00193654	0.0145103	Atg4c	4	99193934	99259787	+	3351	protein_coding	autophagy related 4C, cysteine peptidase [Source:MGI Symbol;Acc:MGI:2651854]	-
ENSMUSG00000049960	572.28	513.55	582.469	766.914	705.026	824.07	556.1	765.337	-0.461327	0.00194861	0.0145634	Mrps16	14	20389304	20393634	-	2875	protein_coding	mitochondrial ribosomal protein S16 [Source:MGI Symbol;Acc:MGI:1913492]	-
ENSMUSG00000029093	1400.37	745.678	707.777	1933.55	1246.04	1706.14	951.276	1628.58	-0.775824	0.00195312	0.0145908	Sorcs2	5	36017180	36398139	-	8802	protein_coding	sortilin-related VPS10 domain containing receptor 2 [Source:MGI Symbol;Acc:MGI:1932289]	-
ENSMUSG00000021870	1406.53	1580.08	1556.42	1930.07	2153.02	1915.16	1514.34	1999.42	-0.400665	0.00195471	0.0145965	Slmap	14	26413168	26534931	-	8054	protein_coding	sarcolemma associated protein [Source:MGI Symbol;Acc:MGI:1933549]	-
ENSMUSG00000107002	1012.7	824.548	834.814	1433.9	1101.6	1233.1	890.687	1256.2	-0.496163	0.00196384	0.0146334	0610012G03Rik	16	31947050	31948494	-	1445	protein_coding	RIKEN cDNA 0610012G03 gene [Source:MGI Symbol;Acc:MGI:1913301]	-
ENSMUSG00000086918	11.428	17.9249	7.77777	41.8317	29.3761	42.0035	12.3769	37.7371	-1.61302	0.00200814	0.0149126	4930429F24Rik	9	79793641	79803235	+	1520	lincRNA	RIKEN cDNA 4930429F24 gene [Source:MGI Symbol;Acc:MGI:1921883]	-
ENSMUSG00000015291	1754.64	1667.02	1680.86	2401.84	2091.82	2169.18	1700.84	2220.95	-0.384918	0.00204634	0.0151704	Gdi1	X	74304998	74311862	+	4296	protein_coding	guanosine diphosphate (GDP) dissociation inhibitor 1 [Source:MGI Symbol;Acc:MGI:99846]	-
ENSMUSG00000026273	239.109	290.384	304.197	471.768	334.153	481.041	277.897	428.987	-0.62761	0.00204806	0.0151704	Mterf4	1	93299211	93305915	-	5271	protein_coding	mitochondrial transcription termination factor 4 [Source:MGI Symbol;Acc:MGI:1918355]	-
ENSMUSG00000045246	4.39539	4.48124	4.32099	29.0498	6.12002	36.003	4.3992	23.7243	-2.43814	0.00207185	0.0153337	Kcng4	8	119623854	119635680	-	3806	protein_coding	potassium voltage-gated channel, subfamily G, member 4 [Source:MGI Symbol;Acc:MGI:1913983]	-
ENSMUSG00000062397	1089.18	1140.03	1074.2	1521.05	1346.4	1480.13	1101.13	1449.19	-0.396512	0.00208354	0.0154006	Zfp706	15	36997027	37007773	-	4981	protein_coding	zinc finger protein 706 [Source:MGI Symbol;Acc:MGI:1915286]	-
ENSMUSG00000021666	857.98	904.314	944.568	1158.51	1243.59	1173.1	902.287	1191.73	-0.401199	0.00208477	0.0154031	Gfm2	13	97137937	97181195	+	10685	protein_coding	G elongation factor, mitochondrial 2 [Source:MGI Symbol;Acc:MGI:2444783]	-
ENSMUSG00000074656	825.454	925.824	860.74	1228.22	1183.61	1081.09	870.673	1164.31	-0.418931	0.00209896	0.0154818	Eif2s2	2	154871410	154892935	-	6755	protein_coding	eukaryotic translation initiation factor 2, subunit 2 (beta) [Source:MGI Symbol;Acc:MGI:1914454]	-
ENSMUSG00000026520	216.253	182.834	227.284	330.005	288.865	318.027	208.791	312.299	-0.581026	0.00210228	0.0154922	Pycr2	1	180904293	180908088	+	2958	protein_coding	pyrroline-5-carboxylate reductase family, member 2 [Source:MGI Symbol;Acc:MGI:1277956]	-
ENSMUSG00000021548	261.965	291.28	279.136	476.416	375.769	373.032	277.46	408.406	-0.55731	0.00210406	0.0154922	Ccnh	13	85189408	85223469	+	3105	protein_coding	cyclin H [Source:MGI Symbol;Acc:MGI:1913921]	-
ENSMUSG00000024038	1948.92	1869.57	2030.86	3410.44	1970.65	3681.31	1949.78	3020.8	-0.631904	0.00212322	0.0156212	Ndufv3	17	31520115	31531326	+	2490	protein_coding	NADH:ubiquinone oxidoreductase core subunit V3 [Source:MGI Symbol;Acc:MGI:1890894]	-
ENSMUSG00000015575	1337.96	1330.93	1405.18	1938.2	1957.18	1583.13	1358.02	1826.17	-0.426799	0.00213632	0.0157044	Atp6v0e	17	26676396	26699644	+	3261	protein_coding	ATPase, H+ transporting, lysosomal V0 subunit E [Source:MGI Symbol;Acc:MGI:1328318]	-
ENSMUSG00000018677	3346.65	3030.21	3417.9	4352.82	4271.77	4015.34	3264.92	4213.31	-0.367785	0.0021485	0.0157817	Slc25a39	11	102402985	102407946	-	2756	protein_coding	solute carrier family 25, member 39 [Source:MGI Symbol;Acc:MGI:1196386]	-
ENSMUSG00000110715	7.9117	4.48124	7.77777	67.3955	19.5841	11.0009	6.72357	32.6602	-2.27538	0.00214864	0.0157817	Gm5131	8	97163793	97165030	+	1238	processed_pseudogene	predicted gene 5131 [Source:MGI Symbol;Acc:MGI:3644589]	-
ENSMUSG00000110237	15.8234	12.5475	6.04938	17.4299	44.0641	61.0052	11.4734	40.833	-1.83654	0.00215127	0.0157944	Gm18258	7	138899388	138900239	+	542	processed_pseudogene	predicted gene, 18258 [Source:MGI Symbol;Acc:MGI:5010443]	-
ENSMUSG00000054763	7.03263	3.58499	1.72839	48.8036	9.79203	15.0013	4.11534	24.5323	-2.57565	0.00216159	0.0158634	Defb42	14	63046991	63058149	+	2425	protein_coding	defensin beta 42 [Source:MGI Symbol;Acc:MGI:3033850]	-
ENSMUSG00000054733	588.103	532.371	523.703	963.291	625.466	839.071	548.059	809.276	-0.562797	0.00216493	0.0158813	Msra	14	64122625	64455903	-	4295	protein_coding	methionine sulfoxide reductase A [Source:MGI Symbol;Acc:MGI:106916]	-
ENSMUSG00000007594	11.428	3.58499	11.2346	20.9158	39.1681	36.003	8.74919	32.029	-1.86998	0.00218039	0.0159746	Hapln4	8	70083457	70090862	+	3924	protein_coding	hyaluronan and proteoglycan link protein 4 [Source:MGI Symbol;Acc:MGI:2679531]	-
ENSMUSG00000023456	4092.11	4030.42	4639.87	5985.42	4920.49	6295.53	4254.14	5733.81	-0.430756	0.00220295	0.0161264	Tpi1	6	124810586	124814296	-	2753	protein_coding	triosephosphate isomerase 1 [Source:MGI Symbol;Acc:MGI:98797]	-
ENSMUSG00000033107	181.09	213.307	188.395	277.716	279.073	312.026	194.264	289.605	-0.577246	0.00223407	0.01632	Rnf125	18	20944625	20983848	+	1334	protein_coding	ring finger protein 125 [Source:MGI Symbol;Acc:MGI:1914914]	-
ENSMUSG00000100826	30.7677	42.1236	28.5185	97.6073	55.0801	71.006	33.8033	74.5645	-1.14275	0.00223911	0.01635	Snhg14	7	59307924	59975759	-	26093	processed_transcript	small nucleolar RNA host gene 14 [Source:MGI Symbol;Acc:MGI:1289201]	-
ENSMUSG00000024072	702.384	859.501	776.913	1121.32	962.067	1126.1	779.599	1069.83	-0.457054	0.00227905	0.0166139	Yipf4	17	74489493	74500277	+	2133	protein_coding	Yip1 domain family, member 4 [Source:MGI Symbol;Acc:MGI:1915114]	-
ENSMUSG00000000295	123.071	128.163	103.704	256.8	161.568	184.016	118.313	200.795	-0.763311	0.00229065	0.0166915	Hddc2	10	31313383	31328204	+	3508	protein_coding	HD domain containing 2 [Source:MGI Symbol;Acc:MGI:1916942]	-
ENSMUSG00000078185	80.8752	64.5298	72.5926	115.037	175.032	111.009	72.6659	133.693	-0.876453	0.00229551	0.0167129	Chml	1	175682237	175692901	-	6975	protein_coding	choroideremia-like [Source:MGI Symbol;Acc:MGI:101913]	-
ENSMUSG00000097761	3.51631	2.68874	0	17.4299	24.4801	8.00068	2.06835	16.6369	-3.00683	0.00230577	0.0167597	4930534D22Rik	3	131302643	131316661	+	2715	antisense	RIKEN cDNA 4930534D22 gene [Source:MGI Symbol;Acc:MGI:1925437]	-
ENSMUSG00000050014	128.345	93.2097	76.0494	184.757	137.088	217.018	99.2015	179.621	-0.859041	0.00231135	0.0167933	Apol10b	15	77583819	77596125	-	2325	protein_coding	apolipoprotein L 10B [Source:MGI Symbol;Acc:MGI:3043522]	-
ENSMUSG00000039640	712.932	522.512	659.382	1095.76	660.962	1373.12	631.609	1043.28	-0.724792	0.00231527	0.0168078	Mrpl12	11	120484613	120489065	+	1532	protein_coding	mitochondrial ribosomal protein L12 [Source:MGI Symbol;Acc:MGI:1926273]	-
ENSMUSG00000050017	568.764	568.221	610.987	826.176	801.722	733.062	582.657	786.987	-0.433108	0.00231693	0.0168129	Pitpnb	5	111330763	111388359	+	3377	protein_coding	phosphatidylinositol transfer protein, beta [Source:MGI Symbol;Acc:MGI:1927542]	-
ENSMUSG00000029817	860.618	611.241	583.333	1160.83	889.85	1010.09	685.064	1020.25	-0.574745	0.00232183	0.0168414	Tra2a	6	49243924	49264033	-	6945	protein_coding	transformer 2 alpha [Source:MGI Symbol;Acc:MGI:1933972]	-
ENSMUSG00000024317	194.276	253.638	171.975	305.604	342.721	311.026	206.63	319.784	-0.630087	0.00233126	0.0168958	Rnf138	18	21001341	21028223	+	3110	protein_coding	ring finger protein 138 [Source:MGI Symbol;Acc:MGI:1929211]	zf-MIZ
ENSMUSG00000036087	690.956	792.283	744.074	1055.09	1009.8	931.079	742.437	998.656	-0.427372	0.00233747	0.0169198	Slain2	5	72914304	72978829	+	8446	protein_coding	SLAIN motif family, member 2 [Source:MGI Symbol;Acc:MGI:1923241]	-
ENSMUSG00000045776	29.8887	12.5475	36.2963	99.9312	59.9762	49.0041	26.2441	69.6372	-1.4043	0.00233925	0.0169257	Lrtm1	14	29018208	29033645	+	7939	protein_coding	leucine-rich repeats and transmembrane domains 1 [Source:MGI Symbol;Acc:MGI:2442106]	-
ENSMUSG00000027684	134.499	120.097	150.37	282.364	179.928	210.018	134.989	224.103	-0.731116	0.00234974	0.0169946	Mecom	3	29951296	30548008	-	12427	protein_coding	MDS1 and EVI1 complex locus [Source:MGI Symbol;Acc:MGI:95457]	zf-C2H2
ENSMUSG00000033624	628.541	716.998	902.222	845.93	1559.38	1180.1	749.254	1195.14	-0.673343	0.00236754	0.0171091	Pdpr	8	111094630	111137074	+	5028	protein_coding	pyruvate dehydrogenase phosphatase regulatory subunit [Source:MGI Symbol;Acc:MGI:2442188]	-
ENSMUSG00000037049	1220.16	1483.29	1349.88	1940.53	2130.99	1576.13	1351.11	1882.55	-0.478082	0.00238031	0.0171872	Smpd1	7	105554360	105558389	+	3337	protein_coding	sphingomyelin phosphodiesterase 1, acid lysosomal [Source:MGI Symbol;Acc:MGI:98325]	-
ENSMUSG00000111013	0.879078	0	0	15.1059	6.12002	6.00051	0.293026	9.07547	-4.84559	0.00238157	0.0171892	Gm32468	10	93084206	93093727	+	1076	lincRNA	predicted gene, 32468 [Source:MGI Symbol;Acc:MGI:5591627]	-
ENSMUSG00000057234	76.4798	84.2473	93.3333	194.053	129.744	127.011	84.6868	150.269	-0.826121	0.0023845	0.0172032	Mettl15	2	109092297	109280748	-	2275	protein_coding	methyltransferase like 15 [Source:MGI Symbol;Acc:MGI:1924144]	-
ENSMUSG00000054181	21.0979	34.0574	15.5555	61.5855	50.1841	60.0051	23.5703	57.2582	-1.28348	0.0023929	0.0172567	A930012O16Rik	2	57236227	57238508	-	1541	processed_transcript	RIKEN cDNA A930012O16 gene [Source:MGI Symbol;Acc:MGI:2442255]	-
ENSMUSG00000026172	348.115	327.13	312.839	496.17	399.025	542.046	329.362	479.08	-0.542027	0.00240975	0.0173353	Bcs1l	1	74588289	74592443	+	2192	protein_coding	BCS1-like (yeast) [Source:MGI Symbol;Acc:MGI:1914071]	-
ENSMUSG00000033272	1203.46	1196.49	1145.06	1654.68	1705.04	1385.12	1181.67	1581.61	-0.420035	0.00241637	0.0173687	Slc35a4	18	36679215	36683861	+	3275	protein_coding	solute carrier family 35, member A4 [Source:MGI Symbol;Acc:MGI:1915093]	-
ENSMUSG00000064358	14740.4	14319.3	7920.37	64908.8	34050.5	19459.6	12326.7	39473	-1.67908	0.00241878	0.0173717	mt-Co3	MT	8607	9390	+	784	protein_coding	mitochondrially encoded cytochrome c oxidase III [Source:MGI Symbol;Acc:MGI:102502]	-
ENSMUSG00000016257	1201.7	1251.16	1100.12	1492	1707.48	1513.13	1184.33	1570.87	-0.407291	0.00243315	0.0174534	Prelid3b	2	174465067	174473081	-	1860	protein_coding	PRELI domain containing 3B [Source:MGI Symbol;Acc:MGI:1913640]	-
ENSMUSG00000006435	33.405	19.7174	42.3457	73.2054	73.4402	66.0056	31.8227	70.8837	-1.1529	0.0024345	0.0174559	Neurl1a	19	47178820	47259440	+	4411	protein_coding	neuralized E3 ubiquitin protein ligase 1A [Source:MGI Symbol;Acc:MGI:1334263]	-
ENSMUSG00000027858	240.867	180.146	171.111	281.202	293.761	348.029	197.375	307.664	-0.64164	0.0024414	0.0174839	Tspan2	3	102734529	102801513	+	4755	protein_coding	tetraspanin 2 [Source:MGI Symbol;Acc:MGI:1917997]	-
ENSMUSG00000038459	338.445	423.029	423.457	574.024	626.69	506.043	394.977	568.919	-0.52551	0.00244283	0.017487	Abhd17c	7	84109356	84151893	-	4606	protein_coding	abhydrolase domain containing 17C [Source:MGI Symbol;Acc:MGI:1917428]	-
ENSMUSG00000005034	1079.51	1169.6	1049.14	1508.26	1567.95	1321.11	1099.42	1465.77	-0.41449	0.00248496	0.0177522	Prkacb	3	146729574	146812990	-	8772	protein_coding	protein kinase, cAMP dependent, catalytic, beta [Source:MGI Symbol;Acc:MGI:97594]	-
ENSMUSG00000021339	961.712	1026.2	1061.23	1338.61	1810.3	1219.1	1016.38	1456.01	-0.517913	0.00251191	0.0179228	Mrs2	13	24987483	25020379	-	7621	protein_coding	MRS2 magnesium transporter [Source:MGI Symbol;Acc:MGI:2685748]	-
ENSMUSG00000074807	52.7447	51.0861	36.2963	89.4733	68.5442	133.011	46.709	97.0096	-1.05954	0.00251484	0.0179363	Gm10762	2	128966593	128967725	-	1133	protein_coding	predicted gene 10762 [Source:MGI Symbol;Acc:MGI:3704209]	-
ENSMUSG00000036299	764.798	790.49	762.222	1128.29	937.587	1040.09	772.503	1035.32	-0.42271	0.00252332	0.0179894	BC031181	18	75005900	75009933	+	1047	protein_coding	cDNA sequence BC031181 [Source:MGI Symbol;Acc:MGI:3039614]	-
ENSMUSG00000024410	505.47	596.005	549.629	771.562	848.234	679.057	550.368	766.285	-0.476671	0.00252469	0.0179919	Rmc1	18	12168717	12189997	+	5768	protein_coding	regulator of MON1-CCZ1 [Source:MGI Symbol;Acc:MGI:1916528]	-
ENSMUSG00000023571	624.146	566.428	583.333	748.322	827.426	809.068	591.302	794.939	-0.426936	0.00252763	0.0180019	C1qtnf12	4	155962318	155966629	+	1366	protein_coding	C1q and tumor necrosis factor related 12 [Source:MGI Symbol;Acc:MGI:1914639]	-
ENSMUSG00000067547	134.499	146.088	166.79	501.98	892.298	192.016	149.126	528.765	-1.82556	0.00252815	0.0180019	Gm7666	15	6653923	6654741	+	819	transcribed_processed_pseudogene	predicted pseudogene 7666 [Source:MGI Symbol;Acc:MGI:3648907]	-
ENSMUSG00000029048	937.977	994.835	913.456	1288.65	1219.11	1216.1	948.756	1241.29	-0.387714	0.0025385	0.0180608	Rer1	4	155074110	155086382	-	1814	protein_coding	retention in endoplasmic reticulum sorting receptor 1 [Source:MGI Symbol;Acc:MGI:1915080]	-
ENSMUSG00000028700	1055.77	898.04	919.506	1306.08	1512.87	1155.1	957.773	1324.68	-0.467253	0.00254496	0.0180995	Pomgnt1	4	116123840	116159849	+	5463	protein_coding	protein O-linked mannose beta 1,2-N-acetylglucosaminyltransferase [Source:MGI Symbol;Acc:MGI:1915523]	-
ENSMUSG00000056870	191.639	137.126	117.531	207.996	242.353	304.026	148.765	251.458	-0.758953	0.00254798	0.0181136	Gulp1	1	44551511	44796838	+	3758	protein_coding	GULP, engulfment adaptor PTB domain containing 1 [Source:MGI Symbol;Acc:MGI:1920407]	-
ENSMUSG00000063179	229.439	250.053	251.481	369.513	309.673	389.033	243.658	356.073	-0.548634	0.00255016	0.018115	Pstk	7	131371141	131394482	+	7914	protein_coding	phosphoseryl-tRNA kinase [Source:MGI Symbol;Acc:MGI:2685945]	-
ENSMUSG00000066735	796.445	952.711	981.728	1163.15	1390.47	1194.1	910.295	1249.24	-0.456304	0.0025772	0.0182693	Vkorc1l1	5	129941970	129986692	+	5262	protein_coding	vitamin K epoxide reductase complex, subunit 1-like 1 [Source:MGI Symbol;Acc:MGI:1916818]	-
ENSMUSG00000064365	101.973	45.7086	60.4938	99.9312	255.817	119.01	69.3918	158.253	-1.18697	0.00258464	0.0182924	mt-Ts2	MT	11613	11671	+	59	Mt_tRNA	mitochondrially encoded tRNA serine 2 [Source:MGI Symbol;Acc:MGI:102474]	-
ENSMUSG00000032883	198.672	169.391	224.691	307.928	303.553	280.024	197.585	297.168	-0.587774	0.00261651	0.0184805	Acsl3	1	78657825	78707743	+	4357	protein_coding	acyl-CoA synthetase long-chain family member 3 [Source:MGI Symbol;Acc:MGI:1921455]	-
ENSMUSG00000020149	2194.18	2329.35	2055.93	3271.01	2894.77	2600.22	2193.15	2922	-0.413774	0.00263644	0.0185987	Rab1a	11	20201432	20226856	+	3799	protein_coding	RAB1A, member RAS oncogene family [Source:MGI Symbol;Acc:MGI:97842]	-
ENSMUSG00000062797	227.681	266.186	218.642	361.379	352.513	325.027	237.503	346.307	-0.543717	0.00264108	0.018624	Hikeshi	7	89917529	89941204	-	5210	protein_coding	heat shock protein nuclear import factor [Source:MGI Symbol;Acc:MGI:96738]	-
ENSMUSG00000020459	606.564	718.79	591.975	816.88	990.219	853.072	639.11	886.724	-0.472148	0.00264305	0.0186303	Mtif2	11	29526408	29545279	+	3868	protein_coding	mitochondrial translational initiation factor 2 [Source:MGI Symbol;Acc:MGI:1924034]	-
ENSMUSG00000005150	185.486	171.183	191.852	282.364	255.817	273.023	182.84	270.401	-0.564677	0.00265531	0.0187016	Wdr83	8	85075035	85081306	-	2818	protein_coding	WD repeat domain containing 83 [Source:MGI Symbol;Acc:MGI:1915086]	-
ENSMUSG00000074797	311.194	298.45	299.012	393.915	423.505	463.039	302.885	426.82	-0.49568	0.00266458	0.0187594	Itpa	2	130667610	130681614	+	1963	protein_coding	inosine triphosphatase (nucleoside triphosphate pyrophosphatase) [Source:MGI Symbol;Acc:MGI:96622]	-
ENSMUSG00000001211	6492.87	6127.64	6071.85	8289.65	7191.02	8953.76	6230.79	8144.81	-0.386582	0.0026677	0.0187738	Agpat3	10	78269178	78352489	-	7790	protein_coding	1-acylglycerol-3-phosphate O-acyltransferase 3 [Source:MGI Symbol;Acc:MGI:1336186]	-
ENSMUSG00000002102	1049.62	977.806	1059.51	1482.7	1215.44	1432.12	1028.98	1376.75	-0.420356	0.00267385	0.0188019	Psmc3	2	91054009	91066369	+	2607	protein_coding	proteasome (prosome, macropain) 26S subunit, ATPase 3 [Source:MGI Symbol;Acc:MGI:1098754]	-
ENSMUSG00000005886	481.735	575.391	576.42	744.836	843.338	689.058	544.515	759.078	-0.478523	0.00271782	0.0190728	Ncoa2	1	13139105	13374083	-	15642	protein_coding	nuclear receptor coactivator 2 [Source:MGI Symbol;Acc:MGI:1276533]	-
ENSMUSG00000033578	2.63723	9.85872	4.32099	16.2679	29.3761	27.0023	5.60565	24.2154	-2.11476	0.00272655	0.0191186	Tmem35a	X	134295225	134305969	+	1918	protein_coding	transmembrane protein 35A [Source:MGI Symbol;Acc:MGI:1914814]	-
ENSMUSG00000042229	326.138	419.444	394.938	597.263	541.009	495.042	380.173	544.438	-0.517586	0.00276682	0.0193777	Rabif	1	134494648	134508774	+	2861	protein_coding	RAB interacting factor [Source:MGI Symbol;Acc:MGI:2138605]	-
ENSMUSG00000031783	435.144	364.773	407.037	593.777	555.697	528.045	402.318	559.173	-0.474428	0.00278673	0.0194972	Polr2c	8	94857450	94873535	+	5256	protein_coding	polymerase (RNA) II (DNA directed) polypeptide C [Source:MGI Symbol;Acc:MGI:109299]	-
ENSMUSG00000005373	5742.14	4970.59	5566.29	9823.47	5618.18	8699.73	5426.34	8047.13	-0.568561	0.00278723	0.0194972	Mlxipl	5	135089890	135138382	+	5538	protein_coding	MLX interacting protein-like [Source:MGI Symbol;Acc:MGI:1927999]	bHLH
ENSMUSG00000073481	1441.69	1362.3	1345.55	2052.08	1576.52	1984.17	1383.18	1870.92	-0.43609	0.00279938	0.0195744	2022-03-02	1	184813068	184846451	-	6629	protein_coding	mitochondrial amidoxime reducing component 2 [Source:MGI Symbol;Acc:MGI:1914497]	-
ENSMUSG00000029196	557.336	596.901	528.889	677.441	878.834	782.066	561.042	779.447	-0.474186	0.00280291	0.0195912	Tada2b	5	36473670	36484285	-	3791	protein_coding	transcriptional adaptor 2B [Source:MGI Symbol;Acc:MGI:3035274]	MYB
ENSMUSG00000054659	41.3167	60.0486	73.4568	97.6073	145.656	99.0084	58.274	114.091	-0.966664	0.00280451	0.0195946	Pm20d2	4	33174230	33189737	-	1834	protein_coding	peptidase M20 domain containing 2 [Source:MGI Symbol;Acc:MGI:2685270]	-
ENSMUSG00000021218	3627.08	4234.77	3740.25	5363.75	5255.87	4588.39	3867.36	5069.34	-0.390332	0.00281964	0.0196846	Gdi2	13	3538063	3567871	+	10558	protein_coding	guanosine diphosphate (GDP) dissociation inhibitor 2 [Source:MGI Symbol;Acc:MGI:99845]	-
ENSMUSG00000000560	21.977	22.4062	13.8272	53.4516	51.4081	39.0033	19.4034	47.9543	-1.30373	0.00285825	0.0199064	Gabra2	5	70957597	71095849	-	7640	protein_coding	gamma-aminobutyric acid (GABA) A receptor, subunit alpha 2 [Source:MGI Symbol;Acc:MGI:95614]	-
ENSMUSG00000005580	348.994	584.353	617.037	768.076	985.323	712.06	516.795	821.82	-0.668663	0.0028721	0.0199738	Adcy9	16	4287529	4420498	-	5197	protein_coding	adenylate cyclase 9 [Source:MGI Symbol;Acc:MGI:108450]	-
ENSMUSG00000063698	67.689	69.0111	43.2099	147.573	89.3522	111.009	59.97	115.978	-0.952661	0.00287231	0.0199738	Sfxn4	19	60837277	60861479	-	2975	protein_coding	sideroflexin 4 [Source:MGI Symbol;Acc:MGI:2137680]	-
ENSMUSG00000100862	11353.3	12200.6	10960.6	31744.4	49062.9	12945.1	11504.8	31250.8	-1.44164	0.0028725	0.0199738	Gm10925	1	24613974	24614651	-	678	unprocessed_pseudogene	predicted gene 10925 [Source:MGI Symbol;Acc:MGI:3809095]	-
ENSMUSG00000069919	1321.25	1063.85	1569.38	2182.22	1954.73	1600.14	1318.16	1912.36	-0.536433	0.00288321	0.0200307	Hba-a1	11	32283511	32284465	+	812	protein_coding	hemoglobin alpha, adult chain 1 [Source:MGI Symbol;Acc:MGI:96015]	-
ENSMUSG00000026203	776.226	509.965	683.58	1109.7	735.626	1256.11	656.59	1033.81	-0.65552	0.00289065	0.0200601	Dnajb2	1	75236406	75245692	+	4249	protein_coding	DnaJ heat shock protein family (Hsp40) member B2 [Source:MGI Symbol;Acc:MGI:1928739]	-
ENSMUSG00000033767	310.315	511.757	400.987	765.752	447.985	826.07	407.686	679.936	-0.738958	0.00289413	0.0200763	Tmem131l	3	83897655	84040175	-	11726	protein_coding	transmembrane 131 like [Source:MGI Symbol;Acc:MGI:2443399]	-
ENSMUSG00000028992	198.672	198.967	168.518	328.844	233.785	309.026	188.719	290.551	-0.623935	0.00291801	0.0202339	Nmnat1	4	149467572	149485202	-	3037	protein_coding	nicotinamide nucleotide adenylyltransferase 1 [Source:MGI Symbol;Acc:MGI:1913704]	-
ENSMUSG00000038020	13.1862	7.16998	11.2346	30.2118	41.6161	26.0022	10.5302	32.61	-1.62567	0.00293536	0.0203381	Rapgefl1	11	98836785	98853697	+	5677	protein_coding	Rap guanine nucleotide exchange factor (GEF)-like 1 [Source:MGI Symbol;Acc:MGI:3611446]	-
ENSMUSG00000057672	1995.51	2045.24	2243.46	2894.52	2806.64	2495.21	2094.73	2732.12	-0.382996	0.00294028	0.0203561	Pkn1	8	83666536	83699179	-	10612	protein_coding	protein kinase N1 [Source:MGI Symbol;Acc:MGI:108022]	-
ENSMUSG00000057580	18.4606	17.0287	12.963	49.9656	37.9441	37.0031	16.1508	41.6376	-1.3659	0.00295006	0.0203995	Gm10012	17	25901856	25902227	+	372	transcribed_processed_pseudogene	predicted pseudogene 10012 [Source:MGI Symbol;Acc:MGI:3642454]	-
ENSMUSG00000031958	2362.96	1769.19	1769.88	2941	2476.16	2745.23	1967.34	2720.8	-0.467847	0.0029532	0.0204132	Ldhd	8	111623785	111630374	-	5328	protein_coding	lactate dehydrogenase D [Source:MGI Symbol;Acc:MGI:106428]	-
ENSMUSG00000034083	192.518	200.759	164.197	234.722	291.313	336.028	185.825	287.354	-0.630532	0.00297183	0.0205257	Ccdc174	6	91878053	91899843	+	9188	protein_coding	coiled-coil domain containing 174 [Source:MGI Symbol;Acc:MGI:2444652]	-
ENSMUSG00000031878	385.036	376.424	318.025	529.868	585.074	444.038	359.828	519.66	-0.529123	0.00298236	0.0205822	Nae1	8	104511028	104534637	-	8201	protein_coding	NEDD8 activating enzyme E1 subunit 1 [Source:MGI Symbol;Acc:MGI:2384561]	-
ENSMUSG00000021079	498.437	472.322	477.037	728.568	619.346	628.053	482.599	658.656	-0.448513	0.00299884	0.0206877	Timm9	12	71123173	71136684	-	4282	protein_coding	translocase of inner mitochondrial membrane 9 [Source:MGI Symbol;Acc:MGI:1353436]	-
ENSMUSG00000045659	65.9309	73.4923	55.3086	190.567	68.5442	148.013	64.9106	135.708	-1.06609	0.00301869	0.0208165	Plekha7	7	116123485	116308376	-	12933	protein_coding	pleckstrin homology domain containing, family A member 7 [Source:MGI Symbol;Acc:MGI:2445094]	-
ENSMUSG00000047454	460.637	433.784	439.876	663.497	658.514	534.045	444.766	618.685	-0.475035	0.00302634	0.020861	Gphn	12	78226379	78684772	+	3749	protein_coding	gephyrin [Source:MGI Symbol;Acc:MGI:109602]	-
ENSMUSG00000028199	254.054	233.921	269.63	359.055	326.809	418.035	252.535	367.966	-0.544492	0.00303566	0.0209005	Cryz	3	154596711	154623182	+	6195	protein_coding	crystallin, zeta [Source:MGI Symbol;Acc:MGI:88527]	-
ENSMUSG00000052751	364.817	305.62	442.469	594.939	515.305	518.044	370.969	542.763	-0.548561	0.00305188	0.0209874	Repin1	6	48593883	48599082	+	3975	protein_coding	replication initiator 1 [Source:MGI Symbol;Acc:MGI:1889817]	zf-C2H2
ENSMUSG00000031770	1194.67	1209.93	1306.67	2134.58	1523.88	1543.13	1237.09	1733.86	-0.486869	0.00306008	0.0210272	Herpud1	8	94386438	94395377	+	2333	protein_coding	homocysteine-inducible, endoplasmic reticulum stress-inducible, ubiquitin-like domain member 1 [Source:MGI Symbol;Acc:MGI:1927406]	-
ENSMUSG00000030084	1574.43	2090.05	1877.04	2480.85	2498.19	2443.21	1847.17	2474.08	-0.421577	0.00306264	0.0210365	Plxna1	6	89316314	89362620	-	9054	protein_coding	plexin A1 [Source:MGI Symbol;Acc:MGI:107685]	-
ENSMUSG00000032766	260.207	198.967	194.444	390.429	250.921	417.035	217.873	352.795	-0.696983	0.00306882	0.0210682	Gng11	6	4003904	4008445	+	919	protein_coding	guanine nucleotide binding protein (G protein), gamma 11 [Source:MGI Symbol;Acc:MGI:1913316]	-
ENSMUSG00000045414	521.293	422.133	362.963	619.341	708.698	577.049	435.463	635.029	-0.543672	0.00306966	0.0210682	1190002N15Rik	9	94517864	94538081	-	3950	protein_coding	RIKEN cDNA 1190002N15 gene [Source:MGI Symbol;Acc:MGI:1916111]	-
ENSMUSG00000031230	4.39539	8.06623	7.77777	20.9158	19.5841	35.003	6.74646	25.1676	-1.90535	0.00307312	0.0210836	Fgf16	X	105764279	105774939	+	1645	protein_coding	fibroblast growth factor 16 [Source:MGI Symbol;Acc:MGI:1931627]	-
ENSMUSG00000073600	64.1727	60.9448	76.9135	148.735	86.9042	137.012	67.3437	124.217	-0.885021	0.00308313	0.0211441	Prob1	18	35650351	35655238	-	4888	protein_coding	proline rich basic protein 1 [Source:MGI Symbol;Acc:MGI:2686460]	-
ENSMUSG00000051890	80.8752	82.4548	108.025	141.763	175.032	141.012	90.4515	152.602	-0.752584	0.00309207	0.0211887	Klhdc1	12	69241176	69284632	+	3137	protein_coding	kelch domain containing 1 [Source:MGI Symbol;Acc:MGI:2672853]	-
ENSMUSG00000006932	3880.25	3894.2	3794.69	4830.4	4931.51	4722.4	3856.38	4828.1	-0.324159	0.00309912	0.0212287	Ctnnb1	9	120929216	120960507	+	5192	protein_coding	catenin (cadherin associated protein), beta 1 [Source:MGI Symbol;Acc:MGI:88276]	-
ENSMUSG00000027599	565.247	699.073	585.926	801.774	1008.58	795.067	616.749	868.473	-0.49326	0.00310625	0.0212692	Armc1	3	19131402	19163065	-	3673	protein_coding	armadillo repeat containing 1 [Source:MGI Symbol;Acc:MGI:1921502]	-
ENSMUSG00000042590	280.426	345.055	343.086	506.628	499.393	401.034	322.856	469.018	-0.537571	0.00311022	0.0212797	Ipo11	13	106794439	106936958	-	7878	protein_coding	importin 11 [Source:MGI Symbol;Acc:MGI:2442377]	-
ENSMUSG00000041241	796.445	826.34	769.135	1114.35	1009.8	1020.09	797.307	1048.08	-0.39452	0.00312733	0.0213598	Mul1	4	138434671	138442265	+	4000	protein_coding	mitochondrial ubiquitin ligase activator of NFKB 1 [Source:MGI Symbol;Acc:MGI:1915600]	-
ENSMUSG00000022450	2866.67	2628.69	2652.22	4439.97	2924.14	4096.35	2715.86	3820.15	-0.492383	0.00312897	0.0213598	Ndufa6	15	82350140	82354322	-	1801	protein_coding	NADH:ubiquinone oxidoreductase subunit A6 [Source:MGI Symbol;Acc:MGI:1914380]	-
ENSMUSG00000030967	601.29	616.618	717.284	917.973	837.218	858.072	645.064	871.088	-0.433258	0.00312925	0.0213598	Zranb1	7	132931142	132986391	+	5472	protein_coding	zinc finger, RAN-binding domain containing 1 [Source:MGI Symbol;Acc:MGI:106441]	-
ENSMUSG00000019923	843.915	806.623	938.518	1330.48	1119.96	1069.09	863.019	1173.18	-0.44258	0.00316837	0.0215511	Zwint	10	72654845	72674964	+	4434	protein_coding	ZW10 interactor [Source:MGI Symbol;Acc:MGI:1289227]	-
ENSMUSG00000027931	1560.36	1458.19	1431.11	1914.96	1773.58	2204.19	1483.22	1964.24	-0.405708	0.00317206	0.0215577	Npr1	3	90450591	90465866	-	4783	protein_coding	natriuretic peptide receptor 1 [Source:MGI Symbol;Acc:MGI:97371]	-
ENSMUSG00000021996	1050.5	1062.05	971.358	1705.8	1239.92	1323.11	1027.97	1422.94	-0.469052	0.00317264	0.0215577	Esd	14	74732297	74750765	+	3366	protein_coding	esterase D/formylglutathione hydrolase [Source:MGI Symbol;Acc:MGI:95421]	-
ENSMUSG00000066880	272.514	324.442	286.049	429.937	422.281	395.033	294.335	415.75	-0.497913	0.00317311	0.0215577	Zfp617	8	71908635	71934629	+	3024	protein_coding	zinc finger protein 617 [Source:MGI Symbol;Acc:MGI:2684459]	zf-C2H2
ENSMUSG00000058966	771.831	530.579	628.271	1228.22	762.554	953.081	643.56	981.286	-0.608681	0.00317428	0.0215577	Fam57b	7	126797668	126830219	+	3935	protein_coding	family with sequence similarity 57, member B [Source:MGI Symbol;Acc:MGI:1916202]	-
ENSMUSG00000021930	281.305	289.488	249.753	405.535	433.297	346.029	273.515	394.954	-0.528845	0.00318025	0.0215815	Spryd7	14	61531993	61556886	-	4002	protein_coding	SPRY domain containing 7 [Source:MGI Symbol;Acc:MGI:1913924]	-
ENSMUSG00000087298	60.6564	64.5298	78.6419	113.875	153	101.009	67.9427	122.628	-0.848535	0.00319409	0.0216586	Gm9392	7	46820864	46821417	-	554	processed_pseudogene	predicted pseudogene 9392 [Source:MGI Symbol;Acc:MGI:3643262]	-
ENSMUSG00000040548	1235.98	1281.63	1191.73	1722.07	1668.32	1468.12	1236.45	1619.5	-0.388982	0.00320194	0.021695	Tex2	11	106502147	106613423	-	5576	protein_coding	testis expressed gene 2 [Source:MGI Symbol;Acc:MGI:102465]	-
ENSMUSG00000049940	1606.08	1330.03	1417.28	2232.19	1680.56	2048.17	1451.13	1986.97	-0.453579	0.00324308	0.0219397	Pgrmc2	3	41066326	41083046	-	3242	protein_coding	progesterone receptor membrane component 2 [Source:MGI Symbol;Acc:MGI:1918054]	-
ENSMUSG00000038260	317.347	199.863	229.876	443.881	314.569	428.036	249.029	395.495	-0.668089	0.0032658	0.0220681	Trpm4	7	45302632	45333780	-	10826	protein_coding	transient receptor potential cation channel, subfamily M, member 4 [Source:MGI Symbol;Acc:MGI:1915917]	-
ENSMUSG00000031229	908.967	1033.37	833.086	1206.15	1402.71	1167.1	925.142	1258.65	-0.443801	0.00326614	0.0220681	Atrx	X	105797615	105929403	-	21757	protein_coding	ATRX, chromatin remodeler [Source:MGI Symbol;Acc:MGI:103067]	-
ENSMUSG00000019368	154.718	202.552	178.025	274.23	335.377	230.019	178.431	279.875	-0.647535	0.00327707	0.0221268	Sec14l4	11	4031462	4048024	+	3487	protein_coding	SEC14-like lipid binding 4 [Source:MGI Symbol;Acc:MGI:2144095]	-
ENSMUSG00000019710	676.011	580.768	598.024	820.366	771.122	946.08	618.268	845.856	-0.452978	0.00328201	0.0221517	Mrpl24	3	87919506	87923672	+	2255	protein_coding	mitochondrial ribosomal protein L24 [Source:MGI Symbol;Acc:MGI:1914957]	-
ENSMUSG00000042298	415.804	354.914	392.346	558.918	548.353	500.042	387.688	535.771	-0.465996	0.00329495	0.0222218	Ttc19	11	62281473	62328451	+	4675	protein_coding	tetratricopeptide repeat domain 19 [Source:MGI Symbol;Acc:MGI:1920045]	-
ENSMUSG00000038515	175.816	180.146	220.37	350.921	268.057	265.022	192.111	294.667	-0.616324	0.00331068	0.0223021	Grtp1	8	13172022	13200620	-	4093	protein_coding	GH regulated TBC protein 1 [Source:MGI Symbol;Acc:MGI:1914040]	-
ENSMUSG00000044066	428.99	494.729	487.407	579.834	758.882	642.054	470.375	660.257	-0.488732	0.00333309	0.0224358	Cep68	11	20227037	20249429	-	5865	protein_coding	centrosomal protein 68 [Source:MGI Symbol;Acc:MGI:2667663]	-
ENSMUSG00000059495	2955.46	3040.97	3239.88	3905.45	5014.74	3635.31	3078.77	4185.17	-0.442688	0.00335049	0.0225332	Arhgef12	9	42963842	43107239	-	13620	protein_coding	Rho guanine nucleotide exchange factor (GEF) 12 [Source:MGI Symbol;Acc:MGI:1916882]	-
ENSMUSG00000008429	674.253	756.433	775.185	1165.48	915.554	947.08	735.29	1009.37	-0.45694	0.00335624	0.0225497	Herpud2	9	25108132	25151820	-	5857	protein_coding	HERPUD family member 2 [Source:MGI Symbol;Acc:MGI:1915393]	-
ENSMUSG00000004843	628.541	619.307	569.506	872.655	728.282	859.073	605.785	820.003	-0.437424	0.00335775	0.0225497	Chmp2b	16	65539128	65562726	-	1928	protein_coding	charged multivesicular body protein 2B [Source:MGI Symbol;Acc:MGI:1916192]	-
ENSMUSG00000001445	861.497	798.557	782.098	1163.15	992.667	1083.09	814.051	1079.64	-0.407543	0.00336033	0.0225497	Mrpl10	11	97041560	97049213	+	1708	protein_coding	mitochondrial ribosomal protein L10 [Source:MGI Symbol;Acc:MGI:1333801]	-
ENSMUSG00000040006	1892.66	2079.29	2108.64	2544.76	2665.88	2555.22	2026.86	2588.62	-0.35286	0.00336755	0.0225895	Ginm1	10	7767947	7792824	-	2996	protein_coding	glycoprotein integral membrane 1 [Source:MGI Symbol;Acc:MGI:2384905]	-
ENSMUSG00000004642	324.38	362.084	322.346	498.494	441.865	461.039	336.27	467.133	-0.474423	0.00336961	0.0225946	Slbp	5	33634952	33652574	-	6076	protein_coding	stem-loop binding protein [Source:MGI Symbol;Acc:MGI:108402]	-
ENSMUSG00000014601	726.998	690.111	607.531	970.263	807.842	999.084	674.88	925.73	-0.456654	0.00337205	0.0226023	Strip1	3	107612532	107631694	-	5453	protein_coding	striatin interacting protein 1 [Source:MGI Symbol;Acc:MGI:2443884]	-
ENSMUSG00000031245	246.142	274.252	240.247	340.463	369.649	370.031	253.547	360.048	-0.50631	0.00337479	0.022612	Hmgn5	X	109004534	109013404	-	1934	protein_coding	high-mobility group nucleosome binding domain 5 [Source:MGI Symbol;Acc:MGI:1355295]	-
ENSMUSG00000032840	689.197	725.96	781.234	1284	892.298	947.08	732.131	1041.13	-0.507812	0.00338389	0.0226643	2410131K14Rik	5	118245227	118266093	+	5649	protein_coding	RIKEN cDNA 2410131K14 gene [Source:MGI Symbol;Acc:MGI:1924042]	-
ENSMUSG00000046743	176.695	259.016	171.975	303.28	373.321	285.024	202.562	320.542	-0.661434	0.00339967	0.0227526	Fat4	3	38886940	39011985	+	17165	protein_coding	FAT atypical cadherin 4 [Source:MGI Symbol;Acc:MGI:3045256]	-
ENSMUSG00000106019	152.96	169.391	150.37	184.757	362.305	251.021	157.574	266.028	-0.754469	0.0034058	0.0227848	Gm43672	3	22074412	22076142	-	1731	lincRNA	predicted gene 43672 [Source:MGI Symbol;Acc:MGI:5663809]	-
ENSMUSG00000032381	660.188	693.696	609.259	816.88	1006.13	849.072	654.381	890.694	-0.444383	0.00342715	0.0229014	Fam96a	9	66126611	66138955	+	1240	protein_coding	family with sequence similarity 96, member A [Source:MGI Symbol;Acc:MGI:1915500]	-
ENSMUSG00000029238	677.769	689.214	545.308	802.936	1132.2	835.071	637.431	923.403	-0.534161	0.00342913	0.0229059	Clock	5	76209868	76304792	-	13727	protein_coding	circadian locomotor output cycles kaput [Source:MGI Symbol;Acc:MGI:99698]	bHLH
ENSMUSG00000043336	349.873	336.989	303.333	433.423	429.625	570.048	330.065	477.699	-0.535027	0.00344036	0.0229546	Filip1l	16	57353093	57573126	+	5335	protein_coding	filamin A interacting protein 1-like [Source:MGI Symbol;Acc:MGI:1925999]	-
ENSMUSG00000002550	4305.73	4727.71	3773.95	5367.24	7210.6	5220.44	4269.13	5932.76	-0.474644	0.0034436	0.0229674	Uck1	2	32255002	32260159	-	2751	protein_coding	uridine-cytidine kinase 1 [Source:MGI Symbol;Acc:MGI:98904]	-
ENSMUSG00000037531	241.747	264.393	276.543	457.825	367.201	330.028	260.894	385.018	-0.560437	0.0034483	0.02299	Mrpl47	3	32725397	32737605	-	4419	protein_coding	mitochondrial ribosomal protein L47 [Source:MGI Symbol;Acc:MGI:1921850]	-
ENSMUSG00000101225	21.0979	20.6137	17.2839	46.4796	51.4081	41.0035	19.6652	46.2971	-1.23349	0.00345536	0.0230283	1700008J07Rik	7	127510438	127512869	-	2432	antisense	RIKEN cDNA 1700008J07 gene [Source:MGI Symbol;Acc:MGI:1916610]	-
ENSMUSG00000038816	104.61	112.927	153.827	233.56	188.497	185.016	123.788	202.357	-0.708006	0.0034698	0.0231069	Ctnnal1	4	56810935	56865188	-	7661	protein_coding	catenin (cadherin associated protein), alpha-like 1 [Source:MGI Symbol;Acc:MGI:1859649]	-
ENSMUSG00000038624	72.9635	50.1899	46.6666	83.6634	143.208	103.009	56.6067	109.96	-0.956317	0.00347518	0.0231339	Nepn	10	52388972	52404625	+	1999	protein_coding	nephrocan [Source:MGI Symbol;Acc:MGI:1913900]	-
ENSMUSG00000039046	331.413	355.81	410.494	690.223	417.385	562.047	365.905	556.552	-0.605426	0.00349153	0.023225	Usp6nl	2	6322667	6446390	+	8059	protein_coding	USP6 N-terminal like [Source:MGI Symbol;Acc:MGI:2138893]	-
ENSMUSG00000029687	126.587	153.258	133.086	303.28	149.328	263.022	137.644	238.543	-0.794985	0.00351828	0.0233941	Ezh2	6	47530139	47595341	-	6678	protein_coding	enhancer of zeste 2 polycomb repressive complex 2 subunit [Source:MGI Symbol;Acc:MGI:107940]	-
ENSMUSG00000004591	862.376	894.455	844.321	1124.81	1242.36	1059.09	867.05	1142.09	-0.396978	0.00352696	0.0234429	Pkn2	3	142790902	142882004	-	12877	protein_coding	protein kinase N2 [Source:MGI Symbol;Acc:MGI:109211]	-
ENSMUSG00000035840	243.505	296.658	285.185	501.98	423.505	326.028	275.116	417.171	-0.599247	0.00354959	0.0235816	Lysmd3	13	81657663	81672871	+	4250	protein_coding	LysM, putative peptidoglycan-binding, domain containing 3 [Source:MGI Symbol;Acc:MGI:1915906]	-
ENSMUSG00000031379	124.829	86.936	111.481	232.398	140.76	181.015	107.749	184.725	-0.777961	0.00356261	0.0236529	Pir	X	164269371	164373011	+	5553	protein_coding	pirin [Source:MGI Symbol;Acc:MGI:1916906]	-
ENSMUSG00000028684	857.98	706.243	851.234	1091.11	1029.39	1113.09	805.153	1077.86	-0.420963	0.003572	0.0236972	Urod	4	116989965	116994413	-	2591	protein_coding	uroporphyrinogen decarboxylase [Source:MGI Symbol;Acc:MGI:98916]	-
ENSMUSG00000057777	10.5489	17.9249	13.8272	40.6697	39.1681	33.0028	14.1003	37.6135	-1.41453	0.00358921	0.0237753	Mab21l2	3	86545581	86548629	-	3049	protein_coding	mab-21-like 2 (C. elegans) [Source:MGI Symbol;Acc:MGI:1346022]	-
ENSMUSG00000067377	116.038	86.936	114.074	178.947	149.328	188.016	105.683	172.097	-0.704605	0.0035943	0.0238	Tspan6	X	133891068	133898429	-	2060	protein_coding	tetraspanin 6 [Source:MGI Symbol;Acc:MGI:1926264]	-
ENSMUSG00000020534	524.81	647.987	755.308	1056.25	861.698	848.072	642.702	922.007	-0.520344	0.00362665	0.0239869	Shmt1	11	60788104	60811718	-	3883	protein_coding	serine hydroxymethyltransferase 1 (soluble) [Source:MGI Symbol;Acc:MGI:98299]	-
ENSMUSG00000038759	499.316	558.362	524.568	747.16	664.634	711.06	527.415	707.618	-0.424296	0.00366097	0.0242048	Nup205	6	35177421	35247596	+	9306	protein_coding	nucleoporin 205 [Source:MGI Symbol;Acc:MGI:2141625]	-
ENSMUSG00000037031	726.998	586.146	512.469	1041.14	714.818	935.079	608.538	897.014	-0.560224	0.00368734	0.0243607	Tspan15	10	62185396	62231251	-	8183	protein_coding	tetraspanin 15 [Source:MGI Symbol;Acc:MGI:1917673]	-
ENSMUSG00000029001	117.796	120.097	88.1481	176.623	203.185	154.013	108.681	177.94	-0.709793	0.00368946	0.0243655	Fbxo44	4	148152800	148160482	-	3024	protein_coding	F-box protein 44 [Source:MGI Symbol;Acc:MGI:1354744]	-
ENSMUSG00000060679	516.019	625.581	608.395	971.425	691.562	820.069	583.332	827.685	-0.50502	0.00369356	0.0243741	Mrps9	1	42851233	42905683	+	5763	protein_coding	mitochondrial ribosomal protein S9 [Source:MGI Symbol;Acc:MGI:1916777]	-
ENSMUSG00000041341	714.691	643.506	721.605	943.537	996.339	844.071	693.267	927.982	-0.419939	0.00370533	0.0244334	Atg2b	12	105616136	105685211	-	13456	protein_coding	autophagy related 2B [Source:MGI Symbol;Acc:MGI:1923809]	-
ENSMUSG00000030671	4482.42	4696.34	4410	5321.92	9003.77	5629.48	4529.59	6651.72	-0.554224	0.00371047	0.024458	Pde3b	7	114415281	114539251	+	9114	protein_coding	phosphodiesterase 3B, cGMP-inhibited [Source:MGI Symbol;Acc:MGI:1333863]	-
ENSMUSG00000021482	545.029	620.203	547.901	815.718	858.026	681.058	571.044	784.934	-0.458132	0.00371238	0.0244614	Aaed1	13	64275280	64312710	-	3850	protein_coding	AhpC/TSA antioxidant enzyme domain containing 1 [Source:MGI Symbol;Acc:MGI:1913379]	-
ENSMUSG00000025950	2333.07	3029.32	2824.2	3860.13	3440.67	3572.3	2728.86	3624.37	-0.409455	0.00372384	0.0245277	Idh1	1	65158616	65186500	-	2771	protein_coding	isocitrate dehydrogenase 1 (NADP+), soluble [Source:MGI Symbol;Acc:MGI:96413]	-
ENSMUSG00000062683	1788.92	1689.43	1611.73	2660.96	1871.5	2460.21	1696.69	2330.89	-0.458409	0.00372573	0.0245309	Atp5g2	15	102662864	102672352	-	1675	protein_coding	ATP synthase, H+ transporting, mitochondrial F0 complex, subunit C2 (subunit 9) [Source:MGI Symbol;Acc:MGI:1915192]	-
ENSMUSG00000046949	260.207	337.885	386.296	507.79	425.953	525.044	328.13	486.263	-0.568099	0.00373889	0.0245897	Nqo2	13	33964687	33988443	+	4042	protein_coding	N-ribosyldihydronicotinamide quinone reductase 2 [Source:MGI Symbol;Acc:MGI:104513]	-
ENSMUSG00000030879	889.627	873.841	873.703	1292.13	1061.21	1135.1	879.057	1162.81	-0.403635	0.00374989	0.0246528	Mrpl17	7	105803206	105811099	-	7605	protein_coding	mitochondrial ribosomal protein L17 [Source:MGI Symbol;Acc:MGI:1351608]	-
ENSMUSG00000020290	773.589	694.592	695.679	950.509	1037.95	892.075	721.286	960.18	-0.412158	0.00377377	0.0247911	Xpo1	11	23256041	23298249	+	7181	protein_coding	exportin 1 [Source:MGI Symbol;Acc:MGI:2144013]	-
ENSMUSG00000033585	483.493	435.576	546.173	1038.82	506.737	797.067	488.414	780.875	-0.67729	0.00377897	0.024816	Ndn	7	62346569	62350262	+	3694	protein_coding	necdin [Source:MGI Symbol;Acc:MGI:97290]	-
ENSMUSG00000027680	725.24	847.85	874.568	1086.46	1030.61	1144.1	815.886	1087.06	-0.414323	0.00384538	0.0251975	Fxr1	3	34019943	34070322	+	6553	protein_coding	fragile X mental retardation gene 1, autosomal homolog [Source:MGI Symbol;Acc:MGI:104860]	-
ENSMUSG00000029621	1201.7	1117.62	988.642	1566.36	1441.88	1375.12	1102.65	1461.12	-0.405945	0.00384715	0.0251975	Arpc1a	5	145083830	145108761	+	2567	protein_coding	actin related protein 2/3 complex, subunit 1A [Source:MGI Symbol;Acc:MGI:1928896]	-
ENSMUSG00000022427	745.458	744.782	740.617	965.615	985.323	943.08	743.619	964.672	-0.375276	0.0038779	0.0253703	Tomm22	15	79670861	79673400	+	1651	protein_coding	translocase of outer mitochondrial membrane 22 [Source:MGI Symbol;Acc:MGI:2450248]	-
ENSMUSG00000022452	905.451	760.018	851.234	1164.32	1004.91	1216.1	838.901	1128.44	-0.428215	0.0038893	0.0254246	Smdt1	15	82338959	82349091	+	1479	protein_coding	single-pass membrane protein with aspartate rich tail 1 [Source:MGI Symbol;Acc:MGI:1916279]	-
ENSMUSG00000028653	392.069	483.974	420.864	529.868	858.026	576.049	432.302	654.648	-0.597842	0.00390018	0.025478	Trit1	4	123016597	123054949	+	2087	protein_coding	tRNA isopentenyltransferase 1 [Source:MGI Symbol;Acc:MGI:1914216]	-
ENSMUSG00000028879	1397.73	1305.83	1307.53	1804.57	1643.84	1696.14	1337.03	1714.85	-0.359066	0.00390814	0.0255119	Stx12	4	132853501	132884509	-	3188	protein_coding	syntaxin 12 [Source:MGI Symbol;Acc:MGI:1931027]	-
ENSMUSG00000089941	22.856	25.0949	23.3333	80.1774	31.8241	60.0051	23.7614	57.3355	-1.27318	0.00391576	0.0255415	Gm16168	17	10496446	10569396	+	1691	antisense	predicted gene 16168 [Source:MGI Symbol;Acc:MGI:3802010]	-
ENSMUSG00000038174	452.725	503.691	344.815	510.114	1292.55	563.048	433.744	788.57	-0.861677	0.00392004	0.0255504	Fam126b	1	58522806	58586323	-	12041	protein_coding	family with sequence similarity 126, member B [Source:MGI Symbol;Acc:MGI:1098784]	-
ENSMUSG00000020832	420.199	469.634	440.741	693.709	593.642	551.047	443.525	612.799	-0.465854	0.00393919	0.0256561	Eral1	11	78073376	78080383	-	2268	protein_coding	Era (G-protein)-like 1 (E. coli) [Source:MGI Symbol;Acc:MGI:1889295]	-
ENSMUSG00000052698	489.647	434.68	496.913	664.659	580.178	700.059	473.747	648.299	-0.453234	0.00394769	0.0256925	Tln2	9	67217087	67559703	-	18357	protein_coding	talin 2 [Source:MGI Symbol;Acc:MGI:1917799]	-
ENSMUSG00000020775	1047.86	824.548	991.234	1465.27	1096.71	1440.12	954.548	1334.03	-0.483259	0.00396294	0.025782	Mrpl38	11	116131817	116138868	-	2550	protein_coding	mitochondrial ribosomal protein L38 [Source:MGI Symbol;Acc:MGI:1926269]	-
ENSMUSG00000105484	8.79078	5.37748	4.32099	23.2398	17.136	29.0024	6.16308	23.1261	-1.91269	0.00396946	0.0258052	Gm42775	9	110288952	110293937	-	740	lincRNA	predicted gene 42775 [Source:MGI Symbol;Acc:MGI:5662912]	-
ENSMUSG00000000384	872.925	999.316	1007.65	1388.58	1274.19	1165.1	959.965	1275.96	-0.41016	0.00399125	0.0259372	Tbrg4	11	6615598	6626067	-	3696	protein_coding	transforming growth factor beta regulated gene 4 [Source:MGI Symbol;Acc:MGI:1100868]	-
ENSMUSG00000041733	893.144	926.72	1029.26	1268.89	1150.56	1345.11	949.707	1254.86	-0.402366	0.00400334	0.0260061	Coq5	5	115279666	115296972	+	3034	protein_coding	coenzyme Q5 methyltransferase [Source:MGI Symbol;Acc:MGI:1098643]	-
ENSMUSG00000056486	230.319	208.826	231.605	378.809	277.849	330.028	223.583	328.895	-0.557235	0.00400526	0.0260089	Chn1	2	73610660	73775346	-	6365	protein_coding	chimerin 1 [Source:MGI Symbol;Acc:MGI:1915674]	-
ENSMUSG00000035105	109.006	74.3885	67.4074	137.115	211.753	117.01	83.6005	155.292	-0.890606	0.00402315	0.0260868	Egln3	12	54178981	54203860	-	2662	protein_coding	egl-9 family hypoxia-inducible factor 3 [Source:MGI Symbol;Acc:MGI:1932288]	-
ENSMUSG00000034109	642.606	717.894	822.716	998.15	986.547	954.081	727.739	979.593	-0.428528	0.00402322	0.0260868	Golim4	3	75875084	75956949	-	11072	protein_coding	golgi integral membrane protein 4 [Source:MGI Symbol;Acc:MGI:1920374]	-
ENSMUSG00000024219	897.539	1020.83	1052.59	1708.13	1058.76	1538.13	990.319	1435.01	-0.535458	0.00405029	0.0262428	Anks1	17	27909306	28062775	+	10136	protein_coding	ankyrin repeat and SAM domain containing 1 [Source:MGI Symbol;Acc:MGI:2446180]	-
ENSMUSG00000037697	886.99	1105.97	1013.7	1345.59	1547.14	1209.1	1002.22	1367.28	-0.447605	0.00405516	0.0262647	Ddhd1	14	45588467	45658143	-	14076	protein_coding	DDHD domain containing 1 [Source:MGI Symbol;Acc:MGI:2150302]	-
ENSMUSG00000037685	470.307	548.503	479.629	683.251	638.93	699.059	499.48	673.747	-0.432321	0.00407168	0.0263423	Atp8a1	5	67618140	67847434	-	14278	protein_coding	ATPase, aminophospholipid transporter (APLT), class I, type 8A, member 1 [Source:MGI Symbol;Acc:MGI:1330848]	-
ENSMUSG00000067851	982.81	949.126	938.518	1130.62	1612.01	1232.1	956.818	1324.91	-0.469116	0.00410035	0.0264886	Arfgef1	1	10137571	10232670	-	11318	protein_coding	ADP-ribosylation factor guanine nucleotide-exchange factor 1(brefeldin A-inhibited) [Source:MGI Symbol;Acc:MGI:2442988]	-
ENSMUSG00000071369	634.695	608.552	583.333	769.238	806.618	829.07	608.86	801.642	-0.39711	0.00411257	0.0265444	Map3k5	10	19934472	20142753	+	6086	protein_coding	mitogen-activated protein kinase kinase kinase 5 [Source:MGI Symbol;Acc:MGI:1346876]	-
ENSMUSG00000025240	535.359	595.108	635.185	741.35	910.658	763.064	588.551	805.024	-0.451264	0.00411563	0.0265468	Sacm1l	9	123529759	123592600	+	3738	protein_coding	SAC1 suppressor of actin mutations 1-like (yeast) [Source:MGI Symbol;Acc:MGI:1933169]	-
ENSMUSG00000029851	152.96	118.305	140	190.567	201.961	251.021	137.088	214.516	-0.64768	0.00411844	0.0265468	Tcaf2	6	42623016	42645254	-	4778	protein_coding	TRPM8 channel-associated factor 2 [Source:MGI Symbol;Acc:MGI:2385258]	-
ENSMUSG00000039989	392.069	373.735	479.629	783.182	529.993	543.046	415.145	618.74	-0.575262	0.00411847	0.0265468	Cbx4	11	119077573	119086221	-	5210	protein_coding	chromobox 4 [Source:MGI Symbol;Acc:MGI:1195985]	-
ENSMUSG00000039753	465.032	513.55	499.506	596.101	785.81	663.056	492.696	681.656	-0.467862	0.00417354	0.0268424	Fbxl5	5	43744615	43821638	-	9740	protein_coding	F-box and leucine-rich repeat protein 5 [Source:MGI Symbol;Acc:MGI:2152883]	-
ENSMUSG00000029047	264.603	255.431	222.963	386.943	342.721	332.028	247.665	353.897	-0.514625	0.00424655	0.0272499	Pex10	4	155067016	155072433	+	3298	protein_coding	peroxisomal biogenesis factor 10 [Source:MGI Symbol;Acc:MGI:2684988]	-
ENSMUSG00000029447	1153.35	1101.49	1121.73	1459.46	1406.38	1438.12	1125.52	1434.65	-0.350146	0.00425062	0.027255	Cct6a	5	129786998	129846371	+	3620	processed_transcript	chaperonin containing Tcp1, subunit 6a (zeta) [Source:MGI Symbol;Acc:MGI:107943]	-
ENSMUSG00000002731	254.054	322.649	281.728	404.373	413.713	394.033	286.144	404.04	-0.49764	0.00425962	0.0272956	Prkra	2	76629898	76648015	-	2028	protein_coding	protein kinase, interferon inducible double stranded RNA dependent activator [Source:MGI Symbol;Acc:MGI:1344375]	-
ENSMUSG00000027566	1148.08	984.08	1120	1706.97	1233.8	1523.13	1084.05	1487.96	-0.457108	0.00426493	0.0273128	Psma7	2	180036374	180042433	-	3071	protein_coding	proteasome (prosome, macropain) subunit, alpha type 7 [Source:MGI Symbol;Acc:MGI:1347070]	-
ENSMUSG00000020849	3282.48	3669.24	3442.96	4752.54	4296.25	4194.35	3464.89	4414.38	-0.349351	0.00427783	0.0273722	Ywhae	11	75732869	75765845	+	2568	protein_coding	tyrosine 3-monooxygenase/tryptophan 5-monooxygenase activation protein, epsilon polypeptide [Source:MGI Symbol;Acc:MGI:894689]	-
ENSMUSG00000033249	50.9865	43.9161	50.9876	105.741	63.6482	110.009	48.6301	93.1329	-0.940502	0.00431976	0.0276203	Hsf4	8	105269801	105275845	+	1753	protein_coding	heat shock transcription factor 4 [Source:MGI Symbol;Acc:MGI:1347058]	HSF
ENSMUSG00000025980	6842.75	7371.64	8113.95	9290.12	8919.31	11128.9	7442.78	9779.46	-0.394006	0.00432856	0.0276664	Hspd1	1	55077835	55088243	-	2642	protein_coding	heat shock protein 1 (chaperonin) [Source:MGI Symbol;Acc:MGI:96242]	-
ENSMUSG00000069769	755.128	855.02	975.679	1091.11	1266.84	1140.1	861.942	1166.02	-0.435635	0.00433543	0.0277001	Msi2	11	88339382	88718513	-	10405	protein_coding	musashi RNA-binding protein 2 [Source:MGI Symbol;Acc:MGI:1923876]	-
ENSMUSG00000019970	1458.39	2457.51	1323.95	2588.92	2870.29	2507.21	1746.62	2655.47	-0.604416	0.00434991	0.0277724	Sgk1	10	21882184	21999903	+	4903	protein_coding	serum/glucocorticoid regulated kinase 1 [Source:MGI Symbol;Acc:MGI:1340062]	-
ENSMUSG00000005312	2202.97	2162.65	2379.13	2988.64	2716.06	2858.24	2248.25	2854.32	-0.344363	0.00435573	0.0277994	Ubqln1	13	58176156	58215653	-	4406	protein_coding	ubiquilin 1 [Source:MGI Symbol;Acc:MGI:1860276]	-
ENSMUSG00000074922	106.368	112.927	118.395	134.791	265.609	182.015	112.564	194.138	-0.784775	0.00436064	0.0278205	Fam122a	19	24476502	24477356	-	855	protein_coding	family with sequence similarity 122, member A [Source:MGI Symbol;Acc:MGI:1915284]	-
ENSMUSG00000069114	204.825	204.344	173.704	390.429	233.785	291.025	194.291	305.079	-0.651413	0.00438113	0.0279207	Zbtb10	3	9250602	9285333	+	7414	protein_coding	zinc finger and BTB domain containing 10 [Source:MGI Symbol;Acc:MGI:2139883]	-
ENSMUSG00000028959	1668.49	1636.55	1611.73	2346.06	1837.23	2318.2	1638.92	2167.16	-0.403382	0.00439002	0.0279672	Fastk	5	24438440	24445287	-	4372	protein_coding	Fas-activated serine/threonine kinase [Source:MGI Symbol;Acc:MGI:1913837]	-
ENSMUSG00000015214	554.698	665.912	643.827	825.014	937.587	772.065	621.479	844.888	-0.442403	0.00439505	0.027989	Mtmr1	X	71364760	71419196	+	5859	protein_coding	myotubularin related protein 1 [Source:MGI Symbol;Acc:MGI:1858271]	-
ENSMUSG00000029263	232.956	246.468	293.827	313.738	438.193	393.033	257.75	381.655	-0.565922	0.00441072	0.0280684	Pigg	5	108312609	108349355	+	4573	protein_coding	phosphatidylinositol glycan anchor biosynthesis, class G [Source:MGI Symbol;Acc:MGI:3576484]	-
ENSMUSG00000085793	170.541	178.353	157.284	232.398	242.353	270.023	168.726	248.258	-0.558475	0.00444566	0.0282509	Lin52	12	84451422	84546145	+	3110	protein_coding	lin-52 homolog (C. elegans) [Source:MGI Symbol;Acc:MGI:3045391]	-
ENSMUSG00000027447	9160	8093.11	8145.06	12123.1	9394.23	12141	8466.06	11219.4	-0.406306	0.00444587	0.0282509	Cst3	2	148871722	148875692	-	1266	protein_coding	cystatin C [Source:MGI Symbol;Acc:MGI:102519]	-
ENSMUSG00000033429	445.693	456.19	469.259	669.307	511.633	801.068	457.047	660.669	-0.532966	0.00445285	0.028285	Mcee	7	64392607	64412125	+	956	protein_coding	methylmalonyl CoA epimerase [Source:MGI Symbol;Acc:MGI:1920974]	-
ENSMUSG00000002996	643.485	736.715	716.419	899.381	900.866	956.081	698.873	918.776	-0.395004	0.00446788	0.0283599	Hbp1	12	31926254	31950535	-	6167	protein_coding	high mobility group box transcription factor 1 [Source:MGI Symbol;Acc:MGI:894659]	HMG
ENSMUSG00000019763	973.14	1248.47	1151.11	1636.08	1362.32	1546.13	1124.24	1514.84	-0.430441	0.00447497	0.0283946	Rmnd1	10	4401915	4432388	-	5894	protein_coding	required for meiotic nuclear division 1 homolog [Source:MGI Symbol;Acc:MGI:1913334]	-
ENSMUSG00000039461	535.359	453.501	504.691	758.78	582.626	734.062	497.85	691.823	-0.475286	0.0045003	0.0285242	Tcta	9	108302958	108306160	-	1838	protein_coding	T cell leukemia translocation altered gene [Source:MGI Symbol;Acc:MGI:1918829]	-
ENSMUSG00000022174	869.408	687.422	721.605	1227.06	1014.7	927.078	759.478	1056.28	-0.475489	0.00450364	0.028535	Dad1	14	54235479	54254104	-	3916	protein_coding	defender against cell death 1 [Source:MGI Symbol;Acc:MGI:101912]	-
ENSMUSG00000039018	362.18	427.51	475.308	647.229	514.081	629.053	421.666	596.788	-0.501655	0.0045591	0.0288446	Mtg1	7	140137564	140150786	+	4006	protein_coding	mitochondrial ribosome-associated GTPase 1 [Source:MGI Symbol;Acc:MGI:2685015]	-
ENSMUSG00000061518	4172.98	2853.65	4218.15	6811.59	3694.04	7281.62	3748.26	5929.08	-0.661693	0.00460519	0.0290941	Cox5b	1	36691449	36693681	+	1587	protein_coding	cytochrome c oxidase subunit 5B [Source:MGI Symbol;Acc:MGI:88475]	-
ENSMUSG00000026571	870.287	837.095	849.506	1222.41	1151.79	999.084	852.296	1124.43	-0.399167	0.00460884	0.0291066	Dcaf6	1	165328698	165460475	-	6424	protein_coding	DDB1 and CUL4 associated factor 6 [Source:MGI Symbol;Acc:MGI:1921356]	-
ENSMUSG00000033917	1414.44	1228.76	1148.52	1580.31	2126.09	1556.13	1263.9	1754.18	-0.472495	0.00462989	0.0292185	Gde1	7	118688545	118705778	-	1692	protein_coding	glycerophosphodiester phosphodiesterase 1 [Source:MGI Symbol;Acc:MGI:1891827]	-
ENSMUSG00000032745	537.996	639.024	536.666	797.126	750.314	750.063	571.229	765.834	-0.423034	0.00463409	0.0292344	Gpbp1	13	111425680	111490111	-	3905	protein_coding	GC-rich promoter binding protein 1 [Source:MGI Symbol;Acc:MGI:1920524]	-
ENSMUSG00000056579	727.877	850.539	740.617	1005.12	1212.99	940.079	773.011	1052.73	-0.444967	0.00464696	0.0292945	Tug1	11	3639785	3649673	-	9734	antisense	taurine upregulated gene 1 [Source:MGI Symbol;Acc:MGI:2144114]	-
ENSMUSG00000030718	644.364	538.645	593.703	795.964	856.802	737.062	592.238	796.61	-0.426998	0.00466823	0.0294179	Ppme1	7	100326737	100372307	-	3100	protein_coding	protein phosphatase methylesterase 1 [Source:MGI Symbol;Acc:MGI:1919840]	-
ENSMUSG00000075256	87.9078	110.238	85.5555	158.031	170.136	134.011	94.5673	154.06	-0.702558	0.00468299	0.029479	Cerkl	2	79330543	79456785	-	5284	protein_coding	ceramide kinase-like [Source:MGI Symbol;Acc:MGI:3037816]	-
ENSMUSG00000023019	56511.5	45982.9	52767	71313.7	59520.8	72534.1	51753.8	67789.6	-0.389406	0.00470632	0.0296152	Gpd1	15	99717515	99725005	+	2961	protein_coding	glycerol-3-phosphate dehydrogenase 1 (soluble) [Source:MGI Symbol;Acc:MGI:95679]	-
ENSMUSG00000031841	632.057	598.693	623.95	1048.12	694.01	874.074	618.234	872.067	-0.496584	0.00471513	0.02966	Cdh13	8	118283733	119324921	+	11233	protein_coding	cadherin 13 [Source:MGI Symbol;Acc:MGI:99551]	-
ENSMUSG00000060152	480.856	416.755	407.901	647.229	581.402	556.047	435.171	594.893	-0.45065	0.00471867	0.0296716	Pop5	5	115235836	115245351	+	2296	protein_coding	processing of precursor 5, ribonuclease P/MRP family (S. cerevisiae) [Source:MGI Symbol;Acc:MGI:2151221]	-
ENSMUSG00000022197	2019.24	2478.12	2237.41	3350.02	2483.5	3380.29	2244.92	3071.27	-0.452428	0.00472474	0.0296991	Pdzd2	15	12359711	12739924	-	18419	protein_coding	PDZ domain containing 2 [Source:MGI Symbol;Acc:MGI:1922394]	-
ENSMUSG00000025151	1622.78	1399.04	1356.79	2229.86	1731.96	1910.16	1459.54	1957.33	-0.423431	0.00474313	0.029804	Maged1	X	94535474	94542143	-	4351	protein_coding	melanoma antigen, family D, 1 [Source:MGI Symbol;Acc:MGI:1930187]	-
ENSMUSG00000030629	1393.34	1546.03	1325.68	1725.56	1966.97	1841.16	1421.68	1844.56	-0.375657	0.00477195	0.0299636	Zfand6	7	84613766	84689959	-	4508	protein_coding	zinc finger, AN1-type domain 6 [Source:MGI Symbol;Acc:MGI:1929510]	-
ENSMUSG00000028565	1127.86	1659.85	1258.27	1907.99	2337.85	1609.14	1348.66	1951.66	-0.532851	0.00477683	0.0299834	Nfia	4	97772734	98118874	+	10891	protein_coding	nuclear factor I/A [Source:MGI Symbol;Acc:MGI:108056]	CTF/NFI
ENSMUSG00000025208	437.781	464.256	439.876	606.559	591.194	585.049	447.305	594.267	-0.4098	0.00478931	0.0300427	Mrpl43	19	45005014	45006442	-	1213	protein_coding	mitochondrial ribosomal protein L43 [Source:MGI Symbol;Acc:MGI:2137229]	-
ENSMUSG00000020978	708.537	794.972	805.432	1029.52	1066.11	942.08	769.647	1012.57	-0.395258	0.00482628	0.0302287	Klhdc2	12	69296681	69310687	+	5438	protein_coding	kelch domain containing 2 [Source:MGI Symbol;Acc:MGI:1916804]	-
ENSMUSG00000028251	98.4568	129.956	114.938	206.834	176.256	161.014	114.45	181.368	-0.663303	0.00484544	0.0303378	Tstd3	4	21757382	21767212	-	1588	protein_coding	thiosulfate sulfurtransferase (rhodanese)-like domain containing 3 [Source:MGI Symbol;Acc:MGI:1924282]	-
ENSMUSG00000022022	79.9961	92.3135	108.889	173.137	176.256	122.01	93.7328	157.134	-0.742348	0.00488001	0.0305433	Mtrf1	14	79397772	79423587	+	2413	protein_coding	mitochondrial translational release factor 1 [Source:MGI Symbol;Acc:MGI:2384815]	-
ENSMUSG00000001134	124.829	113.823	107.16	191.729	182.376	161.014	115.271	178.373	-0.628636	0.00490079	0.0306514	Uxt	X	20941722	20962017	-	1639	protein_coding	ubiquitously expressed prefoldin like chaperone [Source:MGI Symbol;Acc:MGI:1277988]	-
ENSMUSG00000039599	473.823	427.51	426.913	680.927	536.113	605.051	442.749	607.364	-0.456344	0.0049176	0.030712	Fam149b	14	20348162	20383491	+	9400	protein_coding	family with sequence similarity 149, member B [Source:MGI Symbol;Acc:MGI:2145567]	-
ENSMUSG00000022890	1518.17	1397.25	1438.89	1904.5	1701.36	2015.17	1451.44	1873.68	-0.368752	0.00492083	0.030712	Atp5j	16	84827866	84835625	-	3130	protein_coding	ATP synthase, H+ transporting, mitochondrial F0 complex, subunit F [Source:MGI Symbol;Acc:MGI:107777]	-
ENSMUSG00000027739	171.42	216.892	166.79	298.632	291.313	242.02	185.034	277.322	-0.58278	0.00492102	0.030712	Rab33b	3	51483920	51496232	+	3538	protein_coding	RAB33B, member RAS oncogene family [Source:MGI Symbol;Acc:MGI:1330805]	-
ENSMUSG00000024878	116.917	142.503	108.025	219.616	173.808	183.015	122.482	192.147	-0.649967	0.00495912	0.0309388	Cbwd1	19	24919916	24961616	-	1944	protein_coding	COBW domain containing 1 [Source:MGI Symbol;Acc:MGI:2385089]	-
ENSMUSG00000061559	426.353	460.671	411.358	618.179	559.37	567.048	432.794	581.532	-0.426215	0.00496395	0.0309579	Wdr61	9	54714735	54734519	-	4669	protein_coding	WD repeat domain 61 [Source:MGI Symbol;Acc:MGI:1917493]	-
ENSMUSG00000006699	3955.85	4244.63	3951.11	6014.47	4678.14	5131.43	4050.53	5274.68	-0.381002	0.00496875	0.0309654	Cdc42	4	137319696	137357720	-	2966	protein_coding	cell division cycle 42 [Source:MGI Symbol;Acc:MGI:106211]	-
ENSMUSG00000022401	473.823	504.587	470.987	603.073	773.57	615.052	483.133	663.898	-0.457761	0.00497225	0.0309654	Xpnpep3	15	81400138	81457482	+	7595	protein_coding	X-prolyl aminopeptidase 3, mitochondrial [Source:MGI Symbol;Acc:MGI:2445217]	-
ENSMUSG00000020482	389.432	344.159	340.494	422.965	507.961	609.051	358.028	513.326	-0.520984	0.00497456	0.0309688	Ccdc117	11	5528887	5542187	-	3372	protein_coding	coiled-coil domain containing 117 [Source:MGI Symbol;Acc:MGI:2144383]	-
ENSMUSG00000055493	168.783	204.344	182.346	259.124	275.401	271.023	185.158	268.516	-0.536447	0.0049929	0.0310719	Epm2a	10	11343404	11459644	+	3287	protein_coding	epilepsy, progressive myoclonic epilepsy, type 2 gene alpha [Source:MGI Symbol;Acc:MGI:1341085]	-
ENSMUSG00000007812	653.155	685.629	683.58	938.889	1030.61	774.065	674.121	914.522	-0.43903	0.00499697	0.0310861	Zfp655	5	145231715	145247302	+	5598	protein_coding	zinc finger protein 655 [Source:MGI Symbol;Acc:MGI:1919861]	zf-C2H2
ENSMUSG00000037490	1.75816	19.7174	19.8765	49.9656	35.4961	53.0045	13.784	46.1554	-1.74513	0.00500826	0.0311342	Slc2a12	10	22645011	22704285	+	4237	protein_coding	solute carrier family 2 (facilitated glucose transporter), member 12 [Source:MGI Symbol;Acc:MGI:3052471]	-
ENSMUSG00000058291	348.115	349.537	330.123	564.728	410.041	476.04	342.592	483.603	-0.497687	0.00501394	0.0311584	Zfp68	5	138603652	138619761	-	7962	protein_coding	zinc finger protein 68 [Source:MGI Symbol;Acc:MGI:1344427]	zf-C2H2
ENSMUSG00000020572	3252.59	4291.23	3904.44	5089.52	6848.3	4370.37	3816.09	5436.06	-0.5103	0.00503034	0.0312492	Nampt	12	32819545	32853349	+	5054	protein_coding	nicotinamide phosphoribosyltransferase [Source:MGI Symbol;Acc:MGI:1929865]	-
ENSMUSG00000005575	1131.37	1036.96	1107.9	1543.12	1236.24	1576.13	1092.08	1451.83	-0.411263	0.00507667	0.0315147	Ube2m	7	13035120	13038275	-	2357	protein_coding	ubiquitin-conjugating enzyme E2M [Source:MGI Symbol;Acc:MGI:108278]	-
ENSMUSG00000020471	294.491	252.742	307.654	531.03	321.913	440.037	284.962	430.993	-0.597385	0.0050817	0.0315279	Pold2	11	5872180	5878292	-	1896	protein_coding	polymerase (DNA directed), delta 2, regulatory subunit [Source:MGI Symbol;Acc:MGI:1097163]	-
ENSMUSG00000016757	218.89	211.514	223.827	386.943	270.505	307.026	218.077	321.491	-0.559993	0.00508241	0.0315279	Ttll12	15	83575090	83595157	-	4039	protein_coding	tubulin tyrosine ligase-like family, member 12 [Source:MGI Symbol;Acc:MGI:3039573]	-
ENSMUSG00000028383	3133.03	4033.11	4416.91	5378.86	5519.03	4758.4	3861.02	5218.76	-0.434621	0.00508778	0.0315426	Hsdl2	4	59581563	59618689	+	2795	protein_coding	hydroxysteroid dehydrogenase like 2 [Source:MGI Symbol;Acc:MGI:1919729]	-
ENSMUSG00000027828	2180.11	2129.48	2076.67	2818.99	2676.9	2544.21	2128.75	2680.03	-0.332105	0.00508838	0.0315426	Ssr3	3	65379655	65392623	-	4172	protein_coding	signal sequence receptor, gamma [Source:MGI Symbol;Acc:MGI:1914687]	-
ENSMUSG00000054099	75.6007	101.276	114.074	163.841	197.065	131.011	96.9836	163.972	-0.754869	0.00509757	0.0315771	Slc25a40	5	8422850	8454797	+	8386	protein_coding	solute carrier family 25, member 40 [Source:MGI Symbol;Acc:MGI:2442486]	-
ENSMUSG00000026383	126.587	152.362	140	205.672	252.145	187.016	139.65	214.944	-0.620246	0.00510641	0.0316207	Epb41l5	1	119545037	119649000	-	14758	protein_coding	erythrocyte membrane protein band 4.1 like 5 [Source:MGI Symbol;Acc:MGI:103006]	-
ENSMUSG00000090266	263.723	260.808	227.284	349.759	357.409	345.029	250.605	350.732	-0.484895	0.00517436	0.0320075	Mettl23	11	116843278	116854263	+	2697	protein_coding	methyltransferase like 23 [Source:MGI Symbol;Acc:MGI:1921569]	-
ENSMUSG00000041930	47.4702	103.965	66.5432	115.037	165.24	129.011	72.6594	136.429	-0.90863	0.00518921	0.0320802	Fam222a	5	114568016	114613220	+	3141	protein_coding	family with sequence similarity 222, member A [Source:MGI Symbol;Acc:MGI:3605543]	-
ENSMUSG00000041153	135.378	221.373	155.555	269.582	248.473	282.024	170.769	266.693	-0.644244	0.00523941	0.0323298	Osgin2	4	15997121	16013888	-	5571	protein_coding	oxidative stress induced growth inhibitor family member 2 [Source:MGI Symbol;Acc:MGI:2384798]	-
ENSMUSG00000026921	1667.61	1261.02	1236.67	2806.21	1372.11	2325.2	1388.43	2167.84	-0.643001	0.00524127	0.0323298	Egfl7	2	26580014	26593120	+	3581	protein_coding	EGF-like domain 7 [Source:MGI Symbol;Acc:MGI:2449923]	-
ENSMUSG00000045917	565.247	646.194	630.864	1039.98	761.33	768.065	614.102	856.459	-0.479661	0.00527174	0.0324662	Tmem268	4	63558781	63586357	+	3974	protein_coding	transmembrane protein 268 [Source:MGI Symbol;Acc:MGI:1913920]	-
ENSMUSG00000021178	1073.35	842.473	964.444	1403.69	1053.87	1683.14	960.09	1380.23	-0.524314	0.0052724	0.0324662	Psmc1	12	100110154	100123405	+	1933	protein_coding	protease (prosome, macropain) 26S subunit, ATPase 1 [Source:MGI Symbol;Acc:MGI:106054]	-
ENSMUSG00000100594	44.833	96.7947	63.0864	115.037	170.136	108.009	68.238	131.061	-0.940117	0.00527267	0.0324662	2810414N06Rik	1	151748949	151755018	-	1381	lincRNA	RIKEN cDNA 2810414N06 gene [Source:MGI Symbol;Acc:MGI:1919065]	-
ENSMUSG00000079316	493.163	460.671	574.691	699.519	669.53	691.058	509.508	686.702	-0.430489	0.00530549	0.0326453	Rab9	X	166457253	166479867	-	1749	protein_coding	RAB9, member RAS oncogene family [Source:MGI Symbol;Acc:MGI:1890695]	-
ENSMUSG00000027079	177.574	172.08	155.555	269.582	235.009	235.02	168.403	246.537	-0.549699	0.00532102	0.0327178	Clp1	2	84722104	84727350	-	2672	protein_coding	CLP1, cleavage and polyadenylation factor I subunit [Source:MGI Symbol;Acc:MGI:2138968]	-
ENSMUSG00000038121	1923.42	2454.82	2197.65	2580.78	3510.44	2864.24	2191.97	2985.16	-0.445452	0.00533165	0.0327717	Fam210a	18	68260187	68300333	-	9813	protein_coding	family with sequence similarity 210, member A [Source:MGI Symbol;Acc:MGI:1914000]	-
ENSMUSG00000070923	759.524	870.256	795.061	1005.12	1033.06	1134.1	808.28	1057.43	-0.388125	0.00533764	0.0327969	Klhl9	4	88718292	88722465	-	4174	protein_coding	kelch-like 9 [Source:MGI Symbol;Acc:MGI:2180122]	-
ENSMUSG00000039195	596.894	556.57	701.728	1021.39	723.386	863.073	618.397	869.283	-0.49139	0.00535986	0.0328763	1110008P14Rik	2	32377097	32381938	-	2694	protein_coding	RIKEN cDNA 1110008P14 gene [Source:MGI Symbol;Acc:MGI:1920987]	-
ENSMUSG00000026000	457.121	434.68	420	684.413	503.065	634.054	437.267	607.177	-0.474303	0.00536431	0.0328763	Lancl1	1	67000517	67038872	-	6863	protein_coding	LanC (bacterial lantibiotic synthetase component C)-like 1 [Source:MGI Symbol;Acc:MGI:1336997]	-
ENSMUSG00000028149	983.689	1037.85	1037.9	1376.96	1396.59	1195.1	1019.81	1322.88	-0.374846	0.00536435	0.0328763	Rap1gds1	3	138925902	139075201	-	7559	protein_coding	RAP1, GTP-GDP dissociation stimulator 1 [Source:MGI Symbol;Acc:MGI:2385189]	-
ENSMUSG00000021294	599.531	457.086	460.617	802.936	831.098	575.049	505.745	736.361	-0.540942	0.00537689	0.0329109	Kif26a	12	112146208	112181747	+	6918	protein_coding	kinesin family member 26A [Source:MGI Symbol;Acc:MGI:2447072]	-
ENSMUSG00000037075	306.798	346.848	313.704	419.479	506.737	420.035	322.45	448.751	-0.47602	0.00539929	0.0330248	Rnf139	15	58889229	58907057	+	5110	protein_coding	ring finger protein 139 [Source:MGI Symbol;Acc:MGI:1923091]	-
ENSMUSG00000022257	668.979	626.477	618.765	886.599	795.602	822.069	638.074	834.757	-0.387657	0.0054122	0.0330807	Laptm4b	15	34238028	34284302	+	1938	protein_coding	lysosomal-associated protein transmembrane 4B [Source:MGI Symbol;Acc:MGI:1890494]	-
ENSMUSG00000027314	261.965	224.062	226.42	623.989	246.025	364.031	237.482	411.348	-0.792654	0.00543809	0.0332176	Dll4	2	119325784	119335962	+	3852	protein_coding	delta like canonical Notch ligand 4 [Source:MGI Symbol;Acc:MGI:1859388]	-
ENSMUSG00000044224	378.883	383.594	396.666	513.6	496.945	541.046	386.381	517.197	-0.421211	0.00543841	0.0332176	Dnajc21	15	10446756	10470516	-	4777	protein_coding	DnaJ heat shock protein family (Hsp40) member C21 [Source:MGI Symbol;Acc:MGI:1925371]	-
ENSMUSG00000031781	1026.76	1003.8	1170.12	1588.44	1351.3	1300.11	1066.89	1413.28	-0.405333	0.00546711	0.033358	Ciapin1	8	94819804	94838358	-	9212	protein_coding	cytokine induced apoptosis inhibitor 1 [Source:MGI Symbol;Acc:MGI:1922083]	-
ENSMUSG00000025613	1409.16	1449.23	1438.02	1981.19	1652.4	1895.16	1432.14	1842.92	-0.364057	0.00548027	0.0334214	Cct8	16	87483326	87495873	-	3088	protein_coding	chaperonin containing Tcp1, subunit 8 (theta) [Source:MGI Symbol;Acc:MGI:107183]	-
ENSMUSG00000045679	356.027	329.819	347.407	620.503	386.785	506.043	344.418	504.444	-0.550994	0.00548133	0.0334214	Pqlc3	12	16988648	17000408	-	5408	protein_coding	PQ loop repeat containing [Source:MGI Symbol;Acc:MGI:2444067]	-
ENSMUSG00000039263	1221.92	1226.07	1265.18	1675.59	1413.72	1747.15	1237.72	1612.15	-0.381751	0.0054853	0.0334234	Npepl1	2	174110349	174123070	+	2998	protein_coding	aminopeptidase-like 1 [Source:MGI Symbol;Acc:MGI:2448523]	-
ENSMUSG00000022881	49.2284	63.6336	71.7284	123.171	85.6802	120.01	61.5301	109.62	-0.834933	0.00548948	0.0334361	Rfc4	16	23113943	23127737	-	1533	protein_coding	replication factor C (activator 1) 4 [Source:MGI Symbol;Acc:MGI:2146571]	-
ENSMUSG00000020745	1736.18	1847.17	1883.95	2184.54	2487.17	2278.19	1822.43	2316.64	-0.346027	0.00551983	0.0335818	Pafah1b1	11	74673949	74724670	-	9620	protein_coding	platelet-activating factor acetylhydrolase, isoform 1b, subunit 1 [Source:MGI Symbol;Acc:MGI:109520]	-
ENSMUSG00000028603	6537.71	7034.65	7426.91	8433.73	9406.47	8587.73	6999.75	8809.31	-0.331675	0.00558906	0.0338892	Scp2	4	108043839	108144998	-	3478	protein_coding	sterol carrier protein 2, liver [Source:MGI Symbol;Acc:MGI:98254]	-
ENSMUSG00000072582	159.113	155.947	178.889	241.694	222.769	258.022	164.65	240.828	-0.549538	0.00565453	0.0342566	Ptrh2	11	86683985	86692457	+	3132	protein_coding	peptidyl-tRNA hydrolase 2 [Source:MGI Symbol;Acc:MGI:2444848]	-
ENSMUSG00000101249	4025.3	8286.7	3365.18	32807.7	15451.8	9317.79	5225.73	19192.4	-1.87683	0.00569444	0.0344683	Gm29216	1	24615706	24616197	-	492	unprocessed_pseudogene	predicted gene 29216 [Source:MGI Symbol;Acc:MGI:5579922]	-
ENSMUSG00000027835	326.138	380.009	367.284	514.762	544.681	432.036	357.81	497.16	-0.473304	0.00573299	0.0346537	Pdcd10	3	75516490	75556856	-	2939	protein_coding	programmed cell death 10 [Source:MGI Symbol;Acc:MGI:1928396]	-
ENSMUSG00000000538	1444.33	1399.94	1470.86	1777.85	1777.25	1874.16	1438.38	1809.75	-0.331502	0.00575526	0.0347522	Tom1l2	11	60226714	60352905	-	8764	protein_coding	target of myb1-like 2 (chicken) [Source:MGI Symbol;Acc:MGI:2443306]	-
ENSMUSG00000040123	684.802	750.159	707.777	965.615	932.691	882.075	714.246	926.793	-0.375555	0.00575832	0.034753	Zmym5	14	56790585	56811716	-	7102	protein_coding	zinc finger, MYM-type 5 [Source:MGI Symbol;Acc:MGI:3041170]	-
ENSMUSG00000033735	635.574	465.152	585.061	866.845	714.818	759.064	561.929	780.242	-0.473412	0.005785	0.0348836	Spr	6	85130176	85137766	-	3545	protein_coding	sepiapterin reductase [Source:MGI Symbol;Acc:MGI:103078]	-
ENSMUSG00000024789	625.904	587.938	553.95	722.759	815.186	793.067	589.264	777.004	-0.399068	0.00578848	0.0348926	Jak2	19	29251828	29313080	+	5030	protein_coding	Janus kinase 2 [Source:MGI Symbol;Acc:MGI:96629]	-
ENSMUSG00000020585	4394.51	4719.64	3939.87	5629.85	5462.73	5419.46	4351.34	5504.01	-0.339036	0.00579949	0.0349469	Laptm4a	12	8921664	8938742	+	1773	protein_coding	lysosomal-associated protein transmembrane 4A [Source:MGI Symbol;Acc:MGI:108017]	-
ENSMUSG00000027180	1246.53	1430.41	1366.3	1674.43	1903.33	1651.14	1347.75	1742.96	-0.370716	0.00585423	0.0352524	Fbxo3	2	104027721	104063240	+	7237	protein_coding	F-box protein 3 [Source:MGI Symbol;Acc:MGI:1929084]	-
ENSMUSG00000022757	728.756	655.157	696.543	1064.38	827.426	898.076	693.485	929.962	-0.423302	0.00588261	0.0353949	Tfg	16	56690332	56717450	-	2292	protein_coding	Trk-fused gene [Source:MGI Symbol;Acc:MGI:1338041]	-
ENSMUSG00000061758	777.984	744.782	677.531	977.235	926.571	955.081	733.432	952.962	-0.377899	0.00590034	0.035469	Akr1b10	6	34384218	34396950	+	3535	protein_coding	aldo-keto reductase family 1, member B10 (aldose reductase) [Source:MGI Symbol;Acc:MGI:1915111]	-
ENSMUSG00000024875	699.746	622.892	589.382	879.627	762.554	915.077	637.34	852.42	-0.420154	0.00590903	0.035509	Yif1a	19	5088538	5092879	+	1493	protein_coding	Yip1 interacting factor homolog A (S. cerevisiae) [Source:MGI Symbol;Acc:MGI:1915340]	-
ENSMUSG00000016344	581.071	520.72	472.716	641.419	711.146	788.067	524.835	713.544	-0.443823	0.00592947	0.0356196	Ppdpf	2	181187247	181188771	+	1336	protein_coding	pancreatic progenitor cell differentiation and proliferation factor [Source:MGI Symbol;Acc:MGI:1913746]	-
ENSMUSG00000044475	212.737	231.232	210.864	307.928	279.073	345.029	218.278	310.677	-0.510907	0.00596024	0.0357799	Ascc1	10	60002805	60099988	+	2193	protein_coding	activating signal cointegrator 1 complex subunit 1 [Source:MGI Symbol;Acc:MGI:1916340]	-
ENSMUSG00000027170	711.174	713.413	683.58	985.369	898.418	859.073	702.722	914.287	-0.379388	0.00597858	0.0358776	Eif3m	2	104999656	105017080	-	2590	protein_coding	eukaryotic translation initiation factor 3, subunit M [Source:MGI Symbol;Acc:MGI:1351744]	-
ENSMUSG00000022853	1569.15	1923.35	1338.64	1530.34	3242.38	2842.24	1610.38	2538.32	-0.656526	0.00601218	0.0360422	Ehhadh	16	21761287	21787807	-	2981	protein_coding	enoyl-Coenzyme A, hydratase/3-hydroxyacyl Coenzyme A dehydrogenase [Source:MGI Symbol;Acc:MGI:1277964]	-
ENSMUSG00000036817	936.218	1078.19	1181.36	1367.66	1381.9	1431.12	1065.25	1393.56	-0.387653	0.00603016	0.0361301	Sun1	5	139200637	139249840	+	7596	protein_coding	Sad1 and UNC84 domain containing 1 [Source:MGI Symbol;Acc:MGI:1924303]	-
ENSMUSG00000038671	523.052	460.671	525.432	687.899	599.762	760.064	503.052	682.575	-0.441158	0.00603099	0.0361301	Arfrp1	2	181357690	181365404	-	4320	protein_coding	ADP-ribosylation factor related protein 1 [Source:MGI Symbol;Acc:MGI:1923938]	-
ENSMUSG00000028563	237.351	241.091	233.333	321.872	329.257	334.028	237.258	328.386	-0.469168	0.00603807	0.0361492	Tm2d1	4	98355370	98383306	-	1124	protein_coding	TM2 domain containing 1 [Source:MGI Symbol;Acc:MGI:2137022]	-
ENSMUSG00000032615	225.923	267.978	283.457	352.083	357.409	383.032	259.119	364.175	-0.491503	0.00606711	0.0362919	Nt5m	11	59839447	59880968	+	3361	protein_coding	5',3'-nucleotidase, mitochondrial [Source:MGI Symbol;Acc:MGI:1917127]	-
ENSMUSG00000020354	100.215	98.5872	88.1481	126.657	159.12	172.015	95.6501	152.597	-0.67543	0.0060676	0.0362919	Sgcd	11	46896253	47988969	-	8257	protein_coding	sarcoglycan, delta (dystrophin-associated glycoprotein) [Source:MGI Symbol;Acc:MGI:1346525]	-
ENSMUSG00000036285	374.487	353.122	331.852	471.768	438.193	549.046	353.154	486.336	-0.463028	0.00608552	0.0363695	Noa1	5	77294182	77310084	-	4029	protein_coding	nitric oxide associated 1 [Source:MGI Symbol;Acc:MGI:1914306]	-
ENSMUSG00000045410	294.491	398.83	339.629	512.438	539.785	422.036	344.317	491.42	-0.512242	0.00612938	0.0366067	Akr1e1	13	4590750	4609174	-	3640	protein_coding	aldo-keto reductase family 1, member E1 [Source:MGI Symbol;Acc:MGI:1914758]	-
ENSMUSG00000053716	662.825	519.824	497.778	1115.51	613.226	822.069	560.142	850.269	-0.60233	0.0061367	0.0366378	Dusp7	9	106368632	106375724	+	3356	protein_coding	dual specificity phosphatase 7 [Source:MGI Symbol;Acc:MGI:2387100]	-
ENSMUSG00000005078	294.491	235.713	254.938	372.999	385.561	345.029	261.714	367.863	-0.490326	0.00616416	0.0367893	Jkamp	12	72085589	72101461	+	2692	protein_coding	JNK1/MAPK8-associated membrane protein [Source:MGI Symbol;Acc:MGI:1915057]	-
ENSMUSG00000038542	344.599	348.64	375.926	463.634	550.801	451.038	356.388	488.491	-0.453787	0.00621419	0.0370358	Pcid2	8	13077189	13105459	-	3084	protein_coding	PCI domain containing 2 [Source:MGI Symbol;Acc:MGI:2443003]	-
ENSMUSG00000037664	343.72	348.64	314.568	425.289	881.282	387.033	335.643	564.535	-0.748816	0.00621606	0.0370358	Cdkn1c	7	143458339	143461050	-	2039	protein_coding	cyclin-dependent kinase inhibitor 1C (P57) [Source:MGI Symbol;Acc:MGI:104564]	-
ENSMUSG00000034761	341.961	399.726	353.457	507.79	474.913	498.042	365.048	493.582	-0.435556	0.00622552	0.0370718	Map4k5	12	69803750	69893200	-	8614	protein_coding	mitogen-activated protein kinase kinase kinase kinase 5 [Source:MGI Symbol;Acc:MGI:1925503]	-
ENSMUSG00000114940	26.3723	15.2362	27.6543	46.4796	64.8722	45.0038	23.0876	52.1185	-1.17059	0.00622634	0.0370718	Gm21378	13	120099087	120100332	-	1246	processed_pseudogene	predicted gene, 21378 [Source:MGI Symbol;Acc:MGI:5434733]	-
ENSMUSG00000022265	2823.6	2415.39	2518.27	3905.45	2882.53	3527.3	2585.75	3438.43	-0.411278	0.0062322	0.037094	Ank	15	27466677	27594909	+	3610	protein_coding	progressive ankylosis [Source:MGI Symbol;Acc:MGI:3045421]	-
ENSMUSG00000042340	130.983	88.7285	76.9135	181.271	145.656	168.014	98.8749	164.98	-0.739333	0.00625795	0.0372219	Ctf1	7	127712736	127718192	+	1824	protein_coding	cardiotrophin 1 [Source:MGI Symbol;Acc:MGI:105115]	-
ENSMUSG00000016833	183.727	185.523	177.16	266.096	246.025	266.022	182.137	259.381	-0.51067	0.00628298	0.0373581	Mrps18c	5	100798627	100804471	+	1076	protein_coding	mitochondrial ribosomal protein S18C [Source:MGI Symbol;Acc:MGI:1915985]	-
ENSMUSG00000031310	647.002	578.08	608.395	798.288	780.914	805.068	611.159	794.757	-0.379057	0.00628767	0.0373733	Zmym3	X	101404384	101420849	-	8021	protein_coding	zinc finger, MYM-type 3 [Source:MGI Symbol;Acc:MGI:1927231]	-
ENSMUSG00000036093	755.128	852.331	739.753	919.135	1468.8	990.084	782.404	1126.01	-0.524667	0.00633263	0.0376022	Arl5a	2	52397951	52424901	-	5409	protein_coding	ADP-ribosylation factor-like 5A [Source:MGI Symbol;Acc:MGI:1922673]	-
ENSMUSG00000028932	790.291	721.479	813.21	1143.4	877.61	1099.09	774.993	1040.03	-0.424807	0.00635219	0.0377055	Psmc2	5	21785283	21803787	+	5031	protein_coding	proteasome (prosome, macropain) 26S subunit, ATPase 2 [Source:MGI Symbol;Acc:MGI:109555]	-
ENSMUSG00000029458	1036.43	1099.7	1061.23	1353.72	1536.12	1259.11	1065.79	1382.98	-0.375338	0.0063601	0.0377268	Brap	5	121660563	121687256	+	8419	protein_coding	BRCA1 associated protein [Source:MGI Symbol;Acc:MGI:1919649]	-
ENSMUSG00000033488	421.078	427.51	435.555	539.164	565.49	595.05	428.048	566.568	-0.404903	0.00636597	0.037736	Cryzl2	1	157458577	157492638	+	2534	protein_coding	crystallin zeta like 2 [Source:MGI Symbol;Acc:MGI:2448516]	-
ENSMUSG00000016386	2.63723	9.85872	2.59259	27.8878	29.3761	10.0008	5.02952	22.4216	-2.15472	0.00638877	0.0378583	Mpped2	2	106693269	106868356	+	3425	protein_coding	metallophosphoesterase domain containing 2 [Source:MGI Symbol;Acc:MGI:1924265]	-
ENSMUSG00000044636	143.29	197.174	188.395	319.548	228.889	258.022	176.286	268.819	-0.608918	0.00640018	0.0378954	Csrnp2	15	100479570	100495488	-	4375	protein_coding	cysteine-serine-rich nuclear protein 2 [Source:MGI Symbol;Acc:MGI:2386852]	-
ENSMUSG00000039533	41.3167	26.8874	19.8765	29.0498	177.48	51.0043	29.3602	85.8449	-1.54478	0.00640152	0.0378954	Mmd2	5	142562358	142608800	-	5193	protein_coding	monocyte to macrophage differentiation-associated 2 [Source:MGI Symbol;Acc:MGI:1922354]	-
ENSMUSG00000034872	45.7121	44.8124	40.6173	96.4453	75.8882	69.0058	43.7139	80.4464	-0.878482	0.00642524	0.03801	Gipc3	10	81335265	81343266	-	3521	protein_coding	GIPC PDZ domain containing family, member 3 [Source:MGI Symbol;Acc:MGI:2387006]	-
ENSMUSG00000028291	400.86	400.623	408.765	567.052	495.721	552.047	403.416	538.273	-0.416528	0.00644102	0.0380905	Akirin2	4	34550937	34566908	+	1711	protein_coding	akirin 2 [Source:MGI Symbol;Acc:MGI:1889364]	-
ENSMUSG00000054013	291.854	219.581	426.049	654.201	325.585	625.053	312.495	534.946	-0.776084	0.00644991	0.0381173	Tmem179	12	112500189	112516747	-	2499	protein_coding	transmembrane protein 179 [Source:MGI Symbol;Acc:MGI:2144891]	-
ENSMUSG00000113178	12.3071	21.5099	9.50617	33.6977	48.9601	32.0027	14.4411	38.2202	-1.40318	0.00645581	0.0381392	Mylf-ps	12	101221997	101222417	-	421	processed_pseudogene	myosin light chain, alkali, fast skeletal muscle, pseudogene [Source:MGI Symbol;Acc:MGI:97270]	-
ENSMUSG00000034557	305.04	403.311	343.086	492.684	635.258	417.035	350.479	514.992	-0.553925	0.00646396	0.0381702	Zfyve9	4	108637466	108780798	-	6459	protein_coding	zinc finger, FYVE domain containing 9 [Source:MGI Symbol;Acc:MGI:2652838]	-
ENSMUSG00000037826	378.883	483.974	510.741	549.622	838.442	622.053	457.866	670.039	-0.548625	0.00647353	0.0382052	Ppm1k	6	57506502	57535468	-	6022	protein_coding	protein phosphatase 1K (PP2C domain containing) [Source:MGI Symbol;Acc:MGI:2442111]	-
ENSMUSG00000038844	360.422	479.492	509.012	599.587	707.474	595.05	449.642	634.037	-0.495206	0.00647754	0.038216	Kif16b	2	142617474	142901531	-	9066	protein_coding	kinesin family member 16B [Source:MGI Symbol;Acc:MGI:1098240]	-
ENSMUSG00000045294	1594.65	1017.24	1405.18	4722.33	1578.96	3624.31	1339.02	3308.53	-1.30504	0.0064934	0.0382966	Insig1	5	28071363	28078662	+	3093	protein_coding	insulin induced gene 1 [Source:MGI Symbol;Acc:MGI:1916289]	-
ENSMUSG00000062937	289.217	238.402	278.271	454.339	332.929	371.031	268.63	386.1	-0.523285	0.00653072	0.038426	Mtap	4	89137122	89181081	+	3226	protein_coding	methylthioadenosine phosphorylase [Source:MGI Symbol;Acc:MGI:1914152]	-
ENSMUSG00000074994	472.944	556.57	458.024	656.525	807.842	601.051	495.846	688.473	-0.472642	0.00656971	0.0386164	Qser1	2	104754795	104816760	-	9037	protein_coding	glutamine and serine rich 1 [Source:MGI Symbol;Acc:MGI:2138986]	-
ENSMUSG00000028577	669.858	745.678	735.432	970.263	988.995	855.072	716.989	938.11	-0.387196	0.00657234	0.0386189	Plaa	4	94567514	94603244	-	6441	protein_coding	phospholipase A2, activating protein [Source:MGI Symbol;Acc:MGI:104810]	-
ENSMUSG00000038301	1517.29	1735.14	1478.64	1971.9	2707.5	1847.16	1577.02	2175.52	-0.463777	0.00662171	0.0388607	Snx10	6	51523901	51590679	+	9300	protein_coding	sorting nexin 10 [Source:MGI Symbol;Acc:MGI:1919232]	-
ENSMUSG00000068523	1088.3	1084.46	1069.88	1588.44	1401.48	1246.11	1080.88	1412.01	-0.385115	0.0066224	0.0388607	Gng5	3	146499807	146505572	+	2765	protein_coding	guanine nucleotide binding protein (G protein), gamma 5 [Source:MGI Symbol;Acc:MGI:109164]	-
ENSMUSG00000030612	211.858	172.08	231.605	330.005	249.697	337.028	205.181	305.577	-0.575676	0.00662889	0.0388858	Mrpl46	7	78775236	78783531	-	1415	protein_coding	mitochondrial ribosomal protein L46 [Source:MGI Symbol;Acc:MGI:1914558]	-
ENSMUSG00000024404	1272.91	1336.31	1267.78	1586.12	1700.14	1598.13	1292.33	1628.13	-0.333118	0.00664544	0.0389567	Riok3	18	12128850	12157367	+	3661	protein_coding	RIO kinase 3 [Source:MGI Symbol;Acc:MGI:1914128]	-
ENSMUSG00000019737	12.3071	16.1325	11.2346	41.8317	30.6001	30.0025	13.2247	34.1448	-1.36836	0.00664862	0.0389623	Syne4	7	30314807	30319046	+	2946	protein_coding	spectrin repeat containing, nuclear envelope family member 4 [Source:MGI Symbol;Acc:MGI:2141950]	-
ENSMUSG00000047694	508.986	541.333	480.494	708.815	727.058	609.051	510.271	681.641	-0.416962	0.00665564	0.0389904	Yipf6	X	98936316	98949017	+	7149	protein_coding	Yip1 domain family, member 6 [Source:MGI Symbol;Acc:MGI:1925179]	-
ENSMUSG00000018672	408.771	350.433	309.383	499.656	438.193	573.048	356.196	503.633	-0.500982	0.00666212	0.0390153	Copz2	11	96849870	96861203	+	2208	protein_coding	coatomer protein complex, subunit zeta 2 [Source:MGI Symbol;Acc:MGI:1929008]	-
ENSMUSG00000046160	32.5259	14.34	38.0247	457.825	41.6161	88.0074	28.2968	195.816	-2.79036	0.0066701	0.0390489	Olig1	16	91269772	91271933	+	2162	protein_coding	oligodendrocyte transcription factor 1 [Source:MGI Symbol;Acc:MGI:1355334]	bHLH
ENSMUSG00000018900	1115.55	1179.46	1169.26	1582.63	1799.28	1275.11	1154.76	1552.34	-0.426184	0.00668448	0.0391004	Slc22a5	11	53864542	53891660	-	3071	protein_coding	solute carrier family 22 (organic cation transporter), member 5 [Source:MGI Symbol;Acc:MGI:1329012]	-
ENSMUSG00000071072	994.238	872.945	766.543	1136.43	1117.52	1238.1	877.908	1164.02	-0.407354	0.00668719	0.0391004	Ptges3	10	128058954	128077272	+	2217	protein_coding	prostaglandin E synthase 3 [Source:MGI Symbol;Acc:MGI:1929282]	-
ENSMUSG00000057123	42.1958	48.3974	28.5185	89.4733	85.6802	59.005	39.7039	78.0528	-0.972975	0.00672569	0.0392954	Gja5	3	96904693	97077416	+	5746	protein_coding	gap junction protein, alpha 5 [Source:MGI Symbol;Acc:MGI:95716]	-
ENSMUSG00000041737	6564.08	6644.78	7354.32	10457.9	7635.33	8944.76	6854.39	9012.67	-0.394947	0.00676235	0.0394331	Tmem45b	9	31426196	31464462	-	4724	protein_coding	transmembrane protein 45b [Source:MGI Symbol;Acc:MGI:2384574]	-
ENSMUSG00000036585	189.881	222.269	259.259	536.84	227.665	367.031	223.803	377.179	-0.753384	0.00680609	0.0396723	Fgf1	18	38838673	38929404	-	4648	protein_coding	fibroblast growth factor 1 [Source:MGI Symbol;Acc:MGI:95515]	-
ENSMUSG00000063415	20.2188	43.9161	15.5555	110.389	56.3042	39.0033	26.5635	68.5655	-1.3673	0.00681223	0.0396949	Cyp26b1	6	84571414	84593908	-	5352	protein_coding	cytochrome P450, family 26, subfamily b, polypeptide 1 [Source:MGI Symbol;Acc:MGI:2176159]	-
ENSMUSG00000024140	6723.19	6574.87	6912.71	8835.78	9833.64	7446.63	6736.93	8705.35	-0.369679	0.00683616	0.0398078	Epas1	17	86753907	86833410	+	5309	protein_coding	endothelial PAS domain protein 1 [Source:MGI Symbol;Acc:MGI:109169]	-
ENSMUSG00000032456	192.518	187.316	251.481	363.703	242.353	359.03	210.438	321.695	-0.613389	0.00684193	0.0398281	Nmnat3	9	98287435	98420438	+	5004	protein_coding	nicotinamide nucleotide adenylyltransferase 3 [Source:MGI Symbol;Acc:MGI:1921330]	-
ENSMUSG00000028690	414.925	493.832	515.062	694.871	649.946	587.05	474.606	643.955	-0.43961	0.00686245	0.039921	Mmachc	4	116702279	116708406	-	2224	protein_coding	methylmalonic aciduria cblC type, with homocystinuria [Source:MGI Symbol;Acc:MGI:1914346]	-
ENSMUSG00000000317	411.409	327.13	330.123	1274.7	370.873	1420.12	356.221	1021.9	-1.52062	0.00687434	0.039962	Bcl6b	11	70224128	70229798	-	3719	protein_coding	B cell CLL/lymphoma 6, member B [Source:MGI Symbol;Acc:MGI:1278332]	ZBTB
ENSMUSG00000084830	56.261	72.596	65.679	140.601	99.1443	97.0082	64.8453	112.251	-0.790785	0.00687636	0.039962	Gm14539	X	20581141	20581314	-	174	processed_pseudogene	predicted gene 14539 [Source:MGI Symbol;Acc:MGI:3705371]	-
ENSMUSG00000022571	316.468	268.874	295.555	383.457	402.697	421.036	293.633	402.397	-0.454926	0.00689183	0.0400386	Pycrl	15	75916477	75921560	-	1339	protein_coding	pyrroline-5-carboxylate reductase-like [Source:MGI Symbol;Acc:MGI:1913444]	-
ENSMUSG00000066632	35.1631	25.9912	31.9753	62.7475	61.2002	59.005	31.0432	60.9842	-0.973156	0.00689747	0.040058	Pgk1-rs7	12	10898986	10900240	-	1255	processed_pseudogene	phosphoglycerate kinase-1, related sequence-7 [Source:MGI Symbol;Acc:MGI:97562]	-
ENSMUSG00000053799	262.844	420.34	313.704	614.693	445.537	445.038	332.296	501.756	-0.594421	0.00691694	0.0401578	Exoc6	19	37550418	37683245	+	2729	protein_coding	exocyst complex component 6 [Source:MGI Symbol;Acc:MGI:1351611]	-
ENSMUSG00000024055	402.618	390.764	470.987	576.348	565.49	555.047	421.456	565.628	-0.424132	0.00692476	0.0401898	Cyp4f13	17	32924688	32947402	-	3330	protein_coding	cytochrome P450, family 4, subfamily f, polypeptide 13 [Source:MGI Symbol;Acc:MGI:2158641]	-
ENSMUSG00000037720	643.485	699.969	661.111	808.746	914.33	879.074	668.188	867.384	-0.376421	0.00694195	0.0402638	Tmem33	5	67260565	67291461	+	8961	protein_coding	transmembrane protein 33 [Source:MGI Symbol;Acc:MGI:1915128]	-
ENSMUSG00000035621	1121.7	1238.61	1305.8	2623.78	1474.92	1425.12	1222.04	1841.27	-0.59122	0.00694211	0.0402638	Midn	10	80148272	80158368	+	4307	protein_coding	midnolin [Source:MGI Symbol;Acc:MGI:1890222]	-
ENSMUSG00000028803	319.984	310.102	300.741	522.896	390.457	397.034	310.276	436.796	-0.493051	0.00694798	0.0402845	Nipal3	4	135445420	135495038	-	7588	protein_coding	NIPA-like domain containing 3 [Source:MGI Symbol;Acc:MGI:1921802]	-
ENSMUSG00000039128	581.95	523.409	553.95	768.076	663.41	756.064	553.103	729.183	-0.399165	0.00696236	0.0403411	Cdc123	2	5794294	5845164	-	3463	protein_coding	cell division cycle 123 [Source:MGI Symbol;Acc:MGI:2138811]	-
ENSMUSG00000021243	367.455	343.263	377.654	495.008	495.721	465.039	362.791	485.256	-0.419028	0.00697957	0.0404274	Fcf1	12	84970897	84983303	+	1117	protein_coding	FCF1 rRNA processing protein [Source:MGI Symbol;Acc:MGI:1920986]	-
ENSMUSG00000031392	1328.29	1214.42	1373.21	1623.3	1884.97	1565.13	1305.3	1691.13	-0.373156	0.00698193	0.0404276	Irak1	X	74013914	74023918	-	4716	protein_coding	interleukin-1 receptor-associated kinase 1 [Source:MGI Symbol;Acc:MGI:107420]	-
ENSMUSG00000041058	718.207	964.362	805.432	1092.27	1350.08	1002.08	829.334	1148.14	-0.468757	0.00699646	0.0404984	Wwp1	4	19608303	19708993	-	6453	protein_coding	WW domain containing E3 ubiquitin protein ligase 1 [Source:MGI Symbol;Acc:MGI:1861728]	-
ENSMUSG00000092051	9.66986	11.6512	9.50617	22.0778	34.2721	30.0025	10.2757	28.7842	-1.4863	0.00700774	0.040549	Gm17229	10	20515327	20519768	-	2817	transcribed_processed_pseudogene	predicted gene 17229 [Source:MGI Symbol;Acc:MGI:4938056]	-
ENSMUSG00000028107	626.783	563.74	641.234	953.995	695.234	845.071	610.586	831.433	-0.445699	0.0070627	0.0407873	Tars2	3	95739976	95760206	-	6932	protein_coding	threonyl-tRNA synthetase 2, mitochondrial (putative) [Source:MGI Symbol;Acc:MGI:1919057]	-
ENSMUSG00000045817	2242.53	2853.65	2581.36	2794.59	4494.54	3500.3	2559.18	3596.47	-0.490806	0.00706889	0.0408095	Zfp36l2	17	84183931	84187947	-	3530	protein_coding	zinc finger protein 36, C3H type-like 2 [Source:MGI Symbol;Acc:MGI:107945]	-
ENSMUSG00000034723	311.194	397.038	301.605	399.725	649.946	464.039	336.612	504.57	-0.583289	0.00712291	0.0410536	Tmx4	2	134594185	134644145	-	10907	protein_coding	thioredoxin-related transmembrane protein 4 [Source:MGI Symbol;Acc:MGI:106558]	-
ENSMUSG00000041378	645.243	418.548	418.271	2435.53	514.081	2023.17	494.021	1657.6	-1.74652	0.00713032	0.0410828	Cldn5	16	18776847	18778262	+	1416	protein_coding	claudin 5 [Source:MGI Symbol;Acc:MGI:1276112]	-
ENSMUSG00000032126	408.771	424.821	413.086	643.743	499.393	548.046	415.56	563.728	-0.44008	0.00713439	0.0410927	Hmbs	9	44336339	44344228	-	3909	protein_coding	hydroxymethylbilane synthase [Source:MGI Symbol;Acc:MGI:96112]	-
ENSMUSG00000079557	1278.18	1296.87	1404.32	1742.99	1623.03	1657.14	1326.46	1674.39	-0.336019	0.00714274	0.0411272	2022-03-02	17	33685692	33718670	-	5997	protein_coding	membrane-associated ring finger (C3HC4) 2 [Source:MGI Symbol;Acc:MGI:1925915]	-
ENSMUSG00000037622	1106.76	910.587	1129.51	1365.34	1531.23	1271.11	1048.95	1389.23	-0.40481	0.0071577	0.0411998	Wdtc1	4	133292459	133353481	-	4800	protein_coding	WD and tetratricopeptide repeats 1 [Source:MGI Symbol;Acc:MGI:2685541]	-
ENSMUSG00000021466	325.259	325.338	418.271	626.313	452.881	464.039	356.289	514.411	-0.529387	0.00717109	0.0412337	Ptch1	13	63508328	63573598	-	14185	protein_coding	patched 1 [Source:MGI Symbol;Acc:MGI:105373]	-
ENSMUSG00000064361	54.5029	37.6424	33.7037	51.1276	96.6963	108.009	41.9496	85.2777	-1.02561	0.00717211	0.0412337	mt-Tr	MT	9808	9875	+	68	Mt_tRNA	mitochondrially encoded tRNA arginine [Source:MGI Symbol;Acc:MGI:102476]	-
ENSMUSG00000033102	187.244	252.742	250.617	425.289	246.025	412.035	230.201	361.116	-0.650937	0.00719505	0.0413331	Cdc14b	13	64189268	64275290	-	9179	protein_coding	CDC14 cell division cycle 14B [Source:MGI Symbol;Acc:MGI:2441808]	-
ENSMUSG00000097204	8.79078	24.1987	22.4691	31.3738	57.5282	52.0044	18.4862	46.9688	-1.34576	0.00724436	0.0415345	Gm17690	3	96167464	96172416	-	3469	antisense	predicted gene, 17690 [Source:MGI Symbol;Acc:MGI:4937324]	-
ENSMUSG00000032396	396.464	404.208	428.642	601.911	476.137	592.05	409.771	556.7	-0.442874	0.00728576	0.0417308	Dis3l	9	64306756	64341288	-	5458	protein_coding	DIS3 like exosome 3'-5' exoribonuclease [Source:MGI Symbol;Acc:MGI:2143272]	-
ENSMUSG00000049489	105.489	94.106	72.5926	123.171	190.945	141.012	90.7293	151.709	-0.740397	0.0073128	0.0418582	Fam58b	11	78750506	78751729	-	1224	protein_coding	family with sequence similarity 58, member B [Source:MGI Symbol;Acc:MGI:1916359]	-
ENSMUSG00000082321	25.4933	38.5386	22.4691	68.5575	62.4242	49.0041	28.8337	59.9953	-1.05591	0.00731999	0.0418857	Gm14253	2	156347202	156347840	-	639	processed_pseudogene	predicted gene 14253 [Source:MGI Symbol;Acc:MGI:3650994]	-
ENSMUSG00000006423	830.729	1030.68	931.605	1101.57	1567.95	1185.1	931.006	1284.87	-0.464351	0.00733154	0.0419243	C330007P06Rik	X	36823737	36874111	-	7424	protein_coding	RIKEN cDNA C330007P06 gene [Source:MGI Symbol;Acc:MGI:1924894]	-
ENSMUSG00000021578	533.601	528.786	517.654	698.357	723.386	642.054	526.68	687.932	-0.384696	0.00733776	0.0419462	Ccdc127	13	74350309	74365783	+	9559	protein_coding	coiled-coil domain containing 127 [Source:MGI Symbol;Acc:MGI:1914683]	-
ENSMUSG00000024761	54.5029	38.5386	49.2592	115.037	91.8002	63.0053	47.4336	89.9476	-0.919435	0.00734669	0.0419835	Gm16437	19	7668287	7668793	+	507	processed_pseudogene	predicted pseudogene 16437 [Source:MGI Symbol;Acc:MGI:3644508]	-
ENSMUSG00000062248	27.2514	30.4724	29.3827	54.6136	45.2881	79.0067	29.0355	59.6361	-1.04372	0.00741497	0.0423183	Cks2	13	51645232	51650660	+	692	protein_coding	CDC28 protein kinase regulatory subunit 2 [Source:MGI Symbol;Acc:MGI:1913447]	-
ENSMUSG00000073940	233.835	172.976	242.839	355.569	315.793	284.024	216.55	318.462	-0.555204	0.00743646	0.0424133	Hbb-bt	7	103812524	103813996	-	703	protein_coding	hemoglobin, beta adult t chain [Source:MGI Symbol;Acc:MGI:5474850]	-
ENSMUSG00000062328	476.46	515.342	410.494	639.095	594.866	647.055	467.432	627.005	-0.424278	0.0074394	0.0424162	Rpl17	18	75000477	75003381	+	775	protein_coding	ribosomal protein L17 [Source:MGI Symbol;Acc:MGI:2448270]	-
ENSMUSG00000051116	64.1727	101.276	63.9506	216.13	108.936	108.009	76.4664	144.359	-0.916291	0.00745172	0.0424588	Gm8121	5	57608569	57609067	+	499	processed_pseudogene	predicted pseudogene 8121 [Source:MGI Symbol;Acc:MGI:3645325]	-
ENSMUSG00000001467	209.221	172.976	271.358	336.977	261.937	420.035	217.851	339.65	-0.642131	0.00749612	0.04267	Cyp51	5	4081145	4104746	-	4415	protein_coding	cytochrome P450, family 51 [Source:MGI Symbol;Acc:MGI:106040]	-
ENSMUSG00000002222	2035.07	2183.26	2129.38	2927.06	2482.28	2617.22	2115.9	2675.52	-0.338569	0.00751152	0.0427159	Rmnd5a	6	71388634	71440637	-	6783	protein_coding	required for meiotic nuclear division 5 homolog A [Source:MGI Symbol;Acc:MGI:1915727]	-
ENSMUSG00000039069	188.123	185.523	218.642	327.682	247.249	284.024	197.429	286.318	-0.536473	0.00752512	0.0427655	Mtg2	2	180070588	180085902	+	5949	protein_coding	mitochondrial ribosome associated GTPase 2 [Source:MGI Symbol;Acc:MGI:106565]	-
ENSMUSG00000027219	1007.42	682.044	608.395	1206.15	887.402	1338.11	765.954	1143.89	-0.579152	0.00757134	0.0429434	Slc28a2	2	122426477	122461137	+	4208	protein_coding	solute carrier family 28 (sodium-coupled nucleoside transporter), member 2 [Source:MGI Symbol;Acc:MGI:1913105]	-
ENSMUSG00000042425	0.879078	0	0.864197	4.64796	12.24	9.00076	0.581092	8.62959	-3.8822	0.00758858	0.0430143	Frmpd3	X	140342263	140435467	+	10256	protein_coding	FERM and PDZ domain containing 3 [Source:MGI Symbol;Acc:MGI:3646547]	-
ENSMUSG00000024790	161.75	148.777	174.568	241.694	247.249	215.018	161.698	234.654	-0.535753	0.00759464	0.0430207	Sac3d1	19	6116004	6118586	-	1374	protein_coding	SAC3 domain containing 1 [Source:MGI Symbol;Acc:MGI:1913656]	-
ENSMUSG00000032606	248.779	322.649	299.012	457.825	400.249	369.031	290.147	409.035	-0.494838	0.00761156	0.0431026	Nicn1	9	108290429	108296498	+	2835	protein_coding	nicolin 1 [Source:MGI Symbol;Acc:MGI:1913507]	-
ENSMUSG00000042851	66.8099	128.163	154.691	338.139	182.376	150.013	116.555	223.51	-0.938152	0.00769608	0.043553	Zc3h6	2	128967402	129018563	+	5668	protein_coding	zinc finger CCCH type containing 6 [Source:MGI Symbol;Acc:MGI:1926001]	-
ENSMUSG00000057913	115.159	207.929	165.062	293.984	872.714	283.024	162.717	483.241	-1.56997	0.00776408	0.0438678	Gm10032	14	66784480	66793758	+	2253	lincRNA	predicted gene 10032 [Source:MGI Symbol;Acc:MGI:3642901]	-
ENSMUSG00000032411	414.046	578.976	558.271	676.279	845.786	662.056	517.098	728.04	-0.492952	0.00779671	0.0440227	Tfdp2	9	96196275	96323646	+	14029	protein_coding	transcription factor Dp 2 [Source:MGI Symbol;Acc:MGI:107167]	E2F
ENSMUSG00000027706	1403.89	1404.42	1337.78	1652.35	1851.92	1714.14	1382.03	1739.47	-0.331728	0.00782199	0.0441512	Sec62	3	30792875	30821263	+	4343	protein_coding	SEC62 homolog (S. cerevisiae) [Source:MGI Symbol;Acc:MGI:1916526]	-
ENSMUSG00000047242	86.1497	105.757	74.321	147.573	165.24	121.01	88.7426	144.608	-0.702652	0.00787022	0.0443947	Taf9b	X	106206883	106221158	-	3158	protein_coding	TATA-box binding protein associated factor 9B [Source:MGI Symbol;Acc:MGI:3039562]	-
ENSMUSG00000020163	2321.65	1634.76	2150.12	3638.19	1810.3	4302.36	2035.51	3250.29	-0.675411	0.00787424	0.0444031	Uqcr11	10	80402997	80406830	-	641	protein_coding	ubiquinol-cytochrome c reductase, complex III subunit XI [Source:MGI Symbol;Acc:MGI:1913844]	-
ENSMUSG00000015944	254.054	273.355	272.222	336.977	373.321	384.032	266.544	364.777	-0.453109	0.00788826	0.0444678	Castor2	5	134099711	134144343	+	7560	protein_coding	cytosolic arginine sensor for mTORC1 subunit 2 [Source:MGI Symbol;Acc:MGI:1933384]	-
ENSMUSG00000029198	1605.2	1607.87	1861.48	2358.84	1894.76	2402.2	1691.52	2218.6	-0.391602	0.007897	0.0445027	Grpel1	5	36464998	36474080	+	3528	protein_coding	GrpE-like 1, mitochondrial [Source:MGI Symbol;Acc:MGI:1334417]	-
ENSMUSG00000031839	1155.99	1122.1	1098.39	1690.7	1244.81	1525.13	1125.49	1486.88	-0.402015	0.00792124	0.0445819	Hsbp1	8	119344488	119348922	+	1861	protein_coding	heat shock factor binding protein 1 [Source:MGI Symbol;Acc:MGI:1915446]	-
ENSMUSG00000065979	735.789	833.51	794.197	1114.35	1140.77	888.075	787.832	1047.73	-0.410533	0.00792403	0.0445832	Cpped1	16	11803721	11909445	-	5205	protein_coding	calcineurin-like phosphoesterase domain containing 1 [Source:MGI Symbol;Acc:MGI:2443300]	-
ENSMUSG00000085611	79.117	60.9448	71.7284	106.903	156.672	100.008	70.5967	121.195	-0.776293	0.0079353	0.0446322	Ap3s1-ps1	X	38685592	38686170	-	579	processed_pseudogene	adaptor-related protein complex 3, sigma 1 subunit, pseudogene 1 [Source:MGI Symbol;Acc:MGI:1929216]	-
ENSMUSG00000107383	110.764	171.183	110.617	288.174	271.729	134.011	130.855	231.305	-0.819794	0.00797596	0.0448033	Gm4366	7	116824510	116825851	-	1342	processed_pseudogene	predicted gene 4366 [Source:MGI Symbol;Acc:MGI:3782551]	-
ENSMUSG00000060530	4.39539	5.37748	4.32099	23.2398	14.688	16.0014	4.69795	17.9764	-1.93626	0.00800474	0.0449216	A930017M01Rik	15	44752280	44884740	+	6307	transcribed_processed_pseudogene	RIKEN cDNA A930017M01 gene [Source:MGI Symbol;Acc:MGI:2685151]	-
ENSMUSG00000025609	956.437	1064.74	1055.18	1360.69	1233.8	1323.11	1025.45	1305.87	-0.348915	0.00803317	0.0450089	Mkln1	6	31398735	31516811	+	28943	protein_coding	muskelin 1, intracellular mediator containing kelch motifs [Source:MGI Symbol;Acc:MGI:1351638]	-
ENSMUSG00000039958	343.72	664.119	480.494	574.024	1130.98	732.062	496.111	812.355	-0.711104	0.00808403	0.0452504	Etfbkmt	6	149139849	149151171	+	2496	protein_coding	electron transfer flavoprotein beta subunit lysine methyltransferase [Source:MGI Symbol;Acc:MGI:2443575]	-
ENSMUSG00000027961	247.9	314.583	282.592	525.22	347.617	370.031	281.692	414.289	-0.556349	0.00812449	0.0454623	Lrrc39	3	116562973	116583134	+	5230	protein_coding	leucine rich repeat containing 39 [Source:MGI Symbol;Acc:MGI:1924557]	-
ENSMUSG00000053897	51.8656	62.7373	42.3457	84.8254	91.8002	98.0083	52.3162	91.5446	-0.808967	0.00814473	0.045561	Slc39a8	3	135825279	135888572	+	7664	protein_coding	solute carrier family 39 (metal ion transporter), member 8 [Source:MGI Symbol;Acc:MGI:1914797]	-
ENSMUSG00000021572	32.5259	58.2561	39.7531	92.9593	79.5602	73.0062	43.5117	81.8419	-0.911174	0.0081519	0.0455849	Cep72	13	74036500	74062299	-	8178	protein_coding	centrosomal protein 72 [Source:MGI Symbol;Acc:MGI:1921720]	-
ENSMUSG00000030591	2247.8	2438.69	2754.2	4467.86	2826.22	3103.26	2480.23	3465.78	-0.482659	0.00815422	0.0455849	Psmd8	7	29174188	29180701	-	3057	protein_coding	proteasome (prosome, macropain) 26S subunit, non-ATPase, 8 [Source:MGI Symbol;Acc:MGI:1888669]	-
ENSMUSG00000032393	1483.01	1617.73	1582.35	1998.62	2388.03	1768.15	1561.03	2051.6	-0.393786	0.00816578	0.0456349	Dpp8	9	65032414	65082651	+	13707	protein_coding	dipeptidylpeptidase 8 [Source:MGI Symbol;Acc:MGI:1921638]	-
ENSMUSG00000029547	830.729	760.914	780.37	1042.31	986.547	994.084	790.671	1007.65	-0.349783	0.00816899	0.0456373	Ints1	5	139751282	139775674	-	9270	protein_coding	integrator complex subunit 1 [Source:MGI Symbol;Acc:MGI:1915760]	-
ENSMUSG00000052656	453.604	368.358	440.741	605.397	515.305	589.05	420.901	569.918	-0.437595	0.00821944	0.0458761	Rnf103	6	71493894	71510881	+	6602	protein_coding	ring finger protein 103 [Source:MGI Symbol;Acc:MGI:109483]	-
ENSMUSG00000026977	472.944	555.673	514.197	604.235	730.73	728.062	514.272	687.676	-0.41949	0.0082464	0.0460119	2022-03-07	2	60209887	60250676	+	10391	protein_coding	membrane-associated ring finger (C3HC4) 7 [Source:MGI Symbol;Acc:MGI:1931053]	-
ENSMUSG00000069237	1039.95	976.91	928.148	1221.25	1517.76	1159.1	981.669	1299.37	-0.403913	0.00825314	0.0460348	Fam8a1	13	46669522	46678056	+	3827	protein_coding	family with sequence similarity 8, member A1 [Source:MGI Symbol;Acc:MGI:2145496]	-
ENSMUSG00000022307	689.197	888.181	772.592	983.045	1151.79	993.084	783.324	1042.64	-0.412273	0.0082732	0.0461173	Oxr1	15	41447482	41861048	+	7136	protein_coding	oxidation resistance 1 [Source:MGI Symbol;Acc:MGI:2179326]	-
ENSMUSG00000028252	153.839	171.183	178.889	253.314	281.521	207.017	167.97	247.284	-0.55574	0.00828166	0.046135	Ccnc	4	21727701	21759922	+	5115	protein_coding	cyclin C [Source:MGI Symbol;Acc:MGI:1858199]	-
ENSMUSG00000047368	396.464	380.009	374.197	488.036	523.873	507.043	383.557	506.318	-0.40051	0.00831198	0.0462744	Abhd17b	19	21653309	21685637	+	2475	protein_coding	abhydrolase domain containing 17B [Source:MGI Symbol;Acc:MGI:1917816]	-
ENSMUSG00000043251	85.2706	70.8036	70	133.629	108.936	123.01	75.358	121.859	-0.694025	0.00835164	0.0464361	Exoc3l	8	105289924	105296101	-	3693	protein_coding	exocyst complex component 3-like [Source:MGI Symbol;Acc:MGI:3041195]	-
ENSMUSG00000042510	38.6794	41.2274	50.9876	99.9312	52.6321	99.0084	43.6315	83.8572	-0.945513	0.00840943	0.0467426	AA986860	1	130731976	130744622	+	3640	protein_coding	expressed sequence AA986860 [Source:MGI Symbol;Acc:MGI:2138143]	-
ENSMUSG00000053644	552.061	520.72	699.136	841.282	702.578	893.075	590.639	812.312	-0.460241	0.00844565	0.0469043	Aldh7a1	18	56509687	56572951	-	5181	protein_coding	aldehyde dehydrogenase family 7, member A1 [Source:MGI Symbol;Acc:MGI:108186]	-
ENSMUSG00000032042	1771.34	1612.35	1666.17	2115.99	2182.4	2013.17	1683.29	2103.85	-0.321538	0.00844929	0.0469043	Srpr	9	35200175	35247973	+	3364	protein_coding	signal recognition particle receptor ('docking protein') [Source:MGI Symbol;Acc:MGI:1914648]	-
ENSMUSG00000016940	516.898	544.022	470.123	634.447	648.722	745.063	510.348	676.077	-0.406627	0.00845188	0.0469043	Kctd2	11	115420128	115431274	+	3009	protein_coding	potassium channel tetramerisation domain containing 2 [Source:MGI Symbol;Acc:MGI:1917632]	-
ENSMUSG00000026826	231.198	137.126	112.346	743.674	206.857	438.037	160.223	462.856	-1.53062	0.00845196	0.0469043	Nr4a2	2	57106830	57124003	-	4059	protein_coding	nuclear receptor subfamily 4, group A, member 2 [Source:MGI Symbol;Acc:MGI:1352456]	NGFIB-like
ENSMUSG00000021497	466.791	450.812	365.555	584.482	623.018	536.045	427.719	581.182	-0.441795	0.0084626	0.0469485	Txndc15	13	55714650	55726227	+	4386	protein_coding	thioredoxin domain containing 15 [Source:MGI Symbol;Acc:MGI:1916922]	-
ENSMUSG00000053559	339.324	233.921	213.457	471.768	340.273	376.032	262.234	396.024	-0.594795	0.00851565	0.0472128	Smagp	15	100621339	100636940	-	1464	protein_coding	small cell adhesion glycoprotein [Source:MGI Symbol;Acc:MGI:2448476]	-
ENSMUSG00000021696	9.66986	7.16998	6.04938	30.2118	22.0321	19.0016	7.62974	23.7485	-1.63619	0.00856196	0.0474245	Elovl7	13	108214404	108285683	+	4013	protein_coding	ELOVL family member 7, elongation of long chain fatty acids (yeast) [Source:MGI Symbol;Acc:MGI:1921809]	-
ENSMUSG00000052139	379.762	413.17	384.568	599.587	499.393	488.041	392.5	529.007	-0.430236	0.00860078	0.0476093	Babam2	5	31697684	32084962	+	4781	protein_coding	BRISC and BRCA1 A complex member 2 [Source:MGI Symbol;Acc:MGI:1333875]	-
ENSMUSG00000051627	5.27447	2.68874	14.6914	32.5358	31.8241	17.0014	7.55152	27.1204	-1.83639	0.00860991	0.0476448	Hist1h1e	13	23620629	23622558	-	1930	protein_coding	histone cluster 1, H1e [Source:MGI Symbol;Acc:MGI:1931527]	-
ENSMUSG00000038286	469.428	406	467.531	679.765	506.737	654.055	447.653	613.519	-0.455392	0.00873789	0.0482918	Bphl	13	34037597	34074074	+	2945	protein_coding	biphenyl hydrolase-like (serine hydrolase, breast epithelial mucin-associated antigen) [Source:MGI Symbol;Acc:MGI:1915271]	-
ENSMUSG00000083708	11.428	1.79249	14.6914	38.3457	30.6001	24.002	9.30395	30.9826	-1.7302	0.00875087	0.0483483	Gm13123	4	144247777	144248268	+	492	processed_pseudogene	predicted gene 13123 [Source:MGI Symbol;Acc:MGI:3651473]	-
ENSMUSG00000036835	592.499	481.285	482.222	786.668	643.826	672.057	518.669	700.85	-0.434225	0.00880761	0.0486003	Psenen	7	30561863	30563627	-	1275	protein_coding	presenilin enhancer gamma secretase subunit [Source:MGI Symbol;Acc:MGI:1913590]	-
ENSMUSG00000062901	1606.96	1850.75	1785.43	2319.33	2200.76	2092.18	1747.71	2204.09	-0.33458	0.00882699	0.0486822	Klhl24	16	20097542	20129221	+	10183	protein_coding	kelch-like 24 [Source:MGI Symbol;Acc:MGI:1923035]	-
ENSMUSG00000041995	191.639	184.627	163.333	291.66	244.801	239.02	179.866	258.494	-0.522774	0.00882804	0.0486822	Zbed3	13	95323612	95337841	+	2231	protein_coding	zinc finger, BED type containing 3 [Source:MGI Symbol;Acc:MGI:1919364]	-
ENSMUSG00000005360	1513.77	1504.8	1207.28	1531.5	2281.54	2001.17	1408.62	1938.07	-0.460328	0.00883636	0.0486822	Slc1a3	15	8634124	8710764	-	8537	protein_coding	solute carrier family 1 (glial high affinity glutamate transporter), member 3 [Source:MGI Symbol;Acc:MGI:99917]	-
ENSMUSG00000028447	617.113	541.333	575.555	880.789	673.202	764.065	578.001	772.685	-0.418969	0.00889412	0.0489416	Dctn3	4	41714798	41723170	-	1042	protein_coding	dynactin 3 [Source:MGI Symbol;Acc:MGI:1859251]	-
ENSMUSG00000020577	836.883	850.539	764.814	1287.49	986.547	993.084	817.412	1089.04	-0.413765	0.00891045	0.0489692	Tspan13	12	36014557	36042500	-	2474	protein_coding	tetraspanin 13 [Source:MGI Symbol;Acc:MGI:1913359]	-
ENSMUSG00000068457	283.942	335.197	229.012	413.669	457.777	353.03	282.717	408.159	-0.528929	0.00892377	0.0490118	Uty	Y	1096861	1245759	-	9791	protein_coding	ubiquitously transcribed tetratricopeptide repeat gene, Y chromosome [Source:MGI Symbol;Acc:MGI:894810]	-
ENSMUSG00000055900	221.528	276.044	275.679	325.358	484.705	332.028	257.75	380.697	-0.561236	0.00892423	0.0490118	Tmem69	4	116551633	116555936	-	2069	protein_coding	transmembrane protein 69 [Source:MGI Symbol;Acc:MGI:3045357]	-
ENSMUSG00000053253	385.915	385.386	375.926	479.902	533.665	500.042	382.409	504.537	-0.399588	0.00895496	0.0491651	Ndfip2	14	105258573	105309298	+	11553	protein_coding	Nedd4 family interacting protein 2 [Source:MGI Symbol;Acc:MGI:1923523]	-
ENSMUSG00000023460	864.134	982.287	966.172	1256.11	1247.26	1108.09	937.531	1203.82	-0.360254	0.00897317	0.0492472	Rab12	17	66494512	66519729	-	3033	protein_coding	RAB12, member RAS oncogene family [Source:MGI Symbol;Acc:MGI:894284]	-
ENSMUSG00000022244	329.654	346.848	388.025	544.974	548.353	399.034	354.842	497.454	-0.485786	0.00903684	0.0495369	Amacr	15	10981756	10996626	+	2606	protein_coding	alpha-methylacyl-CoA racemase [Source:MGI Symbol;Acc:MGI:1098273]	-
ENSMUSG00000074064	863.255	872.945	907.407	1080.65	1277.86	1056.09	881.202	1138.2	-0.368619	0.00906784	0.0496912	Mlycd	8	119394878	119411102	+	2968	protein_coding	malonyl-CoA decarboxylase [Source:MGI Symbol;Acc:MGI:1928485]	-
ENSMUSG00000058454	303.282	354.914	303.333	499.656	418.609	404.034	320.51	440.766	-0.459306	0.00909584	0.0498134	Dhcr7	7	143823145	143848410	+	5817	protein_coding	7-dehydrocholesterol reductase [Source:MGI Symbol;Acc:MGI:1298378]	-
ENSMUSG00000027810	485.251	574.495	485.679	646.067	691.562	697.059	515.142	678.229	-0.397103	0.0090995	0.0498178	Eif2a	3	58525821	58557501	+	6118	protein_coding	eukaryotic translation initiation factor 2A [Source:MGI Symbol;Acc:MGI:1098684]	-

## Sheet: Upregulated genes
gene_id	YBKO_1	YBKO_2	YBKO_3	FF_1	FF_2	FF_3	YBKO	FF	log2FoldChange	pvalue	padj	gene_name	gene_chr	gene_start	gene_end	gene_strand	gene_length	gene_biotype	gene_description	tf_family
ENSMUSG00000050335	2668.88	2410.91	2539.01	400.887	421.057	554.047	2539.6	458.664	2.46698	1.89e-54	3.3e-50	Lgals3	14	47367751	47386160	+	1858	protein_coding	lectin, galactose binding, soluble 3 [Source:MGI Symbol;Acc:MGI:96778]	-
ENSMUSG00000038642	4703.07	4167.55	3455.92	727.406	831.098	865.073	4108.85	807.859	2.34622	1.81e-51	1.59e-47	Ctss	3	95526786	95556403	+	1358	protein_coding	cathepsin S [Source:MGI Symbol;Acc:MGI:107341]	-
ENSMUSG00000023992	556.457	575.391	584.197	87.1493	84.4562	95.008	572.015	88.8712	2.68369	1.43e-47	8.34e-44	Trem2	17	48346401	48354147	+	4946	protein_coding	triggering receptor expressed on myeloid cells 2 [Source:MGI Symbol;Acc:MGI:1913150]	-
ENSMUSG00000025473	716.449	849.643	916.913	96.4453	139.536	109.009	827.668	114.997	2.85025	3.42e-47	1.49e-43	Adam8	7	139978932	139992562	-	4638	protein_coding	a disintegrin and metallopeptidase domain 8 [Source:MGI Symbol;Acc:MGI:107825]	-
ENSMUSG00000046805	4306.6	4287.65	3691.85	886.599	1078.35	1075.09	4095.37	1013.35	2.01466	5.08e-46	1.78e-42	Mpeg1	19	12460779	12465284	+	4335	protein_coding	macrophage expressed gene 1 [Source:MGI Symbol;Acc:MGI:1333743]	-
ENSMUSG00000018774	1163.9	1385.6	1126.05	321.872	297.433	297.025	1225.18	305.443	2.00418	8.89e-38	2.22e-34	Cd68	11	69664213	69666153	-	1257	protein_coding	CD68 antigen [Source:MGI Symbol;Acc:MGI:88342]	-
ENSMUSG00000027322	937.977	946.437	994.691	242.856	188.497	260.022	959.702	230.458	2.05513	4.53e-34	9.91e-31	Siglec1	2	131069220	131086765	-	7143	protein_coding	sialic acid binding Ig-like lectin 1, sialoadhesin [Source:MGI Symbol;Acc:MGI:99668]	-
ENSMUSG00000028838	217.132	330.715	446.79	16.2679	23.2561	9.00076	331.546	16.1749	4.38039	4.73e-32	9.19e-29	Extl1	4	134356372	134383850	-	4333	protein_coding	exostoses (multiple)-like 1 [Source:MGI Symbol;Acc:MGI:1888742]	-
ENSMUSG00000015340	1215.77	1132.86	1073.33	345.111	378.217	341.029	1140.65	354.786	1.68567	5.71e-31	9.98e-28	Cybb	X	9435252	9487771	-	5808	protein_coding	cytochrome b-245, beta polypeptide [Source:MGI Symbol;Acc:MGI:88574]	-
ENSMUSG00000037902	1810.9	1857.02	1729.26	548.46	665.858	558.047	1799.06	590.788	1.60742	3.62e-30	5.75e-27	Sirpa	2	129592835	129632228	+	4911	protein_coding	signal-regulatory protein alpha [Source:MGI Symbol;Acc:MGI:108563]	-
ENSMUSG00000002831	21534.8	17978.7	21417.4	7516.92	7804.25	6846.58	20310.3	7389.25	1.4588	1.81e-29	2.34e-26	Plin4	17	56100591	56109803	-	5777	protein_coding	perilipin 4 [Source:MGI Symbol;Acc:MGI:1929709]	-
ENSMUSG00000021922	651.397	861.294	779.506	69.7195	105.264	153.013	764.066	109.332	2.79888	1.87e-29	2.34e-26	Itih4	14	30886476	30902353	+	3690	protein_coding	inter alpha-trypsin inhibitor, heavy chain 4 [Source:MGI Symbol;Acc:MGI:109536]	-
ENSMUSG00000040552	617.992	703.554	742.345	170.813	197.065	167.014	687.964	178.297	1.94994	3.96e-29	4.62e-26	C3ar1	6	122847138	122856161	-	4305	protein_coding	complement component 3a receptor 1 [Source:MGI Symbol;Acc:MGI:1097680]	-
ENSMUSG00000039062	960.833	1153.47	973.086	320.71	293.761	315.027	1029.13	309.832	1.7313	1.13e-28	1.16e-25	Anpep	7	79821803	79861059	-	4135	protein_coding	alanyl (membrane) aminopeptidase [Source:MGI Symbol;Acc:MGI:5000466]	-
ENSMUSG00000069516	13242.4	13392.6	11830	3699.78	3309.7	4717.4	12821.7	3908.96	1.71342	1.43e-28	1.38e-25	Lyz2	10	117277331	117282321	-	1316	protein_coding	lysozyme 2 [Source:MGI Symbol;Acc:MGI:96897]	-
ENSMUSG00000016356	840.399	662.327	999.012	165.003	206.857	161.014	833.913	177.624	2.23333	4.48e-28	4.12e-25	Col20a1	2	180986535	181018363	+	5142	protein_coding	collagen, type XX, alpha 1 [Source:MGI Symbol;Acc:MGI:1920618]	-
ENSMUSG00000033685	5514.46	6383.97	6156.54	2397.19	2321.93	1993.17	6018.32	2237.43	1.42785	7.48e-27	6.54e-24	Ucp2	7	100493337	100502020	+	6989	protein_coding	uncoupling protein 2 (mitochondrial, proton carrier) [Source:MGI Symbol;Acc:MGI:109354]	-
ENSMUSG00000059498	767.435	800.349	757.037	233.56	211.753	263.022	774.94	236.112	1.71211	2.54e-26	2.02e-23	Fcgr3	1	171051174	171064935	-	1736	protein_coding	Fc receptor, IgG, low affinity III [Source:MGI Symbol;Acc:MGI:95500]	-
[truncated: 1,532 more rows]

## Sheet: Legend
Dataset EV1.Differentially regulated genes in iBAT of Ythdc1-BKO mice.
Part 1. Differentially downregulated genes.
Part 2. Differentially upregulated genes.
