# Supplementary material for: YTHDC1 promotes postnatal brown adipose tissue development and thermogenesis by stabilizing PPARγ
Source: EMBO J. 2025 May 12;44(12):3360–80. doi: 10.1038/s44318-025-00460-x (PMC12170836; doi:10.1038/s44318-025-00460-x)
Supplement: Supplementary file 4 — Source data Fig. 1 [file 44318_2025_460_MOESM4_ESM.zip]

Archive with 84 entries (68 files):
- Figure1/
- __MACOSX/._Figure1
- Figure1/.DS_Store
- __MACOSX/Figure1/._.DS_Store
- Figure1/1H/
- __MACOSX/Figure1/._1H
- Figure1/1O/
- __MACOSX/Figure1/._1O
- Figure1/1F/
- __MACOSX/Figure1/._1F
- Figure1/1G/
- __MACOSX/Figure1/._1G
- Figure1/1N/
- __MACOSX/Figure1/._1N
- Figure1/1I/
- __MACOSX/Figure1/._1I
- Figure1/1L/
- __MACOSX/Figure1/._1L
- Figure1/1K/
- __MACOSX/Figure1/._1K
- Figure1/1B/
- __MACOSX/Figure1/._1B
- Figure1/1E/
- __MACOSX/Figure1/._1E
- Figure1/1P/
- __MACOSX/Figure1/._1P
- Figure1/1D/
- __MACOSX/Figure1/._1D
- Figure1/1C/
- __MACOSX/Figure1/._1C
- Figure1/1J/
- __MACOSX/Figure1/._1J
- Figure1/1M/
- __MACOSX/Figure1/._1M
- Figure1/1H/body weight.xls
- __MACOSX/Figure1/1H/._body weight.xls
- Figure1/1O/BKO iWAT.tif
- __MACOSX/Figure1/1O/._BKO iWAT.tif
- Figure1/1O/FF iWAT.tif
- __MACOSX/Figure1/1O/._FF iWAT.tif
- Figure1/1F/relative iBAT weight.xls
- __MACOSX/Figure1/1F/._relative iBAT weight.xls
- Figure1/1G/BAT weight.xls
- __MACOSX/Figure1/1G/._BAT weight.xls
- Figure1/1N/percent survival.xls
- __MACOSX/Figure1/1N/._percent survival.xls
- Figure1/1I/VO2.xls
- __MACOSX/Figure1/1I/._VO2.xls
- Figure1/1L/VCO2.xls
- __MACOSX/Figure1/1L/._VCO2.xls
- Figure1/1K/VCO2.xls
- __MACOSX/Figure1/1K/._VCO2.xls
- Figure1/1B/relative Ythdc1 mRNA levels.xls
- __MACOSX/Figure1/1B/._relative Ythdc1 mRNA levels.xls
- Figure1/1E/FF Appearance.tif
- __MACOSX/Figure1/1E/._FF Appearance.tif
- Figure1/1E/FF Appearance flip.tif
- __MACOSX/Figure1/1E/._FF Appearance flip.tif
- Figure1/1E/FF iBAT.tif
- __MACOSX/Figure1/1E/._FF iBAT.tif
- Figure1/1E/BKO iBAT.tif
- __MACOSX/Figure1/1E/._BKO iBAT.tif
- Figure1/1E/BKO Appearance flip.tif
- __MACOSX/Figure1/1E/._BKO Appearance flip.tif
- Figure1/1E/BKO Appearance.tif
- __MACOSX/Figure1/1E/._BKO Appearance.tif
- Figure1/1P/western GAPDH .tif
- __MACOSX/Figure1/1P/._western GAPDH .tif
- Figure1/1P/western UCP1 .tif
- __MACOSX/Figure1/1P/._western UCP1 .tif
- Figure1/1P/relative UCP1 protein levels.xls
- __MACOSX/Figure1/1P/._relative UCP1 protein levels.xls
- Figure1/1D/western actin.tif
- __MACOSX/Figure1/1D/._western actin.tif
- Figure1/1D/western YTHDC1.tif
- __MACOSX/Figure1/1D/._western YTHDC1.tif
- Figure1/1C/western YTHDC1.tif
- __MACOSX/Figure1/1C/._western YTHDC1.tif
- Figure1/1C/western GAPDH.tif
- __MACOSX/Figure1/1C/._western GAPDH.tif
- Figure1/1J/VO2.xls
- __MACOSX/Figure1/1J/._VO2.xls
- Figure1/1M/Body temperature.xls
- __MACOSX/Figure1/1M/._Body temperature.xls
