# Supplementary material for: YTHDC1 promotes postnatal brown adipose tissue development and thermogenesis by stabilizing PPARγ
Source: EMBO J. 2025 May 12;44(12):3360–80. doi: 10.1038/s44318-025-00460-x (PMC12170836; doi:10.1038/s44318-025-00460-x)
Supplement: Supplementary file 4 — Source data Fig. 1 [file 44318_2025_460_MOESM4_ESM.zip › Figure1/1F/relative iBAT weight.xls]

## Sheet: Sheet1
Ythdc1flox/flox	Ythdc1-BKO
0.2858	0.1249
0.4043	0.1264
0.3251	0.1057
0.2625	0.1736
0.4166	0.1635
0.3169	0.2225
0.3861	0.1963
0.3571	0.2416
