# Supplementary material for: YTHDC1 promotes postnatal brown adipose tissue development and thermogenesis by stabilizing PPARγ
Source: EMBO J. 2025 May 12;44(12):3360–80. doi: 10.1038/s44318-025-00460-x (PMC12170836; doi:10.1038/s44318-025-00460-x)
Supplement: Supplementary file 4 — Source data Fig. 1 [file 44318_2025_460_MOESM4_ESM.zip › Figure1/1G/BAT weight.xls]

## Sheet: Sheet1
days after birth	Ythdc1flox/flox								Ythdc1-BKO
5	0.014	0.01	0.0166	0.0179	0.0121	0.0179	0.0109		0.0129	0.0158	0.0152	0.0163	0.0151	0.0162	0.0134	0.0155
10	0.021	0.0321	0.0246	0.0345	0.0227				0.0273	0.0238	0.0265	0.0209	0.0302
20	0.0429	0.0508	0.0595	0.0468	0.0524	0.046			0.0414	0.0396	0.048	0.0414	0.0232	0.0295
56	0.0657	0.0955	0.0674	0.0672	0.0997	0.0682	0.0947	0.083	0.0283	0.0306	0.023	0.038	0.0382	0.0474	0.0436	0.0556
