# Supplementary material for: YTHDC1 promotes postnatal brown adipose tissue development and thermogenesis by stabilizing PPARγ
Source: EMBO J. 2025 May 12;44(12):3360–80. doi: 10.1038/s44318-025-00460-x (PMC12170836; doi:10.1038/s44318-025-00460-x)
Supplement: Supplementary file 4 — Source data Fig. 1 [file 44318_2025_460_MOESM4_ESM.zip › Figure1/1N/percent survival.xls]

## Sheet: Sheet1
time(min)	Ythdc1flox/flox	Ythdc1-BKO
147		1
170		1
172		1
178		1
183		1
185		1
220		1
231		1
240	0
240	0
240	0
240	0
240	0
240	0
240	0
240	0
