# Supplementary material for: YTHDC1 promotes postnatal brown adipose tissue development and thermogenesis by stabilizing PPARγ
Source: EMBO J. 2025 May 12;44(12):3360–80. doi: 10.1038/s44318-025-00460-x (PMC12170836; doi:10.1038/s44318-025-00460-x)
Supplement: Supplementary file 4 — Source data Fig. 1 [file 44318_2025_460_MOESM4_ESM.zip › Figure1/1I/VO2.xls]

## Sheet: Sheet1
time(h)	Ythdc1flox/flox								Ythdc1-BKO
1	3727.38	3619.89	4170.32	3972.85	4045.9	4218.61	4398.9	3672.02	3535.88	4185.94	3129.79	3152.66	3585.42	3550.95	3649.61	3825.16
2	4330.52	3862.66	4421.56	4823.44	4798.31	4972.93	4368.38	3694.95	4585.3	4056.47	4393.11	3316.82	3834.56	3375.16	4263.9	3126.17
3	4811.86	4186.32	4606.93	4598.18	4421.61	4770.49	4295.25	4051.39	5236.82	4936.8	4247.07	3810.78	4485.67	4077.27	4193.07	3701.63
4	4342.87	5078.46	5091.21	4867.38	4834.02	4486.04	4988.46	3766.32	4157.46	4412.27	3801.43	4198.87	3610.01	3712.97	4465.69	3777.01
5	4668.8	5203.93	4398.34	4962.2	4773.59	5157.9	4596.34	4426.85	4276.28	4177.99	3976.14	4262.23	3417.67	4197.82	4193.56	3758.47
6	4935.86	4755.57	4698.73	4973.59	4554.47	5354.25	4461.36	4204.81	4060.16	3431.66	3690.78	4145.44	2800.11	3982.37	3878.15	3993.93
7	4742.04	4525.62	4286.12	4601.8	4262.64	4085.38	4744.35	4256.02	3308.66	3576.39	3813.72	3123.17	3000.35	4138.72	2895.97	3618.96
8	4791.76	4533.65	4436.36	4222.09	4261.02	3927.07	4890.87	4069.13	3962.76	3890.09	3656.79	3009.34	3555.74	2868.46	3294.81	3118.88
9	5402.76	4815.57	4508.39	4318.85	4513.3	4622.56	4799.96	4294.88	3830.95	3797.27	3718.65	4068.29	3287.36	2979.72	3775.19	3520.89
10	5320.63	4316.57	4745.61	4528.26	4715.45	4841.69	5096.42	4264.62	3373.9	3430.3	3507.57	3957.99	3741.43	3814.58	4164.62	3793.15
11	4116.77	5057.26	4154.82	4910.48	4331.92	4388.68	4733.81	4115.57	2996.09	2736.34	3505.76	3926.63	3674.4	3440.19	3545.08	3611.15
12	4763.23	4158.45	4011.17	4600.42	4142.63	3756.14	3989.28	3958.42	3435.69	3580.91	3397.88	3705.02	2426.28	3788.64	3917.67	3456.52
13	3556.44	3955.56	3870.53	4175.74	3813.17	3236.07	4482.32	3862.88	3300.97	2392.15	2906.72	2585.31	2834.49	3217.37	2886.9	3122.13
14	4372.59	4643.09	3527.86	4772.7	3567.21	3720.34	3767.14	3570.92	2899.65	2782.94	3694.3	3246.82	3130.26	2984.95	3854.31	3404.95
15	4320.85	3679.43	3772.83	3764.97	3988.34	3552.39	3654.8	3485.14	3103.91	3230.24	2653.71	2906.49	2183.24	2656.34	2832.57	2641.95
16	3900.99	3653.06	3363.71	3790.27	3587.46	3610.31	4345.44	3530.01	4080.61	2966.85	3317.37	2824.68	3068.48	3062.46	3902.58	2993.47
17	3739.51	3544.05	4045.02	3313.19	4192.77	3628.69	3992.59	3620.22	2998.93	3554.7	3082.68	3720.92	2400.16	3215.41	2885.15	3060.09
18	4731.96	3808.15	3670.13	3994.42	3471.5	4065.5	3523.2	3438.86	3286.22	2493.14	3351.33	2894.76	2856.12	3034.15	3576.41	2618.78
19	3820.06	4157.63	3289.26	4244.24	4246.12	4114.72	4117.86	3843.41	2977.69	3335.52	2777.1	3162.29	2658.45	2811.31	2767.82	3107.34
20	4164.03	3850.88	3349.54	3327.05	4113.74	3752.6	3490.33	3953.9	3023.63	2970.81	3317.26	3763.37	2665.85	2870.55	3341.47	2869.78
21	4202.17	3316.99	4064.1	3873.04	3724.09	3830.55	4045.91	3462.98	3708.1	2748.16	3112.16	2807.33	3319.8	3752.47	3285.36	3018.02
22	4328.65	3598.34	3873.42	3690.35	4076.72	3871.8	3488.95	3512.2	3034.69	3518.3	3031.04	3271.9	2532.58	2966.68	3280.79	3591.77
23	4127.03	3756.7	3899.68	3595.77	3966.03	4091.66	3448.96	3759.89	3660.41	2852.39	3717.42	3158.14	2819.35	3209.88	3578.75	3026.06
24	4285.98	4107.54	3919.11	4183.35	3378.87	4248.54	4088.78	3691.62	3637.42	3076.63	3318.73	3034.34	2488.32	3214.33	3237.26	2955.13
25	4433.75	3867.32	4151.58	3502.82	3794.45	4190.95	4411.02	3603.56	4050.89	3230.45	3136.77	3574.61	2831.35	3489.54	3724.11	3016.01
26	4163.41	4320.8	4392.2	4888.07	4442.32	4728.41	4882.11	3848.57	3730.39	3720.71	3539.03	3756.32	3220.36	3522.8	3178.9	3332.62
27	4810.37	4810.49	4405.94	4953.66	4941.77	4881.66	4585.48	4061.12	4758.55	4801.57	4714.51	4044.48	3961.91	4495.91	3641.28	3611.84
28	4896.42	5385.31	5199.65	4929.44	4963.66	5132.74	4780.06	4494.41	5129.53	5152.64	4430.56	4276.7	3941.16	4432.06	4212.82	4149.16
29	5724.65	5610.09	4877.43	4966.63	5538.7	4863.52	4724.97	4949.36	5102.15	4614.95	4349.35	4413.55	3573.82	4410.01	4205.01	4075.33
30	5552.87	5204.73	5164.17	4992.14	4966.35	4727.24	4563.37	4502.69	4737.65	4078.54	4150.55	4201.33	3693.48	4011.21	3868.93	3831.25
31	5492.35	4974.65	4500.8	4260.52	4282.68	4466.15	4626.55	4147.76	3913.2	3841.48	3403.17	4157.05	3450.94	3341	4060.19	3349.47
32	5001.68	4033.66	4351.27	4563.99	4718.88	4713.34	4594.27	3853.21	4405.17	3830.58	4399.07	4168.48	2832.97	3508.43	3815.08	3335.82
33	5135.9	5631.89	4607.69	4720.14	4915.59	4426.51	4962.18	4170.96	5138.17	4366.31	4645.08	4259.69	3847.93	4171.98	4348.51	4037.31
34	5474.42	4768.83	4616	4651.65	5153.8	4526.13	4856.2	4317.86	4815.07	3719.93	4074.25	4100.32	3681.69	3833.93	4434.5	4061
35	5295.83	4269.73	4620.28	4951.42	4426	3718.95	4631.07	4245.11	3931.51	3517.09	4409.27	3596.65	3872.25	3733.98	4437.77	3604.76
36	4208.64	3469.66	3647.13	4363.56	4078.29	3624.64	4577.98	3800.45	3816.53	3366.36	3152.94	3185.66	2638.11	2491.98	4233.62	3034.36
