# Supplementary material for: YTHDC1 promotes postnatal brown adipose tissue development and thermogenesis by stabilizing PPARγ
Source: EMBO J. 2025 May 12;44(12):3360–80. doi: 10.1038/s44318-025-00460-x (PMC12170836; doi:10.1038/s44318-025-00460-x)
Supplement: Supplementary file 4 — Source data Fig. 1 [file 44318_2025_460_MOESM4_ESM.zip › Figure1/1L/VCO2.xls]

## Sheet: Sheet1
	Ythdc1flox/flox								Ythdc1-BKO
Dark cycle	4386.82	4156.58	4168.11	4172.8	4230.3	4291.63	4231.38	3991.86	4241.18	3948.1	3917.63	3765.64	3570.62	3612.89	3917.96	3728.65
Light cycle	3377.92	2920.92	3022.7	3159.23	3067.76	3048.92	3076.75	3014.11	3163.67	3036.03	3079.47	2966.4	2787.86	2760.63	3113.88	2984.24
