# Supplementary material for: YTHDC1 promotes postnatal brown adipose tissue development and thermogenesis by stabilizing PPARγ
Source: EMBO J. 2025 May 12;44(12):3360–80. doi: 10.1038/s44318-025-00460-x (PMC12170836; doi:10.1038/s44318-025-00460-x)
Supplement: Supplementary file 4 — Source data Fig. 1 [file 44318_2025_460_MOESM4_ESM.zip › Figure1/1K/VCO2.xls]

## Sheet: Sheet1
time(h)	Ythdc1flox/flox								Ythdc1-BKO
1	3250.23	3390.39	4077.73	3831.39	3876.41	4080.64	4390.09	3202.47	3173.73	3730.21	2652.61	2627.48	3162.28	3030.57	2956.33	3759.99
2	3790.38	3748.43	4374.8	4689.4	4711.95	4916.32	4322.91	3617.94	4115.89	3793.93	3935.61	2843.98	3465.16	3100.91	3747.33	2974.81
3	4488.66	4155.99	4596.11	4488.26	4430.86	4780.02	4331.99	4086.47	4888.55	4733.34	3887.57	3269.93	4308.49	3758.78	3722.73	3398.15
4	3645.94	4651.07	4455.53	4163.86	4269.26	3870.82	4208.23	3488.18	4054.64	4177.37	3577.93	3980.33	3210.29	3363.95	4297.36	3669.18
5	4101.63	4764.35	3996.42	4472.83	4417.21	4633.91	4139.53	4220.76	4032.56	3911.86	3762.44	4084.01	3298.88	3969.19	4099.14	3789.55
6	4507.61	4488.81	4408.97	4576.63	4319.09	4953.67	4112.29	4050.33	3923.22	3203.52	3521.31	3970.79	2731.7	3822.82	3835.49	3976.17
7	4376.29	4320.19	3977.55	4126.49	4034.19	3799.3	4119.19	4171.96	3188.15	3497.53	3725.9	3074.59	2952.02	3994.97	2796.97	3676.35
8	4577.13	4358.88	4266.9	3701.31	4125.29	3787.62	4541.37	3972.58	3873.21	3738.83	3547.59	2988.8	3522.09	2770.17	3012.44	3175.78
9	5143.28	4579.58	4323.17	3655.04	4396.11	4427.97	4455.68	4152.49	3654.69	3699.92	3592.54	3962.05	3229.25	2798.6	3449.05	3632.46
10	5102.31	4213.65	4575.82	4168.51	4607.18	4727.33	4863.28	4211.96	3138.02	3217.42	3234.96	3734.97	3587.72	3618.52	3931.86	3822.86
11	3780.73	4922.63	3912.6	4568.62	4114.78	4240.3	4324.29	4044.59	2664.56	2536.53	3354.29	3680.79	3513.9	3241.52	3212.86	3653.8
12	4524.14	3879.34	3620.05	4265.15	3851.99	3357.33	3198.14	3884.77	3113.4	3401.66	3294.42	3595.08	2299.32	3685.24	3712.39	3409.73
13	3040.79	3362.16	3477.32	3740.92	3458.55	2791.64	3661.06	3643.97	3233.09	2244.94	2934.14	2539.56	2813.71	3164.33	2738.17	3101.85
14	3674.22	4205.76	3006.78	4355.62	3174.74	3195.93	2952.53	3242.56	2678.2	2509.85	3531.06	3054.82	3075.98	2587.2	3567.7	3416.88
15	4000.41	3183.17	3157.58	3064.92	3598.93	3183.29	2767	3122.73	2814.47	3035.88	2570.32	2806.11	2159.49	2296.34	2423.74	2533.41
16	3516.65	3370.94	2772.22	2903.85	2970.08	3338.83	3485.12	3189.22	4076.61	2818.77	3182.09	2595.83	2965.14	2586.98	3408.44	2793.23
17	3141.91	3284.28	3570.43	2494.26	3719.41	3357.29	3487.64	3358.11	2817.85	3357	2944.26	3522.04	2281.79	2766.4	2489.95	2905.8
18	4204.45	3585.94	3489.74	3259.32	2850	3490.74	2796.66	3148.09	3239.15	2416.25	3419.54	2845.94	2757.25	2601.18	3266.83	2389.49
19	3363.49	3831.53	2906.74	3841.73	3528.71	3590.19	3339.45	3348.26	2865.38	3257.21	2709.63	2921.06	2551.32	2248.5	2422.87	2962.91
20	3784.66	3724.91	3116.31	2712.41	3555.86	3183.39	3016.23	3801.97	2743.26	2794.06	3202.43	3605.18	2398.34	2342.91	2909.65	2808.42
21	3860.6	2940.41	3746.28	3144.93	3082.63	3374.7	3458.14	3160.59	3781.97	2782.77	3160.15	2798.69	3208.44	3600.67	2977.93	2886.86
22	4063.73	3251.55	3799.8	3243.24	3387.13	3552.16	3134.53	3255.03	2966.57	3558.23	3058.34	3105.2	2384.22	2565.25	3042.24	3742.36
23	3822.78	3500.74	3729.85	3008.4	3660.76	3708.6	2958.37	3450.59	3815.91	3065.8	3893.95	3207.77	2662.36	2993.96	3199.14	3186.72
24	3963.12	3776.59	3721.62	3557.83	2746.05	3985.15	3655.81	3405.29	3711.45	3286.98	3439.09	2969.59	2481.32	2999.93	3073.92	2918.98
25	4040.41	3895.57	4136.89	3114.69	3147.99	3957.23	4100.1	3538.46	4148.41	3400.57	3271.19	3487.79	2852.86	3459.35	3496.67	3087.14
26	3960.16	4340.35	4315.95	4317.96	3995.03	4493.52	4763.78	3452.85	3862.29	3880.35	3740.63	3769.47	3432.31	3679.94	3023.19	3504.76
27	4704.17	4876.32	4457.86	4803.04	4843.92	4711.7	4625.69	3833.71	4760.21	4851.4	4740.98	4000.96	4013.39	4358.24	3500.39	3795.94
28	4736.89	5399.86	5136.31	4778.96	4855.59	4919.29	4766.47	4506.15	5111.96	5200.1	4515.47	4377.81	4042.32	4503.3	4260.66	4356.77
29	5518	5543.83	4779.81	4776.72	5392.31	4751.07	4618.06	4981.31	5050.01	4620.19	4370.88	4470.27	3707.08	4414.49	4114.94	4268.99
30	5345.77	5105.49	4903.43	4728.77	4705.63	4527.22	4234.77	4594.57	4625.46	4005.68	4018.82	4116.9	3612.68	3937.2	3591.3	3907.09
31	5034.94	4648.44	4050.32	3649.72	3769.03	4048.04	4227.88	4055.73	3823.16	3763.27	3246.17	4151.22	3401.3	3256.29	3991.91	3433.93
32	4407.04	3562.11	3660.32	3948.76	4198.72	4274.21	4134.09	3401.27	4264	3690.65	4196.54	4065.37	2571.97	3245.73	3587.55	3191.85
33	4411.6	5155.42	4130.98	4257.52	4500.55	4024.03	4538.09	3846.97	4954.04	4267.86	4621.83	4246.59	3722.15	4026.47	3988	4084.34
34	4686.55	4334.42	4218.35	4220.64	4715.55	4087.62	4437.55	4196.54	4557.66	3539.16	3921.32	4018.17	3646.83	3685.73	4131.65	4058.97
35	4470.01	3700.09	4171.76	4353.42	3947.45	2948.84	4154.15	4169.23	3344.56	2964.18	4009.9	3110.9	3731.47	3412.91	3863.32	3481.16
36	3297.3	2681.35	2996.35	3687.86	3385.59	2726.7	3891.84	3618.96	3179.93	2954.95	2939.48	2595.9	2418.92	2031.21	3483.55	2692.95
