# Supplementary material for: YTHDC1 promotes postnatal brown adipose tissue development and thermogenesis by stabilizing PPARγ
Source: EMBO J. 2025 May 12;44(12):3360–80. doi: 10.1038/s44318-025-00460-x (PMC12170836; doi:10.1038/s44318-025-00460-x)
Supplement: Supplementary file 4 — Source data Fig. 1 [file 44318_2025_460_MOESM4_ESM.zip › Figure1/1B/relative Ythdc1 mRNA levels.xls]

## Sheet: Sheet1
22oC	4oC
1.25897	1.47656
0.934483	1.67277
1.04409	2.07375
0.587329	2.1027
0.698456	1.66122
1.25027	1.76815
1.28542	1.54997
0.940983	1.81786
