# Supplementary material for: YTHDC1 promotes postnatal brown adipose tissue development and thermogenesis by stabilizing PPARγ
Source: EMBO J. 2025 May 12;44(12):3360–80. doi: 10.1038/s44318-025-00460-x (PMC12170836; doi:10.1038/s44318-025-00460-x)
Supplement: Supplementary file 4 — Source data Fig. 1 [file 44318_2025_460_MOESM4_ESM.zip › Figure1/1P/relative UCP1 protein levels.xls]

## Sheet: Sheet1
saline		CL316,243
Ythdc1flox/flox	Ythdc1-BKO	Ythdc1flox/flox	Ythdc1-BKO
1.33087	0.396517	50.0308	8.6717
0.849657	0.317146	42.5018	25.8909
0.819469	0.559968	74.0687	3.83859
