# Supplementary material for: YTHDC1 promotes postnatal brown adipose tissue development and thermogenesis by stabilizing PPARγ
Source: EMBO J. 2025 May 12;44(12):3360–80. doi: 10.1038/s44318-025-00460-x (PMC12170836; doi:10.1038/s44318-025-00460-x)
Supplement: Supplementary file 4 — Source data Fig. 1 [file 44318_2025_460_MOESM4_ESM.zip › Figure1/1M/Body temperature.xls]

## Sheet: Sheet1
time(min)	Ythdc1flox/flox								Ythdc1-BKO
0	36.4	36.3	36.8	36.3	36.1	36.8	36.5	36.1	36.6	36	36.4	36.5	36.4	35.7	36.4	36.2
15	34.7	34.4	34.2	34.3	34.3	35	35.3	34.7	34.3	33.7	34.7	34.9	35	34.2	35.4	35.2
30	33.6	33.2	33.1	32.8	32.8	33.4	33.3	33.2	32.7	31.9	32	32.6	32.8	31.7	33.1	33
60	33.1	32.6	34.9	32.5	31.5	31.7	33.4	32.8	31.5	28	28.7	30.7	32.7	30.3	32	31.4
120	32.7	31.2	31.8	30.5	30.5	31.5	30.6	32	27.1	22.7	27.6	28	26.9	25.1	31	29.7
180	29.7	27.7	32.4	30.2	27.4	31	27	28.5	18.6	18.3	18.8	18	19.6	18	28.2	26.4
240	26.7	26.3	29.4	26.6	21.2	24.7	22.3	26							18.3	17.7
