# Supplementary material for: YTHDC1 promotes postnatal brown adipose tissue development and thermogenesis by stabilizing PPARγ
Source: EMBO J. 2025 May 12;44(12):3360–80. doi: 10.1038/s44318-025-00460-x (PMC12170836; doi:10.1038/s44318-025-00460-x)
Supplement: Supplementary file 5 — Source data Fig. 2 [file 44318_2025_460_MOESM5_ESM.zip]

Archive with 78 entries (65 files):
- Figure2/
- __MACOSX/._Figure2
- Figure2/.DS_Store
- __MACOSX/Figure2/._.DS_Store
- Figure2/2G/
- __MACOSX/Figure2/._2G
- Figure2/2I/
- __MACOSX/Figure2/._2I
- Figure2/2H/
- __MACOSX/Figure2/._2H
- Figure2/2A/
- __MACOSX/Figure2/._2A
- Figure2/2F/
- __MACOSX/Figure2/._2F
- Figure2/2C/
- __MACOSX/Figure2/._2C
- Figure2/2D/
- __MACOSX/Figure2/._2D
- Figure2/2J/
- __MACOSX/Figure2/._2J
- Figure2/2K/
- __MACOSX/Figure2/._2K
- Figure2/2L/
- __MACOSX/Figure2/._2L
- Figure2/2E/
- __MACOSX/Figure2/._2E
- Figure2/2B/
- __MACOSX/Figure2/._2B
- Figure2/2G/FF LIVER.tif
- __MACOSX/Figure2/2G/._FF LIVER.tif
- Figure2/2G/BKO LIVER HE.tif
- __MACOSX/Figure2/2G/._BKO LIVER HE.tif
- Figure2/2G/BKO LIVER.tif
- __MACOSX/Figure2/2G/._BKO LIVER.tif
- Figure2/2G/FF LIVER HE.tif
- __MACOSX/Figure2/2G/._FF LIVER HE.tif
- Figure2/2I/blood glucose.xls
- __MACOSX/Figure2/2I/._blood glucose.xls
- Figure2/2H/blood glucose.xls
- __MACOSX/Figure2/2H/._blood glucose.xls
- Figure2/2A/western YTHDC1 db.tif
- __MACOSX/Figure2/2A/._western YTHDC1 db.tif
- Figure2/2A/western GAPDH db.tif
- __MACOSX/Figure2/2A/._western GAPDH db.tif
- Figure2/2A/western GAPDH HFD.tif
- __MACOSX/Figure2/2A/._western GAPDH HFD.tif
- Figure2/2A/western YTHDC1 HFD.tif
- __MACOSX/Figure2/2A/._western YTHDC1 HFD.tif
- Figure2/2F/relative Liver weight.xls
- __MACOSX/Figure2/2F/._relative Liver weight.xls
- Figure2/2C/FF Appearance.tif
- __MACOSX/Figure2/2C/._FF Appearance.tif
- Figure2/2C/FF Appearance flip.tif
- __MACOSX/Figure2/2C/._FF Appearance flip.tif
- Figure2/2C/BKO Appearance flip.tif
- __MACOSX/Figure2/2C/._BKO Appearance flip.tif
- Figure2/2C/BKO Appearance.tif
- __MACOSX/Figure2/2C/._BKO Appearance.tif
- Figure2/2D/FF iBAT.tif
- __MACOSX/Figure2/2D/._FF iBAT.tif
- Figure2/2D/BKO iBAT.tif
- __MACOSX/Figure2/2D/._BKO iBAT.tif
- Figure2/2J/serum insulin level.xls
- __MACOSX/Figure2/2J/._serum insulin level.xls
- Figure2/2K/western pAKT(S308).tif
- __MACOSX/Figure2/2K/._western pAKT(S308).tif
- Figure2/2K/western AKT.tif
- __MACOSX/Figure2/2K/._western AKT.tif
- Figure2/2K/western pAKT(S473).tif
- __MACOSX/Figure2/2K/._western pAKT(S473).tif
- Figure2/2L/relative pAKT(S473) protein levels.xls
- __MACOSX/Figure2/2L/._relative pAKT(S473) protein levels.xls
- Figure2/2L/relative pAKT(S308) protein levels.xls
- __MACOSX/Figure2/2L/._relative pAKT(S308) protein levels.xls
- Figure2/2E/relative iBAT weight.xls
- __MACOSX/Figure2/2E/._relative iBAT weight.xls
- Figure2/2B/body weight.xls
- __MACOSX/Figure2/2B/._body weight.xls
