# Supplementary material for: YTHDC1 promotes postnatal brown adipose tissue development and thermogenesis by stabilizing PPARγ
Source: EMBO J. 2025 May 12;44(12):3360–80. doi: 10.1038/s44318-025-00460-x (PMC12170836; doi:10.1038/s44318-025-00460-x)
Supplement: Supplementary file 5 — Source data Fig. 2 [file 44318_2025_460_MOESM5_ESM.zip › Figure2/2I/blood glucose.xls]

## Sheet: Sheet1
time(min)	flox/flox								BKO
0	6.5	5.5	6.5	6.6	6.4	6.5	5.6	5.7	5.5	7.6	6.3	6.4	7.2	6.2	5.5	6.3
15	4.5	4.8	4.1	3.6	5.1	5.4	5	5.2	5.3	5.7	5.4	5.5	7	6	5.3	5.5
30	3.6	3.1	3.1	3	3.3	3.8	4	3.4	4.2	4	4	3.6	4.6	3.7	3.6	3.8
60	2.7	2.5	2.9	3.1	2.7	3.4	3.6	3	4	3.6	3.5	3.3	4.5	3.4	3.5	3.6
