# Supplementary material for: YTHDC1 promotes postnatal brown adipose tissue development and thermogenesis by stabilizing PPARγ
Source: EMBO J. 2025 May 12;44(12):3360–80. doi: 10.1038/s44318-025-00460-x (PMC12170836; doi:10.1038/s44318-025-00460-x)
Supplement: Supplementary file 5 — Source data Fig. 2 [file 44318_2025_460_MOESM5_ESM.zip › Figure2/2H/blood glucose.xls]

## Sheet: Sheet1
Time(min)	Ythdc1flox/flox								Ythdc1-BKO
0	6.3	5.8	7	6.9	5.5	6.3	6.3	6.9	7.3	6.7	6.6	5.6	7	7.5	6.5	8
15	16.4	15.4	17.7	13.7	13.9	14	15.7	15.6	16.6	17.1	16.3	15.9	17.1	16.4	16.7	15.9
30	10	9.8	11.8	7.2	9.5	8.2	11.4	8.6	14.7	10.6	15	12.8	12.4	11.1	11.3	14
60	8.2	8.6	9.3	7	7.4	7.9	8.9	7.3	10.2	8.7	11.6	8.6	10.2	9.8	8.6	11.7
120	6.4	6.7	7.6	5.6	5.6	5.9	5.5	5.8	6.8	7.2	8.4	6.9	7.9	6.9	7	7.9
