# Supplementary material for: YTHDC1 promotes postnatal brown adipose tissue development and thermogenesis by stabilizing PPARγ
Source: EMBO J. 2025 May 12;44(12):3360–80. doi: 10.1038/s44318-025-00460-x (PMC12170836; doi:10.1038/s44318-025-00460-x)
Supplement: Supplementary file 5 — Source data Fig. 2 [file 44318_2025_460_MOESM5_ESM.zip › Figure2/2F/relative Liver weight.xls]

## Sheet: Sheet1
Ythdc1flox/flox	Ythdc1-BKO
3.21253	3.82955
2.77105	3.40362
2.74454	3.51845
3.20176	3.86202
2.86529	3.59245
3.23568	4.24113
2.89944	2.7681
3.52657	3.39686
2.93869	3.49538
3.11779	3.5542
3.34273	3.24363
