# Supplementary material for: YTHDC1 promotes postnatal brown adipose tissue development and thermogenesis by stabilizing PPARγ
Source: EMBO J. 2025 May 12;44(12):3360–80. doi: 10.1038/s44318-025-00460-x (PMC12170836; doi:10.1038/s44318-025-00460-x)
Supplement: Supplementary file 5 — Source data Fig. 2 [file 44318_2025_460_MOESM5_ESM.zip › Figure2/2J/serum insulin level.xls]

## Sheet: Sheet1
Ythdc1flox/flox	Ythdc1-BKO
0.318033	1.11377
0.711321	1.2085
0.681563	0.444962
0.50954	0.629736
0.602909	0.714222
1.02186	1.17967
0.617667	1.80097
0.476242	0.648438
0.620937	1.02617
0.358183	1.22299
0.815053	0.537567
0.391966	1.06128
