# Supplementary material for: YTHDC1 promotes postnatal brown adipose tissue development and thermogenesis by stabilizing PPARγ
Source: EMBO J. 2025 May 12;44(12):3360–80. doi: 10.1038/s44318-025-00460-x (PMC12170836; doi:10.1038/s44318-025-00460-x)
Supplement: Supplementary file 5 — Source data Fig. 2 [file 44318_2025_460_MOESM5_ESM.zip › Figure2/2L/relative pAKT(S473) protein levels.xls]

## Sheet: Sheet1
	Ythdc1flox/flox			Ythdc1-BKO
Basal	0.978142	0.962424	1.05943	0.927572	0.658985	0.991233
Insulin	11.271	11.5519	10.8386	7.90241	7.54596	8.04349
