# Supplementary material for: YTHDC1 promotes postnatal brown adipose tissue development and thermogenesis by stabilizing PPARγ
Source: EMBO J. 2025 May 12;44(12):3360–80. doi: 10.1038/s44318-025-00460-x (PMC12170836; doi:10.1038/s44318-025-00460-x)
Supplement: Supplementary file 5 — Source data Fig. 2 [file 44318_2025_460_MOESM5_ESM.zip › Figure2/2L/relative pAKT(S308) protein levels.xls]

## Sheet: Sheet1
	Ythdc1flox/flox			Ythdc1-BKO
Basal	1.10354	1.06004	0.836126	1.01661	0.667369	0.638814
Insulin	4.36608	5.43248	5.67651	2.42422	2.94396	2.60667
