# Supplementary material for: YTHDC1 promotes postnatal brown adipose tissue development and thermogenesis by stabilizing PPARγ
Source: EMBO J. 2025 May 12;44(12):3360–80. doi: 10.1038/s44318-025-00460-x (PMC12170836; doi:10.1038/s44318-025-00460-x)
Supplement: Supplementary file 5 — Source data Fig. 2 [file 44318_2025_460_MOESM5_ESM.zip › Figure2/2E/relative iBAT weight.xls]

## Sheet: Sheet1
Ythdc1flox/flox	Ythdc1-BKO
0.1937	0.046597
0.24193	0.075529
0.140424	0.05534
0.26314	0.032404
0.287072	0.052742
0.236698	0.063295
0.230793	0.067384
0.181791	0.053064
0.158065	0.065696
0.161592	0.073545
0.282357	0.052328
