# Supplementary material for: YTHDC1 promotes postnatal brown adipose tissue development and thermogenesis by stabilizing PPARγ
Source: EMBO J. 2025 May 12;44(12):3360–80. doi: 10.1038/s44318-025-00460-x (PMC12170836; doi:10.1038/s44318-025-00460-x)
Supplement: Supplementary file 5 — Source data Fig. 2 [file 44318_2025_460_MOESM5_ESM.zip › Figure2/2B/body weight.xls]

## Sheet: Sheet1
time(weeks)	Ythdc1flox/flox												Ythdc1-BKO
3	9.59	10.7	10.75	11.11	8.41	7.5	7.67	7.62	9.46	7.31	9.05	10.11	11.05	12.51	9.42	8.16	9.47	7	7.85	7.76	8.69	9.34	8.97	9.01
4	11	11.99	12.52	11.86	9.82	9.94	9.93	9.81	10.61	9.61	10.25	15.52	12.32	13.98	10.1	9.96	11.08	9.87	8.49	8.21	8.92	15.54	14.23	15.63
5	13.21	15.93	15.34	13.41	11.97	12.42	12.7	11.22	13.1	11.93	13.82	18.36	16.71	15.47	14.36	13.2	13.99	12.86	13.1	10.56	11.92	18.6	16	16.98
6	15.32	19.12	17.59	17.57	14.28	15.89	15.76	15.9	15.79	13.34	16.34	19.6	21.95	20.28	18.49	17.66	16.64	15.38	16.04	14.66	17.39	15.9	18.26	17.14
7	18.95	22.45	20.31	19.52	18.47	20.25	19.61	21.66	19.01	16.87	19.63	22.76	24.31	22.24	22.11	20.92	21.32	19.45	19.31	18.45	21.29	19.13	20.65	20.25
8	19.41	22.58	20.49	20.4	18.56	21.56	20.89	21.96	20.79	17.92	20.52	23.64	25.4	23.48	23.71	23.28	23.38	21.3	20	20.41	22.06	20.08	22.2	21.8
9	20.91	24.18	22.42	22	21.56	23.06	22.54	23.5	24.36	22.18	23.83	25.59	26.52	26.2	26	25	24.31	24.17	21.92	22.48	23.91	23.43	23.68	24.82
10	21.36	24.22	22.98	23.21	22.15	23.66	23.59	24.58	25.64	22.21	24.36	25.79	27.56	27.12	26.87	24.87	25.77	24.69	22.01	23.47	24	23.5	23.86	25.12
11	22.01	24.46	23.47	24.06	23.46	24.62	24.64	25.55	26.11	22.75	25.57	26.34	28.32	27.94	27.1	24.45	26.11	25.24	22.43	24.59	24.16	24.88	24.71	25.97
12	22.27	24.91	24.52	24.35	23.9	25.18	25.36	25.99	26.83	23.19	25.95	26.07	29.13	28.4	27.95	25.85	26.93	26.02	22.85	25.47	25.36	25.41	24.9	25.98
13	22.71	26.09	25.06	24.8	24.52	25.03	25.83	26.97	26.45	24.13	26.3	26.35	29.76	28.67	29.1	26.26	27.15	26.32	23.29	25.71	26.1	26.35	25.65	26.76
14	23.43	26.87	25.43	25.46	24.9	25.7	26.68	27.95	28.1	24.74	27.44	27.15	30.38	29.2	29.36	26.76	27.2	26.59	24	26	26.2	27.1	25.78	27.83
15	23.76	26.6	25.77	25.37	24.9	25.94	26.7	28.82	28.87	25.16	28.1	27.06	30.83	29.3	28.41	27.28	27.75	27.1	24	26.2	26.2	27.35	25.83	28.05
16	25.28	26.67	26.88	25.86	27.01	26.5	27.97	30.2	29.37	26.7	29.32	27.45	31.58	31.03	29.63	28.22	29.24	28.02	24.75	27.68	27	28.6	26.88	28.66
17	26.07	27.2	28.34	27.97	28.07	26.99	29.68	30.43	29.95	27.98	30.53	28.45	32.22	32.57	30.25	28.83	30.28	29.42	25.94	28.46	27.2	29.66	28.24	30.38
18	26.49	28.23	29.12	27.11	28.14	26.46	30.75	30.38	30.86	27.86	30.93	28.61	32.1	32.73	30.56	28.81	30.36	29.4	26.3	29.25	27.13	30.1	28.26	30.5
19	27.61	28.62	29.78	28.31	28.92	27.83	30.67	30.35	30.78	27.97	31.87	28.4	32.62	33.04	31.7	30.16	31.05	30.59	26.9	30.09	27.66	30.53	27.86	30.25
20	28.36	29.74	31.03	29	29.49	28.9	32.07	31.31	31.25	28.93	33.45	28.72	33.07	34.11	32.93	31.05	32.61	31.51	27.36	31.24	28.18	31.63	28.1	31.14
21	28.62	30.46	32.18	30.12	30	29.97	32.82	32.27	32.22	29.7	34.9	28.85	33.35	34.35	33.18	31.3	32.62	31.6	27.89	32.13	28.32	32.31	28.24	31.02
22	30.17	31.13	33.15	30.31	30.87	30.3	32.95	33.38	32.92	30.61	36.5	28.71	33.66	34.9	34.08	31.5	34.5	32.97	28.33	33.82	28.6	33.06	28.79	31.55
23	31.2	32.91	34.13	32.42	31.25	31.53	34.7	34.87	34.16	31.75	37.88	29.58	35.1	36.93	35.27	32.26	36.18	34.48	29.38	35.32	29.6	33.58	29.85	32.67
24	31.75	33.58	34.9	33.3	31.82	31.83	35.92	36.35	35.08	33.44	39.96	29.84	36.22	37.8	36.69	33.82	37.65	35.56	30.1	36.28	30.04	34.32	29.63	33.8
25	30.06	33.68	35.96	33.92	32.33	32.6	36.05	37.11	35.53	34.62	41.31	30.18	35.68	37.89	36.2	34	36.41	32.57	30.09	37.21	30	31.75	30.4	33.97
