# Supplementary material for: YTHDC1 promotes postnatal brown adipose tissue development and thermogenesis by stabilizing PPARγ
Source: EMBO J. 2025 May 12;44(12):3360–80. doi: 10.1038/s44318-025-00460-x (PMC12170836; doi:10.1038/s44318-025-00460-x)
Supplement: Supplementary file 6 — Source data Fig. 3 [file 44318_2025_460_MOESM6_ESM.zip]

Archive with 26 entries (22 files):
- Figure3/
- __MACOSX/._Figure3
- Figure3/.DS_Store
- __MACOSX/Figure3/._.DS_Store
- Figure3/3A/
- __MACOSX/Figure3/._3A
- Figure3/3F/
- __MACOSX/Figure3/._3F
- Figure3/3G/
- __MACOSX/Figure3/._3G
- Figure3/3A/seq data.xls
- __MACOSX/Figure3/3A/._seq data.xls
- Figure3/3F/western YTHDC1.tif
- __MACOSX/Figure3/3F/._western YTHDC1.tif
- Figure3/3F/western PRDM16.tif
- __MACOSX/Figure3/3F/._western PRDM16.tif
- Figure3/3F/western PPAR╬│.tif
- __MACOSX/Figure3/3F/._western PPAR╬│.tif
- Figure3/3F/western UCP1.tif
- __MACOSX/Figure3/3F/._western UCP1.tif
- Figure3/3F/western GAPDH.tif
- __MACOSX/Figure3/3F/._western GAPDH.tif
- Figure3/3G/western complexus.tif
- __MACOSX/Figure3/3G/._western complexus.tif
- Figure3/3G/western GAPDH.tif
- __MACOSX/Figure3/3G/._western GAPDH.tif
