# Supplementary material for: YTHDC1 promotes postnatal brown adipose tissue development and thermogenesis by stabilizing PPARγ
Source: EMBO J. 2025 May 12;44(12):3360–80. doi: 10.1038/s44318-025-00460-x (PMC12170836; doi:10.1038/s44318-025-00460-x)
Supplement: Supplementary file 6 — Source data Fig. 3 [file 44318_2025_460_MOESM6_ESM.zip › Figure3/3A/seq data.xls]

## Sheet: Sheet1
	accession number:GSE273849
	secure token:mxyzqyaibxehdij
