# Supplementary material for: YTHDC1 promotes postnatal brown adipose tissue development and thermogenesis by stabilizing PPARγ
Source: EMBO J. 2025 May 12;44(12):3360–80. doi: 10.1038/s44318-025-00460-x (PMC12170836; doi:10.1038/s44318-025-00460-x)
Supplement: Supplementary file 7 — Source data Fig. 4 [file 44318_2025_460_MOESM7_ESM.zip]

Archive with 78 entries (65 files):
- Figure4/
- __MACOSX/._Figure4
- Figure4/.DS_Store
- __MACOSX/Figure4/._.DS_Store
- Figure4/4E/
- __MACOSX/Figure4/._4E
- Figure4/4B/
- __MACOSX/Figure4/._4B
- Figure4/4K/
- __MACOSX/Figure4/._4K
- Figure4/4L/
- __MACOSX/Figure4/._4L
- Figure4/4J/
- __MACOSX/Figure4/._4J
- Figure4/4C/
- __MACOSX/Figure4/._4C
- Figure4/4D/
- __MACOSX/Figure4/._4D
- Figure4/4A/
- __MACOSX/Figure4/._4A
- Figure4/4F/
- __MACOSX/Figure4/._4F
- Figure4/4H/
- __MACOSX/Figure4/._4H
- Figure4/4I/
- __MACOSX/Figure4/._4I
- Figure4/4G/
- __MACOSX/Figure4/._4G
- Figure4/4E/relative protein levels.xls
- __MACOSX/Figure4/4E/._relative protein levels.xls
- Figure4/4E/western YTHDC1.tif
- __MACOSX/Figure4/4E/._western YTHDC1.tif
- Figure4/4E/western PPAR╬│.tif
- __MACOSX/Figure4/4E/._western PPAR╬│.tif
- Figure4/4E/western GAPDH.tif
- __MACOSX/Figure4/4E/._western GAPDH.tif
- Figure4/4B/tissue weight.xls
- __MACOSX/Figure4/4B/._tissue weight.xls
- Figure4/4K/% of all cells.xls
- __MACOSX/Figure4/4K/._% of all cells.xls
- Figure4/4L/% of all cells.xls
- __MACOSX/Figure4/4L/._% of all cells.xls
- Figure4/4J/% of all cells.xls
- __MACOSX/Figure4/4J/._% of all cells.xls
- Figure4/4C/relative protein levels.xls
- __MACOSX/Figure4/4C/._relative protein levels.xls
- Figure4/4C/western YTHDC1.tif
- __MACOSX/Figure4/4C/._western YTHDC1.tif
- Figure4/4C/western PPAR╬│.tif
- __MACOSX/Figure4/4C/._western PPAR╬│.tif
- Figure4/4C/western UCP1.tif
- __MACOSX/Figure4/4C/._western UCP1.tif
- Figure4/4C/western GAPDH.tif
- __MACOSX/Figure4/4C/._western GAPDH.tif
- Figure4/4D/relative protein levels.xls
- __MACOSX/Figure4/4D/._relative protein levels.xls
- Figure4/4D/western YTHDC1.tif
- __MACOSX/Figure4/4D/._western YTHDC1.tif
- Figure4/4D/western PPAR╬│.tif
- __MACOSX/Figure4/4D/._western PPAR╬│.tif
- Figure4/4D/western GAPDH.tif
- __MACOSX/Figure4/4D/._western GAPDH.tif
- Figure4/4A/western YTHDC1.tif
- __MACOSX/Figure4/4A/._western YTHDC1.tif
- Figure4/4A/western ╬▓-actin.tif
- __MACOSX/Figure4/4A/._western ╬▓-actin.tif
- Figure4/4F/Relative mRNA levels-iWAT.xls
- __MACOSX/Figure4/4F/._Relative mRNA levels-iWAT.xls
- Figure4/4F/Relative mRNA levels-eWAT.xls
- __MACOSX/Figure4/4F/._Relative mRNA levels-eWAT.xls
- Figure4/4H/heat map.xls
- __MACOSX/Figure4/4H/._heat map.xls
- Figure4/4I/Relative mRNA levels.xls
- __MACOSX/Figure4/4I/._Relative mRNA levels.xls
- Figure4/4G/body temperature.xls
- __MACOSX/Figure4/4G/._body temperature.xls
- Figure4/4G/AUC.xls
- __MACOSX/Figure4/4G/._AUC.xls
