# Supplementary material for: YTHDC1 promotes postnatal brown adipose tissue development and thermogenesis by stabilizing PPARγ
Source: EMBO J. 2025 May 12;44(12):3360–80. doi: 10.1038/s44318-025-00460-x (PMC12170836; doi:10.1038/s44318-025-00460-x)
Supplement: Supplementary file 7 — Source data Fig. 4 [file 44318_2025_460_MOESM7_ESM.zip › Figure4/4E/relative protein levels.xls]

## Sheet: Sheet1
	flox/flox			FKO
PPARγ	0.932039	0.982345	1.08562	0.203816	0.275284	0.220804
YTHDC1	1.28529	0.739497	0.975213	0.127727	0.151627	0.344994
