# Supplementary material for: YTHDC1 promotes postnatal brown adipose tissue development and thermogenesis by stabilizing PPARγ
Source: EMBO J. 2025 May 12;44(12):3360–80. doi: 10.1038/s44318-025-00460-x (PMC12170836; doi:10.1038/s44318-025-00460-x)
Supplement: Supplementary file 7 — Source data Fig. 4 [file 44318_2025_460_MOESM7_ESM.zip › Figure4/4B/tissue weight.xls]

## Sheet: Sheet1
	flox/flox					FKO
iBAT	0.292252	0.291434	0.302046	0.253659	0.269504	0.178539	0.171217	0.173087	0.202242	0.17311
iWAT	0.904316	0.833799	1.0728	0.870732	0.734861	0.527397	0.558538	0.531742	0.568226	0.388921
eWAT	0.574103	0.76676	0.582431	0.681707	0.876159	0.560731	0.484961	0.383614	0.511209	0.571264
