# Supplementary material for: YTHDC1 promotes postnatal brown adipose tissue development and thermogenesis by stabilizing PPARγ
Source: EMBO J. 2025 May 12;44(12):3360–80. doi: 10.1038/s44318-025-00460-x (PMC12170836; doi:10.1038/s44318-025-00460-x)
Supplement: Supplementary file 7 — Source data Fig. 4 [file 44318_2025_460_MOESM7_ESM.zip › Figure4/4K/% of all cells.xls]

## Sheet: Sheet1
	flox/flox					FKO
Total immune cells	5.91283	7.55038	6.55025	7.57645	8.12762	70.0833	39.9835	40.7509
NK cells	0.0171262	0.0446048	0.0204952	0.0209179	0.0209908	0.128182	0.180292	0.221907
CD3+ T cells	1.01473	1.2611	1.40187	1.40568	1.822	3.09009	3.884	3.55051
CD8+ T cells	0.13701	0.312234	0.327923	0.255198	0.507976	0.384545	0.406944	0.559205
CD4+ T cells	0.132728	0.125705	0.12707	0.179894	0.100756	0.531038	1.0766	0.492633
