# Supplementary material for: YTHDC1 promotes postnatal brown adipose tissue development and thermogenesis by stabilizing PPARγ
Source: EMBO J. 2025 May 12;44(12):3360–80. doi: 10.1038/s44318-025-00460-x (PMC12170836; doi:10.1038/s44318-025-00460-x)
Supplement: Supplementary file 7 — Source data Fig. 4 [file 44318_2025_460_MOESM7_ESM.zip › Figure4/4L/% of all cells.xls]

## Sheet: Sheet1
	flox/flox					FKO
Total immune cells	5.31075	6.88852	5.50004	6.82512	7.69295	65.0378	43.0893	42.4452
Dendritic cells	0.330487	0.0560393	0.038763	0.0515752	0.113379	0.0981258	0.0878252	0.195191
B cells	0.610484	0.741443	0.93462	0.928353	1.10859	1.33942	2.98606	2.59072
