# Supplementary material for: YTHDC1 promotes postnatal brown adipose tissue development and thermogenesis by stabilizing PPARγ
Source: EMBO J. 2025 May 12;44(12):3360–80. doi: 10.1038/s44318-025-00460-x (PMC12170836; doi:10.1038/s44318-025-00460-x)
Supplement: Supplementary file 7 — Source data Fig. 4 [file 44318_2025_460_MOESM7_ESM.zip › Figure4/4J/% of all cells.xls]

## Sheet: Sheet1
	flox/flox					FKO
Total immune cells	4.82324	5.4172	6.1475	4.49022	4.3489	59.0419	41.9592	40.3362
Macrophage	1.54773	1.36469	1.35679	2.00824	1.15408	7.40263	15.4898	11.8198
