# Supplementary material for: YTHDC1 promotes postnatal brown adipose tissue development and thermogenesis by stabilizing PPARγ
Source: EMBO J. 2025 May 12;44(12):3360–80. doi: 10.1038/s44318-025-00460-x (PMC12170836; doi:10.1038/s44318-025-00460-x)
Supplement: Supplementary file 7 — Source data Fig. 4 [file 44318_2025_460_MOESM7_ESM.zip › Figure4/4C/relative protein levels.xls]

## Sheet: Sheet1
	flox/flox			FKO
UCP1	1.11745	1.03199	0.850563	0.0942035	0.236272	0.363632
PPARγ	0.912393	1.01337	1.07424	0.29201	0.281899	0.410718
YTHDC1	1.09031	0.753309	1.15638	0.17407	0.179387	0.108483
