# Supplementary material for: YTHDC1 promotes postnatal brown adipose tissue development and thermogenesis by stabilizing PPARγ
Source: EMBO J. 2025 May 12;44(12):3360–80. doi: 10.1038/s44318-025-00460-x (PMC12170836; doi:10.1038/s44318-025-00460-x)
Supplement: Supplementary file 7 — Source data Fig. 4 [file 44318_2025_460_MOESM7_ESM.zip › Figure4/4D/relative protein levels.xls]

## Sheet: Sheet1
	flox/flox			FKO
PPARγ	0.590339	1.17759	1.23207	0.0462525	0.0575603	0.0827424
YTHDC1	0.612455	0.797198	1.59035	0.0579351	0.0755406	0.0470197
