# Supplementary material for: YTHDC1 promotes postnatal brown adipose tissue development and thermogenesis by stabilizing PPARγ
Source: EMBO J. 2025 May 12;44(12):3360–80. doi: 10.1038/s44318-025-00460-x (PMC12170836; doi:10.1038/s44318-025-00460-x)
Supplement: Supplementary file 7 — Source data Fig. 4 [file 44318_2025_460_MOESM7_ESM.zip › Figure4/4F/Relative mRNA levels-iWAT.xls]

## Sheet: Sheet1
	flox/flox					FKO
Fabp4	1.38063	1.3336	0.820926	0.750188	0.714658	0.541609	0.560709	0.3334	0.452292	0.410463
Plin2	1.43811	1.57372	0.675569	0.760055	0.552549	0.138137	0.3425	0.340134	0.359528	0.451931
Cd36	0.717563	0.732641	1.07265	1.31146	1.16569	0.270027	0.528941	0.447878	0.255461	0.500408
Glut4	0.955372	1.21768	1.04546	1.06742	0.714068	0.150114	0.190008	0.139094	0.116964	0.174843
Adipoq	1.00703	0.979498	1.30144	0.95934	0.752683	0.539657	0.521274	0.5249	0.414693	0.47967
