# Supplementary material for: YTHDC1 promotes postnatal brown adipose tissue development and thermogenesis by stabilizing PPARγ
Source: EMBO J. 2025 May 12;44(12):3360–80. doi: 10.1038/s44318-025-00460-x (PMC12170836; doi:10.1038/s44318-025-00460-x)
Supplement: Supplementary file 7 — Source data Fig. 4 [file 44318_2025_460_MOESM7_ESM.zip › Figure4/4H/heat map.xls]

## Sheet: YBKOvsFF_deg_up
gene_id	YBKO_1	YBKO_2	YBKO_3	FF_1	FF_2	FF_3	YBKO	FF	log2FoldChange	pvalue	padj	gene_name	gene_chr	gene_start	gene_end	gene_strand	gene_length	gene_biotype	gene_description	tf_family
ENSMUSG00000050335	2668.88	2410.91	2539.01	400.887	421.057	554.047	2539.6	458.664	2.46698	1.89e-54	3.3e-50	Lgals3	14	47367751	47386160	+	1858	protein_coding	lectin, galactose binding, soluble 3 [Source:MGI Symbol;Acc:MGI:96778]	-
ENSMUSG00000038642	4703.07	4167.55	3455.92	727.406	831.098	865.073	4108.85	807.859	2.34622	1.81e-51	1.59e-47	Ctss	3	95526786	95556403	+	1358	protein_coding	cathepsin S [Source:MGI Symbol;Acc:MGI:107341]	-
ENSMUSG00000023992	556.457	575.391	584.197	87.1493	84.4562	95.008	572.015	88.8712	2.68369	1.43e-47	8.34e-44	Trem2	17	48346401	48354147	+	4946	protein_coding	triggering receptor expressed on myeloid cells 2 [Source:MGI Symbol;Acc:MGI:1913150]	-
ENSMUSG00000025473	716.449	849.643	916.913	96.4453	139.536	109.009	827.668	114.997	2.85025	3.42e-47	1.49e-43	Adam8	7	139978932	139992562	-	4638	protein_coding	a disintegrin and metallopeptidase domain 8 [Source:MGI Symbol;Acc:MGI:107825]	-
ENSMUSG00000046805	4306.6	4287.65	3691.85	886.599	1078.35	1075.09	4095.37	1013.35	2.01466	5.08e-46	1.78e-42	Mpeg1	19	12460779	12465284	+	4335	protein_coding	macrophage expressed gene 1 [Source:MGI Symbol;Acc:MGI:1333743]	-
ENSMUSG00000018774	1163.9	1385.6	1126.05	321.872	297.433	297.025	1225.18	305.443	2.00418	8.89e-38	2.22e-34	Cd68	11	69664213	69666153	-	1257	protein_coding	CD68 antigen [Source:MGI Symbol;Acc:MGI:88342]	-
ENSMUSG00000027322	937.977	946.437	994.691	242.856	188.497	260.022	959.702	230.458	2.05513	4.53e-34	9.91e-31	Siglec1	2	131069220	131086765	-	7143	protein_coding	sialic acid binding Ig-like lectin 1, sialoadhesin [Source:MGI Symbol;Acc:MGI:99668]	-
ENSMUSG00000028838	217.132	330.715	446.79	16.2679	23.2561	9.00076	331.546	16.1749	4.38039	4.73e-32	9.19e-29	Extl1	4	134356372	134383850	-	4333	protein_coding	exostoses (multiple)-like 1 [Source:MGI Symbol;Acc:MGI:1888742]	-
ENSMUSG00000015340	1215.77	1132.86	1073.33	345.111	378.217	341.029	1140.65	354.786	1.68567	5.71e-31	9.98e-28	Cybb	X	9435252	9487771	-	5808	protein_coding	cytochrome b-245, beta polypeptide [Source:MGI Symbol;Acc:MGI:88574]	-
ENSMUSG00000037902	1810.9	1857.02	1729.26	548.46	665.858	558.047	1799.06	590.788	1.60742	3.62e-30	5.75e-27	Sirpa	2	129592835	129632228	+	4911	protein_coding	signal-regulatory protein alpha [Source:MGI Symbol;Acc:MGI:108563]	-
ENSMUSG00000002831	21534.8	17978.7	21417.4	7516.92	7804.25	6846.58	20310.3	7389.25	1.4588	1.81e-29	2.34e-26	Plin4	17	56100591	56109803	-	5777	protein_coding	perilipin 4 [Source:MGI Symbol;Acc:MGI:1929709]	-
ENSMUSG00000021922	651.397	861.294	779.506	69.7195	105.264	153.013	764.066	109.332	2.79888	1.87e-29	2.34e-26	Itih4	14	30886476	30902353	+	3690	protein_coding	inter alpha-trypsin inhibitor, heavy chain 4 [Source:MGI Symbol;Acc:MGI:109536]	-
ENSMUSG00000040552	617.992	703.554	742.345	170.813	197.065	167.014	687.964	178.297	1.94994	3.96e-29	4.62e-26	C3ar1	6	122847138	122856161	-	4305	protein_coding	complement component 3a receptor 1 [Source:MGI Symbol;Acc:MGI:1097680]	-
ENSMUSG00000039062	960.833	1153.47	973.086	320.71	293.761	315.027	1029.13	309.832	1.7313	1.13e-28	1.16e-25	Anpep	7	79821803	79861059	-	4135	protein_coding	alanyl (membrane) aminopeptidase [Source:MGI Symbol;Acc:MGI:5000466]	-
ENSMUSG00000069516	13242.4	13392.6	11830	3699.78	3309.7	4717.4	12821.7	3908.96	1.71342	1.43e-28	1.38e-25	Lyz2	10	117277331	117282321	-	1316	protein_coding	lysozyme 2 [Source:MGI Symbol;Acc:MGI:96897]	-
ENSMUSG00000016356	840.399	662.327	999.012	165.003	206.857	161.014	833.913	177.624	2.23333	4.48e-28	4.12e-25	Col20a1	2	180986535	181018363	+	5142	protein_coding	collagen, type XX, alpha 1 [Source:MGI Symbol;Acc:MGI:1920618]	-
ENSMUSG00000033685	5514.46	6383.97	6156.54	2397.19	2321.93	1993.17	6018.32	2237.43	1.42785	7.48e-27	6.54e-24	Ucp2	7	100493337	100502020	+	6989	protein_coding	uncoupling protein 2 (mitochondrial, proton carrier) [Source:MGI Symbol;Acc:MGI:109354]	-
ENSMUSG00000059498	767.435	800.349	757.037	233.56	211.753	263.022	774.94	236.112	1.71211	2.54e-26	2.02e-23	Fcgr3	1	171051174	171064935	-	1736	protein_coding	Fc receptor, IgG, low affinity III [Source:MGI Symbol;Acc:MGI:95500]	-
ENSMUSG00000021998	1835.52	2030	1632.47	666.983	610.778	661.056	1832.66	646.272	1.50332	1.08e-25	8.23e-23	Lcp1	14	75131101	75230842	+	9504	protein_coding	lymphocyte cytosolic protein 1 [Source:MGI Symbol;Acc:MGI:104808]	-
ENSMUSG00000040613	688.318	817.378	695.679	234.722	210.529	214.018	733.792	219.756	1.73954	1.57e-25	1.15e-22	Apobec1	6	122577792	122602444	-	2702	protein_coding	apolipoprotein B mRNA editing enzyme, catalytic polypeptide 1 [Source:MGI Symbol;Acc:MGI:103298]	-
ENSMUSG00000090173	143.29	178.353	183.21	13.9439	8.56802	5.00042	168.284	9.17078	4.21984	4.77e-25	3.09e-22	Fbxw10	11	62847069	62877465	+	4025	protein_coding	F-box and WD-40 domain protein 10 [Source:MGI Symbol;Acc:MGI:3052463]	-
ENSMUSG00000018927	1101.49	1469.85	1238.39	335.815	346.393	425.036	1269.91	369.081	1.78102	6.42e-25	3.87e-22	Ccl6	11	83587882	83593087	-	1795	protein_coding	chemokine (C-C motif) ligand 6 [Source:MGI Symbol;Acc:MGI:98263]	-
ENSMUSG00000024300	756.007	779.735	600.617	205.672	198.289	207.017	712.12	203.659	1.80542	1.45e-24	8.45e-22	Myo1f	17	33555719	33607764	+	4914	protein_coding	myosin IF [Source:MGI Symbol;Acc:MGI:107711]	-
ENSMUSG00000047793	1100.61	1373.05	1226.3	287.012	401.473	393.033	1233.32	360.506	1.77397	1.04e-23	5.18e-21	Sned1	1	93235841	93301065	+	9491	protein_coding	sushi, nidogen and EGF-like domains 1 [Source:MGI Symbol;Acc:MGI:3045960]	-
ENSMUSG00000028581	1960.34	2138.45	1696.42	734.378	723.386	673.057	1931.74	710.274	1.44381	1.35e-23	6.53e-21	Laptm5	4	130913125	130936141	+	3788	protein_coding	lysosomal-associated protein transmembrane 5 [Source:MGI Symbol;Acc:MGI:108046]	-
ENSMUSG00000056737	823.696	800.349	719.012	201.024	206.857	272.023	781.019	226.635	1.78169	1.73e-23	7.97e-21	Capg	6	72544391	72562983	+	2529	protein_coding	capping protein (actin filament), gelsolin-like [Source:MGI Symbol;Acc:MGI:1098259]	-
ENSMUSG00000032122	401.739	481.285	387.16	105.741	113.832	103.009	423.395	107.527	1.97856	3.75e-23	1.6e-20	Slc37a2	9	37227585	37255738	-	6643	protein_coding	solute carrier family 37 (glycerol-3-phosphate transporter), member 2 [Source:MGI Symbol;Acc:MGI:1929693]	-
ENSMUSG00000031659	818.422	853.228	774.321	213.806	296.209	246.021	815.323	252.012	1.69504	5.68e-23	2.31e-20	Adcy7	8	88272403	88329962	+	6733	protein_coding	adenylate cyclase 7 [Source:MGI Symbol;Acc:MGI:102891]	-
ENSMUSG00000022488	785.896	1006.49	776.049	280.04	264.385	258.022	856.144	267.482	1.67869	1.49e-22	5.78e-20	Nckap1l	15	103453794	103498810	+	5935	protein_coding	NCK associated protein 1 like [Source:MGI Symbol;Acc:MGI:1926063]	-
ENSMUSG00000112023	746.337	764.499	731.111	234.722	287.641	255.022	747.316	259.128	1.52889	6.59e-22	2.4e-19	Lilr4b	10	51480632	51486703	+	5439	protein_coding	leukocyte immunoglobulin-like receptor, subfamily B, member 4B [Source:MGI Symbol;Acc:MGI:102702]	-
ENSMUSG00000033777	255.812	367.461	318.025	39.5077	67.3202	58.0049	313.766	54.9443	2.51416	1.54e-21	5.37e-19	Tlr13	X	106143204	106160493	+	4304	protein_coding	toll-like receptor 13 [Source:MGI Symbol;Acc:MGI:3045213]	-
ENSMUSG00000028238	423.716	555.673	443.333	63.9095	111.384	42.0035	474.241	72.4325	2.72093	7.34e-21	2.21e-18	Atp6v0d2	4	19876841	19922605	-	2716	protein_coding	ATPase, H+ transporting, lysosomal V0 subunit D2 [Source:MGI Symbol;Acc:MGI:1924415]	-
ENSMUSG00000001435	1806.51	1979.81	2218.39	527.544	578.954	792.067	2001.57	632.855	1.65972	1.22e-20	3.56e-18	Col18a1	10	77052178	77166548	-	7021	protein_coding	collagen, type XVIII, alpha 1 [Source:MGI Symbol;Acc:MGI:88451]	-
ENSMUSG00000004730	1118.19	1220.69	1161.48	411.345	340.273	473.04	1166.79	408.219	1.51298	1.34e-20	3.83e-18	Adgre1	17	57358691	57483527	+	3238	protein_coding	adhesion G protein-coupled receptor E1 [Source:MGI Symbol;Acc:MGI:106912]	-
ENSMUSG00000059326	756.886	613.93	610.123	225.426	217.873	205.017	660.313	216.105	1.61226	1.92e-20	5.32e-18	Csf2ra	19	61224402	61228418	-	1849	protein_coding	colony stimulating factor 2 receptor, alpha, low-affinity (granulocyte-macrophage) [Source:MGI Symbol;Acc:MGI:1339754]	-
ENSMUSG00000021190	2202.09	2448.55	2078.39	934.241	883.73	1007.09	2243.01	941.685	1.25151	2.68e-20	7.11e-18	Lgmn	12	102394084	102439813	-	2323	protein_coding	legumain [Source:MGI Symbol;Acc:MGI:1330838]	-
ENSMUSG00000030579	779.742	645.298	671.481	173.137	132.192	231.02	698.841	178.783	1.96193	3.5e-20	9.05e-18	Tyrobp	7	30413760	30417585	+	667	protein_coding	TYRO protein tyrosine kinase binding protein [Source:MGI Symbol;Acc:MGI:1277211]	-
ENSMUSG00000030789	348.115	367.461	344.815	79.0154	100.368	105.009	353.464	94.7975	1.89654	6.13e-20	1.51e-17	Itgax	7	128129547	128150657	+	4803	protein_coding	integrin alpha X [Source:MGI Symbol;Acc:MGI:96609]	-
ENSMUSG00000025877	341.961	287.695	259.259	40.6697	62.4242	70.0059	296.305	57.6999	2.3559	1.02e-19	2.45e-17	Hk3	13	55005985	55021385	-	3682	protein_coding	hexokinase 3 [Source:MGI Symbol;Acc:MGI:2670962]	-
ENSMUSG00000036905	2320.77	2362.51	2380	790.154	724.61	1052.09	2354.42	855.618	1.45898	2.25e-19	5.24e-17	C1qb	4	136880129	136886187	-	1088	protein_coding	complement component 1, q subcomponent, beta polypeptide [Source:MGI Symbol;Acc:MGI:88224]	-
ENSMUSG00000022148	370.971	376.424	301.605	95.2833	100.368	87.0073	349.667	94.2196	1.89401	3.45e-19	7.84e-17	Fyb	15	6522853	6663313	+	5384	protein_coding	FYN binding protein [Source:MGI Symbol;Acc:MGI:1346327]	-
ENSMUSG00000058818	685.681	558.362	590.247	131.305	140.76	212.018	611.43	161.361	1.91703	4.69e-19	1.04e-16	Pirb	7	3711409	3720391	-	4471	protein_coding	paired Ig-like receptor B [Source:MGI Symbol;Acc:MGI:894311]	-
ENSMUSG00000053063	369.213	459.775	394.938	131.305	102.816	114.01	407.975	116.044	1.81321	5.09e-19	1.11e-16	Clec12a	6	129342691	129365303	+	5528	protein_coding	C-type lectin domain family 12, member a [Source:MGI Symbol;Acc:MGI:3040968]	-
ENSMUSG00000021451	426.353	482.181	357.778	110.389	132.192	101.009	422.104	114.53	1.88503	6.19e-19	1.33e-16	Sema4d	13	51685529	51793747	-	7679	protein_coding	sema domain, immunoglobulin domain (Ig), transmembrane domain (TM) and short cytoplasmic domain, (semaphorin) 4D [Source:MGI Symbol;Acc:MGI:109244]	-
ENSMUSG00000026600	529.205	571.806	473.58	122.009	183.6	150.013	524.864	151.874	1.79041	6.26e-19	1.33e-16	Soat1	1	156424525	156474331	-	9791	protein_coding	sterol O-acyltransferase 1 [Source:MGI Symbol;Acc:MGI:104665]	-
ENSMUSG00000052688	347.236	383.594	347.407	103.417	79.5602	112.009	359.412	98.329	1.86528	1.03e-18	2.06e-16	Rab7b	1	131688695	131715439	+	4624	protein_coding	RAB7B, member RAS oncogene family [Source:MGI Symbol;Acc:MGI:2442295]	-
ENSMUSG00000000290	952.042	1038.75	835.679	201.024	340.273	287.024	942.157	276.107	1.77111	2.02e-18	3.97e-16	Itgb2	10	77530252	77565708	+	3052	protein_coding	integrin beta 2 [Source:MGI Symbol;Acc:MGI:96611]	-
ENSMUSG00000019122	821.059	1191.11	798.518	256.8	315.793	271.023	936.897	281.205	1.7369	2.1e-18	4.08e-16	Ccl9	11	83572919	83578636	-	3045	protein_coding	chemokine (C-C motif) ligand 9 [Source:MGI Symbol;Acc:MGI:104533]	-
ENSMUSG00000040711	1024.13	785.113	871.111	213.806	287.641	324.027	893.45	275.158	1.69756	2.17e-18	4.14e-16	Sh3pxd2b	11	32347820	32428173	+	9709	protein_coding	SH3 and PX domains 2B [Source:MGI Symbol;Acc:MGI:2442062]	-
ENSMUSG00000005413	1062.81	1127.48	1121.73	402.049	352.513	486.041	1104	413.534	1.41446	2.47e-18	4.65e-16	Hmox1	8	75093621	75100589	+	1751	protein_coding	heme oxygenase 1 [Source:MGI Symbol;Acc:MGI:96163]	-
ENSMUSG00000034708	4565.93	5312.96	4776.42	2048.59	2413.73	2188.18	4885.1	2216.84	1.14	2.75e-18	5.11e-16	Grn	11	102430315	102437048	+	3474	protein_coding	granulin [Source:MGI Symbol;Acc:MGI:95832]	-
ENSMUSG00000018008	853.585	797.66	795.926	321.872	236.233	314.027	815.724	290.71	1.48669	2.98e-18	5.48e-16	Cyth4	15	78597047	78622019	+	7552	protein_coding	cytohesin 4 [Source:MGI Symbol;Acc:MGI:2441702]	-
ENSMUSG00000024677	369.213	405.104	392.346	116.199	135.864	124.01	388.887	125.358	1.63416	6.41e-18	1.1e-15	Ms4a6b	19	11516512	11531256	+	4485	protein_coding	membrane-spanning 4-domains, subfamily A, member 6B [Source:MGI Symbol;Acc:MGI:1917024]	-
ENSMUSG00000033453	426.353	778.839	568.642	87.1493	144.432	143.012	591.278	124.865	2.24233	1.2e-17	2.01e-15	Adamts15	9	30899155	30922452	-	10363	protein_coding	a disintegrin-like and metallopeptidase (reprolysin type) with thrombospondin type 1 motif, 15 [Source:MGI Symbol;Acc:MGI:2449569]	-
ENSMUSG00000097059	597.773	596.005	626.543	220.778	235.009	252.021	606.774	235.936	1.36164	2.23e-17	3.68e-15	Fam120aos	13	48968287	48972031	+	1780	lincRNA	family with sequence similarity 120A, opposite strand [Source:MGI Symbol;Acc:MGI:1915378]	-
ENSMUSG00000020901	413.167	304.724	374.197	90.6353	115.056	100.008	364.029	101.9	1.83837	3.43e-17	5.45e-15	Pik3r5	11	68432121	68497849	+	5550	protein_coding	phosphoinositide-3-kinase regulatory subunit 5 [Source:MGI Symbol;Acc:MGI:2443588]	-
ENSMUSG00000003363	1422.35	1486.87	1388.76	622.827	563.042	693.059	1432.66	626.309	1.19252	3.85e-17	6.07e-15	Pld3	7	27532000	27553218	-	2924	protein_coding	phospholipase D family, member 3 [Source:MGI Symbol;Acc:MGI:1333782]	-
ENSMUSG00000002602	1592.01	1812.21	1699.88	685.575	822.53	757.064	1701.37	755.056	1.17223	4.9e-17	7.51e-15	Axl	7	25757273	25788705	-	5033	protein_coding	AXL receptor tyrosine kinase [Source:MGI Symbol;Acc:MGI:1347244]	-
ENSMUSG00000079419	210.979	302.035	216.049	44.1557	57.5282	53.0045	243.021	51.5628	2.23675	6.04e-17	9.18e-15	Ms4a6c	19	11469366	11482192	+	2050	protein_coding	membrane-spanning 4-domains, subfamily A, member 6C [Source:MGI Symbol;Acc:MGI:2385644]	-
ENSMUSG00000020256	128.345	149.673	319.753	11.6199	12.24	25.0021	199.257	16.2874	3.59503	1.01e-16	1.51e-14	Aldh1l2	10	83487450	83534140	-	7503	protein_coding	aldehyde dehydrogenase 1 family, member L2 [Source:MGI Symbol;Acc:MGI:2444680]	-
ENSMUSG00000074896	795.566	556.57	534.938	205.672	187.273	201.017	629.025	197.987	1.66726	2.33e-16	3.39e-14	Ifit3	19	34583531	34588731	+	1745	protein_coding	interferon-induced protein with tetratricopeptide repeats 3 [Source:MGI Symbol;Acc:MGI:1101055]	-
ENSMUSG00000026177	702.384	659.638	545.308	226.588	253.369	226.019	635.777	235.325	1.43471	3.36e-16	4.78e-14	Slc11a1	1	74375195	74386062	+	3705	protein_coding	solute carrier family 11 (proton-coupled divalent metal ion transporters), member 1 [Source:MGI Symbol;Acc:MGI:1345275]	-
ENSMUSG00000036896	1764.31	1511.97	1933.21	684.413	550.801	771.065	1736.5	668.76	1.37547	4.91e-16	6.86e-14	C1qc	4	136889804	136893065	-	1931	protein_coding	complement component 1, q subcomponent, C chain [Source:MGI Symbol;Acc:MGI:88225]	-
ENSMUSG00000040747	459.758	552.985	456.296	154.545	192.169	166.014	489.68	170.909	1.51971	6.45e-16	8.88e-14	Cd53	3	106759921	106790149	-	1742	protein_coding	CD53 antigen [Source:MGI Symbol;Acc:MGI:88341]	-
ENSMUSG00000060131	203.067	229.439	171.975	52.2896	31.8241	39.0033	201.494	41.039	2.2946	7.9e-16	1.04e-13	Atp8b4	2	126320973	126500674	-	6660	protein_coding	ATPase, class I, type 8B, member 4 [Source:MGI Symbol;Acc:MGI:1859664]	-
ENSMUSG00000031026	176.695	207.033	375.062	49.9656	30.6001	29.0024	252.93	36.5227	2.79534	9.49e-16	1.24e-13	Trim66	7	109449006	109508134	-	10125	protein_coding	tripartite motif-containing 66 [Source:MGI Symbol;Acc:MGI:2152406]	-
ENSMUSG00000020122	428.99	572.702	563.457	115.037	190.945	144.012	521.716	149.998	1.8002	1.03e-15	1.33e-13	Egfr	11	16752203	16918158	+	11326	protein_coding	epidermal growth factor receptor [Source:MGI Symbol;Acc:MGI:95294]	-
ENSMUSG00000024621	1762.55	1995.05	2015.31	868.007	700.13	919.078	1924.3	829.072	1.21384	1.25e-15	1.58e-13	Csf1r	18	61105572	61132149	+	4885	protein_coding	colony stimulating factor 1 receptor [Source:MGI Symbol;Acc:MGI:1339758]	-
ENSMUSG00000025534	1101.49	1218	1133.83	456.663	526.321	556.047	1151.1	513.01	1.16522	2.1e-15	2.59e-13	Gusb	5	129989011	130003049	-	4548	protein_coding	glucuronidase, beta [Source:MGI Symbol;Acc:MGI:95872]	-
ENSMUSG00000055172	896.66	992.146	1072.47	313.738	302.329	446.038	987.091	354.035	1.47666	2.32e-15	2.84e-13	C1ra	6	124512405	124523443	+	2981	protein_coding	complement component 1, r subcomponent A [Source:MGI Symbol;Acc:MGI:1355313]	-
ENSMUSG00000056529	443.055	398.83	345.679	122.009	124.848	146.012	395.855	130.957	1.59332	2.38e-15	2.89e-13	Ptafr	4	132564067	132582683	+	3637	protein_coding	platelet-activating factor receptor [Source:MGI Symbol;Acc:MGI:106066]	-
ENSMUSG00000023224	2628.44	2749.69	2537.28	1285.16	1405.16	1368.12	2638.47	1352.81	0.963737	2.43e-15	2.93e-13	Serping1	2	84765387	84775444	-	2325	protein_coding	serine (or cysteine) peptidase inhibitor, clade G, member 1 [Source:MGI Symbol;Acc:MGI:894696]	-
ENSMUSG00000004707	292.733	276.94	211.728	48.8036	58.7522	77.0065	260.467	61.5208	2.07572	2.48e-15	2.97e-13	Ly9	1	171588624	171607410	-	3307	protein_coding	lymphocyte antigen 9 [Source:MGI Symbol;Acc:MGI:96885]	-
ENSMUSG00000044811	274.272	211.514	210.864	49.9656	48.9601	67.0057	232.217	55.3105	2.06351	2.56e-15	3.05e-13	Cd300c2	11	114996721	115001880	-	1275	protein_coding	CD300C molecule 2 [Source:MGI Symbol;Acc:MGI:2153249]	-
ENSMUSG00000003068	6186.95	4884.55	5939.63	2303.07	1880.07	2704.23	5670.38	2295.79	1.30404	2.81e-15	3.32e-13	Stk11	10	80115803	80130682	+	4580	protein_coding	serine/threonine kinase 11 [Source:MGI Symbol;Acc:MGI:1341870]	-
ENSMUSG00000024672	470.307	364.773	356.049	91.7973	140.76	115.01	397.043	115.856	1.77841	3.76e-15	4.32e-13	Ms4a7	19	11321039	11336146	-	4453	protein_coding	membrane-spanning 4-domains, subfamily A, member 7 [Source:MGI Symbol;Acc:MGI:1918846]	-
ENSMUSG00000038147	385.915	562.843	381.975	118.523	150.552	110.009	443.578	126.362	1.81442	3.85e-15	4.4e-13	Cd84	1	171839697	171890718	+	6272	protein_coding	CD84 antigen [Source:MGI Symbol;Acc:MGI:1336885]	-
ENSMUSG00000026288	497.558	571.806	528.889	210.32	226.441	196.017	532.751	210.926	1.33827	4.36e-15	4.95e-13	Inpp5d	1	87620312	87720507	+	7602	protein_coding	inositol polyphosphate-5-phosphatase D [Source:MGI Symbol;Acc:MGI:107357]	-
ENSMUSG00000073490	700.625	1025.31	871.975	241.694	351.289	274.023	865.969	289.002	1.58434	4.66e-15	5.22e-13	Ifi207	1	173723427	173741747	-	3422	protein_coding	interferon activated gene 207 [Source:MGI Symbol;Acc:MGI:2138302]	-
ENSMUSG00000038521	2624.93	2793.6	2617.65	971.425	1106.5	1380.12	2678.73	1152.68	1.21574	5.87e-15	6.5e-13	C1s1	6	124530345	124542359	-	3129	protein_coding	complement component 1, s subcomponent 1 [Source:MGI Symbol;Acc:MGI:1355312]	-
ENSMUSG00000073418	4248.59	3460.41	3157.78	934.241	1143.22	1616.14	3622.26	1231.2	1.55609	9.92e-15	1.06e-12	C4b	17	34728380	34743882	-	5695	protein_coding	complement component 4B (Chido blood group) [Source:MGI Symbol;Acc:MGI:88228]	-
ENSMUSG00000006519	800.84	684.733	612.716	227.75	237.457	303.026	699.43	256.078	1.44715	1.12e-14	1.19e-12	Cyba	8	122424776	122432930	-	1039	protein_coding	cytochrome b-245, alpha polypeptide [Source:MGI Symbol;Acc:MGI:1316658]	-
ENSMUSG00000044583	256.691	321.753	288.642	51.1276	86.9042	86.0073	289.029	74.6797	1.95045	1.19e-14	1.25e-12	Tlr7	X	167304929	167330558	-	4082	protein_coding	toll-like receptor 7 [Source:MGI Symbol;Acc:MGI:2176882]	-
ENSMUSG00000024965	370.971	366.565	358.642	105.741	144.432	130.011	365.393	126.728	1.52818	1.71e-14	1.78e-12	Fermt3	19	6998958	7019469	-	2587	protein_coding	fermitin family member 3 [Source:MGI Symbol;Acc:MGI:2147790]	-
ENSMUSG00000015947	255.812	265.289	222.099	82.5014	62.4242	52.0044	247.733	65.6433	1.92039	1.93e-14	1.97e-12	Fcgr1	3	96282909	96293969	-	2589	protein_coding	Fc receptor, IgG, high affinity I [Source:MGI Symbol;Acc:MGI:95498]	-
ENSMUSG00000020592	351.631	307.413	311.111	94.1213	112.608	119.01	323.385	108.58	1.57276	2.99e-14	3.02e-12	Sdc1	12	8771323	8793715	+	3809	protein_coding	syndecan 1 [Source:MGI Symbol;Acc:MGI:1349162]	-
ENSMUSG00000036606	1043.47	1161.54	1065.56	492.684	517.753	549.046	1090.19	519.828	1.06783	3.01e-14	3.02e-12	Plxnb2	15	89155549	89180788	-	7720	protein_coding	plexin B2 [Source:MGI Symbol;Acc:MGI:2154239]	-
ENSMUSG00000045312	340.203	344.159	393.21	117.361	129.744	138.012	359.191	128.372	1.48309	3.39e-14	3.36e-12	Lhfpl2	13	94057796	94195409	+	8415	protein_coding	lipoma HMGIC fusion partner-like 2 [Source:MGI Symbol;Acc:MGI:2145236]	-
ENSMUSG00000072620	458	398.83	352.592	97.6073	106.488	156.013	403.141	120.036	1.7424	3.88e-14	3.83e-12	Slfn2	11	83065112	83070678	+	1664	protein_coding	schlafen 2 [Source:MGI Symbol;Acc:MGI:1313258]	-
ENSMUSG00000020422	589.862	587.938	629.136	178.947	274.177	210.018	602.312	221.047	1.44795	4.01e-14	3.93e-12	Tns3	11	8431652	8664535	-	11182	protein_coding	tensin 3 [Source:MGI Symbol;Acc:MGI:2443012]	-
ENSMUSG00000070461	303.282	255.431	324.074	98.7693	85.6802	98.0083	294.262	94.1526	1.64263	4.45e-14	4.27e-12	9230112E08Rik	2	180983924	180987275	+	3352	sense_overlapping	RIKEN cDNA 9230112E08 gene [Source:MGI Symbol;Acc:MGI:2444774]	-
ENSMUSG00000031827	925.669	902.521	801.111	324.196	186.049	339.029	876.434	283.091	1.62779	5.57e-14	5.29e-12	Cotl1	8	119809222	119840544	-	1596	protein_coding	coactosin-like 1 (Dictyostelium) [Source:MGI Symbol;Acc:MGI:1919292]	-
ENSMUSG00000020143	493.163	563.74	451.975	190.567	168.912	212.018	502.959	190.499	1.39814	5.77e-14	5.42e-12	Dock2	11	34226815	34783892	-	11425	protein_coding	dedicator of cyto-kinesis 2 [Source:MGI Symbol;Acc:MGI:2149010]	-
ENSMUSG00000035186	628.541	321.753	222.099	30.2118	44.0641	82.0069	390.797	52.0943	2.89915	8.13e-14	7.52e-12	Ubd	17	37193892	37196095	+	931	protein_coding	ubiquitin D [Source:MGI Symbol;Acc:MGI:1344410]	-
ENSMUSG00000020473	941.493	1094.32	1037.9	312.576	281.521	476.04	1024.57	356.712	1.51924	8.49e-14	7.77e-12	Aebp1	11	5861947	5872088	+	4058	protein_coding	AE binding protein 1 [Source:MGI Symbol;Acc:MGI:1197012]	-
ENSMUSG00000027386	317.347	411.378	305.062	60.4235	93.0243	116.01	344.595	89.8192	1.93507	9.14e-14	8.33e-12	Fbln7	2	128862981	128897034	+	3228	protein_coding	fibulin 7 [Source:MGI Symbol;Acc:MGI:1917620]	-
ENSMUSG00000030798	319.984	272.459	264.444	83.6634	85.6802	104.009	285.629	91.1175	1.64475	9.44e-14	8.55e-12	Cd37	7	45233632	45239115	-	3522	protein_coding	CD37 antigen [Source:MGI Symbol;Acc:MGI:88330]	-
ENSMUSG00000034652	424.595	293.073	327.531	75.5294	97.9203	121.01	348.399	98.1533	1.82377	1.1e-13	9.9e-12	Cd300a	11	114890041	114904654	+	4738	protein_coding	CD300A molecule [Source:MGI Symbol;Acc:MGI:2443411]	-
ENSMUSG00000028599	922.153	771.669	718.148	324.196	372.097	313.026	803.99	336.44	1.25797	1.13e-13	1.01e-11	Tnfrsf1b	4	145213463	145246870	-	3818	protein_coding	tumor necrosis factor receptor superfamily, member 1b [Source:MGI Symbol;Acc:MGI:1314883]	-
ENSMUSG00000025017	312.952	236.609	268.765	92.9593	82.0082	65.0055	272.776	79.991	1.7741	1.39e-13	1.23e-11	Pik3ap1	19	41274218	41385070	-	2615	protein_coding	phosphoinositide-3-kinase adaptor protein 1 [Source:MGI Symbol;Acc:MGI:1933177]	-
ENSMUSG00000035279	394.706	421.236	381.975	140.601	140.76	173.015	399.306	151.459	1.3954	1.75e-13	1.53e-11	Ssc5d	7	4925785	4944826	+	4590	protein_coding	scavenger receptor cysteine rich family, 5 domains [Source:MGI Symbol;Acc:MGI:3606211]	-
ENSMUSG00000026395	1065.44	1091.63	803.703	389.267	399.025	444.038	986.925	410.777	1.26369	1.92e-13	1.66e-11	Ptprc	1	138062861	138175708	-	18313	protein_coding	protein tyrosine phosphatase, receptor type, C [Source:MGI Symbol;Acc:MGI:97810]	-
ENSMUSG00000048163	428.111	448.124	339.629	127.819	105.264	160.014	405.288	131.032	1.62429	2.26e-13	1.93e-11	Selplg	5	113818536	113832644	-	4272	protein_coding	selectin, platelet (p-selectin) ligand [Source:MGI Symbol;Acc:MGI:106689]	-
ENSMUSG00000048865	609.201	514.446	478.765	160.355	141.984	229.019	534.138	177.12	1.58796	2.31e-13	1.97e-11	Arhgap30	1	171388954	171410298	+	8591	protein_coding	Rho GTPase activating protein 30 [Source:MGI Symbol;Acc:MGI:2684948]	-
ENSMUSG00000022372	219.77	285.903	222.099	54.6136	69.7682	78.0066	242.59	67.4628	1.84287	2.33e-13	1.98e-11	Sla	15	66780819	66831829	-	9186	protein_coding	src-like adaptor [Source:MGI Symbol;Acc:MGI:104295]	-
ENSMUSG00000029096	2109.79	3069.65	3300.37	1036.5	1235.02	1127.1	2826.6	1132.87	1.31921	2.47e-13	2.08e-11	Htra3	5	35652023	35679782	-	4439	protein_coding	HtrA serine peptidase 3 [Source:MGI Symbol;Acc:MGI:1925808]	-
ENSMUSG00000063193	216.253	267.082	218.642	69.7195	72.2162	45.0038	233.992	62.3132	1.91633	2.53e-13	2.1e-11	Cd300lb	11	114922781	114934386	-	2917	protein_coding	CD300 molecule like family member B [Source:MGI Symbol;Acc:MGI:2685099]	-
ENSMUSG00000037593	104.61	102.172	91.6049	15.1059	9.79203	16.0014	99.4625	13.6331	2.85603	2.58e-13	2.13e-11	BC030499	11	78290841	78296805	+	4296	protein_coding	cDNA sequence BC030499 [Source:MGI Symbol;Acc:MGI:2652869]	-
ENSMUSG00000029304	196.914	187.316	91.6049	22.0778	28.1521	20.0017	158.611	23.4105	2.76594	2.78e-13	2.27e-11	Spp1	5	104435118	104441050	+	1648	protein_coding	secreted phosphoprotein 1 [Source:MGI Symbol;Acc:MGI:98389]	-
ENSMUSG00000024659	1025.88	1383.81	1342.1	447.367	592.418	495.042	1250.6	511.609	1.2901	2.9e-13	2.36e-11	Anxa1	19	20373428	20390944	-	2608	protein_coding	annexin A1 [Source:MGI Symbol;Acc:MGI:96819]	-
ENSMUSG00000038179	314.71	233.024	241.111	59.2616	86.9042	78.0066	262.948	74.7241	1.81548	3.47e-13	2.81e-11	Slamf7	1	171632403	171653035	-	4577	protein_coding	SLAM family member 7 [Source:MGI Symbol;Acc:MGI:1922595]	-
ENSMUSG00000021457	836.003	673.082	656.79	154.545	195.841	304.026	721.958	218.137	1.72302	3.56e-13	2.87e-11	Syk	13	52583173	52648792	+	9362	protein_coding	spleen tyrosine kinase [Source:MGI Symbol;Acc:MGI:99515]	-
ENSMUSG00000021624	256.691	236.609	192.716	58.0996	77.1122	54.0046	228.672	63.0721	1.86328	4.03e-13	3.22e-11	Cd180	13	102693558	102739629	+	4509	protein_coding	CD180 antigen [Source:MGI Symbol;Acc:MGI:1194924]	-
ENSMUSG00000040659	1152.47	958.985	861.605	431.099	452.881	433.037	991.02	439.006	1.17487	4.47e-13	3.52e-11	Efhd2	4	141858142	141874920	-	2381	protein_coding	EF hand domain containing 2 [Source:MGI Symbol;Acc:MGI:106504]	-
ENSMUSG00000025650	298.887	216.892	220.37	52.2896	82.0082	62.0052	245.383	65.4344	1.91	5.33e-13	4.13e-11	Col7a1	9	108953586	108984875	+	10287	protein_coding	collagen, type VII, alpha 1 [Source:MGI Symbol;Acc:MGI:88462]	-
ENSMUSG00000036594	4994.92	4282.27	3856.91	1937.04	1883.74	2338.2	4378.04	2052.99	1.09216	5.53e-13	4.24e-11	H2-Aa	17	34282744	34287827	-	1874	protein_coding	histocompatibility 2, class II antigen A, alpha [Source:MGI Symbol;Acc:MGI:95895]	-
ENSMUSG00000031443	125.708	112.031	79.5061	8.13394	18.36	13.0011	105.748	13.165	3.0112	5.99e-13	4.57e-11	F7	8	13026034	13035809	+	1859	protein_coding	coagulation factor VII [Source:MGI Symbol;Acc:MGI:109325]	-
ENSMUSG00000024679	201.309	268.874	215.185	70.8815	70.9922	52.0044	228.456	64.626	1.82685	8.98e-13	6.77e-11	Ms4a6d	19	11586604	11604849	-	1735	protein_coding	membrane-spanning 4-domains, subfamily A, member 6D [Source:MGI Symbol;Acc:MGI:1916024]	-
ENSMUSG00000029925	207.462	268.874	219.506	55.7756	69.7682	77.0065	231.948	67.5168	1.77732	9.48e-13	7.1e-11	Tbxas1	6	38875404	39084585	+	9094	protein_coding	thromboxane A synthase 1, platelet [Source:MGI Symbol;Acc:MGI:98497]	-
ENSMUSG00000000386	316.468	145.192	212.593	45.3177	26.9281	50.0042	224.751	40.75	2.45662	9.5e-13	7.1e-11	Mx1	16	97447035	97462907	-	3785	protein_coding	MX dynamin-like GTPase 1 [Source:MGI Symbol;Acc:MGI:97243]	-
ENSMUSG00000045672	3191.93	4910.54	7262.71	1565.2	1719.72	1050.09	5121.73	1445.01	1.82596	9.62e-13	7.16e-11	Col27a1	4	63214004	63334991	+	13022	protein_coding	collagen, type XXVII, alpha 1 [Source:MGI Symbol;Acc:MGI:2672118]	-
ENSMUSG00000078952	72.9635	75.2848	80.3703	2.32398	7.34402	8.00068	76.2062	5.88956	3.68025	1.08e-12	7.98e-11	Lncenc1	13	97434970	97497007	+	3301	lincRNA	long non-coding RNA, embryonic stem cells expressed 1 [Source:MGI Symbol;Acc:MGI:3780541]	-
ENSMUSG00000040751	153.839	146.088	144.321	33.6977	33.0481	41.0035	148.083	35.9164	2.03839	1.09e-12	8.04e-11	Lat2	5	134600022	134615025	-	2621	protein_coding	linker for activation of T cells family, member 2 [Source:MGI Symbol;Acc:MGI:1926479]	-
ENSMUSG00000032661	215.374	156.843	156.42	44.1557	42.8401	22.0019	176.212	36.3325	2.28957	1.39e-12	1.01e-10	Oas3	5	120753098	120777661	-	7069	protein_coding	2'-5' oligoadenylate synthetase 3 [Source:MGI Symbol;Acc:MGI:2180850]	-
ENSMUSG00000020120	346.357	327.13	291.234	124.333	124.848	100.008	321.574	116.397	1.46933	1.49e-12	1.07e-10	Plek	11	16971206	17052381	-	4486	protein_coding	pleckstrin [Source:MGI Symbol;Acc:MGI:1860485]	-
ENSMUSG00000032334	836.883	1034.27	1173.58	339.301	473.689	406.034	1014.91	406.342	1.32109	1.66e-12	1.18e-10	Loxl1	9	58287738	58313186	-	3297	protein_coding	lysyl oxidase-like 1 [Source:MGI Symbol;Acc:MGI:106096]	-
ENSMUSG00000079293	409.65	502.795	373.333	151.059	179.928	128.011	428.593	152.999	1.48929	1.93e-12	1.36e-10	Clec7a	6	129461591	129472779	-	2638	polymorphic_pseudogene	C-type lectin domain family 7, member a [Source:MGI Symbol;Acc:MGI:1861431]	-
ENSMUSG00000063171	822.817	683.837	737.16	339.301	303.553	368.031	747.938	336.962	1.14889	1.97e-12	1.38e-10	Rps4l	6	148354656	148355598	+	943	transcribed_processed_pseudogene	ribosomal protein S4-like [Source:MGI Symbol;Acc:MGI:1913434]	-
ENSMUSG00000042129	1141.04	1194.7	1133.83	637.933	585.074	578.049	1156.52	600.352	0.946151	2.25e-12	1.57e-10	Rassf4	6	116633008	116673952	-	9209	protein_coding	Ras association (RalGDS/AF-6) domain family member 4 [Source:MGI Symbol;Acc:MGI:2386853]	-
ENSMUSG00000031778	304.161	362.98	332.716	137.115	122.4	99.0084	333.286	119.508	1.48296	2.38e-12	1.65e-10	Cx3cl1	8	94772009	94782427	+	3930	protein_coding	chemokine (C-X3-C motif) ligand 1 [Source:MGI Symbol;Acc:MGI:1097153]	-
ENSMUSG00000079227	347.236	358.499	308.518	137.115	128.52	97.0082	338.084	120.881	1.48774	2.55e-12	1.74e-10	Ccr5	9	124121543	124147699	+	8434	protein_coding	chemokine (C-C motif) receptor 5 [Source:MGI Symbol;Acc:MGI:107182]	-
ENSMUSG00000019850	376.245	355.81	336.173	146.411	128.52	90.0076	356.076	121.646	1.55417	2.81e-12	1.91e-10	Tnfaip3	10	19000910	19015657	-	7226	protein_coding	tumor necrosis factor, alpha-induced protein 3 [Source:MGI Symbol;Acc:MGI:1196377]	-
ENSMUSG00000052727	656.671	716.998	1386.17	135.953	279.073	237.02	919.947	217.349	2.08173	2.84e-12	1.93e-10	Map1b	13	99421446	99516540	-	15846	protein_coding	microtubule-associated protein 1B [Source:MGI Symbol;Acc:MGI:1306778]	-
ENSMUSG00000042190	423.716	438.265	603.21	163.841	179.928	197.017	488.397	180.262	1.43689	3.06e-12	2.07e-10	Cmklr1	5	113612354	113650426	-	3408	protein_coding	chemokine-like receptor 1 [Source:MGI Symbol;Acc:MGI:109603]	-
ENSMUSG00000020926	552.94	974.221	1247.9	192.891	279.073	291.025	925.021	254.329	1.86221	3.55e-12	2.39e-10	Adam11	11	102761439	102780262	+	5669	protein_coding	a disintegrin and metallopeptidase domain 11 [Source:MGI Symbol;Acc:MGI:1098667]	-
ENSMUSG00000090084	443.055	630.958	536.666	168.489	154.224	235.02	536.893	185.911	1.52619	3.65e-12	2.42e-10	Srpx	X	10037977	10117709	-	2652	protein_coding	sushi-repeat-containing protein [Source:MGI Symbol;Acc:MGI:1858306]	-
ENSMUSG00000073489	555.577	549.4	533.21	178.947	259.489	233.02	546.062	223.818	1.28696	3.67e-12	2.43e-10	Ifi204	1	173747293	173766943	-	3561	protein_coding	interferon activated gene 204 [Source:MGI Symbol;Acc:MGI:96429]	-
ENSMUSG00000037280	119.555	120.993	113.21	26.7258	25.7041	23.0019	117.919	25.1439	2.23266	4.08e-12	2.67e-10	Galnt6	15	100691813	100729376	-	3871	protein_coding	polypeptide N-acetylgalactosaminyltransferase 6 [Source:MGI Symbol;Acc:MGI:1891640]	-
ENSMUSG00000031740	2289.12	3135.07	2554.57	1020.23	895.97	1356.11	2659.59	1090.77	1.28494	4.14e-12	2.7e-10	Mmp2	8	92827291	92853420	+	3371	protein_coding	matrix metallopeptidase 2 [Source:MGI Symbol;Acc:MGI:97009]	-
ENSMUSG00000052160	795.566	772.565	610.123	266.096	279.073	350.03	726.085	298.399	1.2808	4.64e-12	2.97e-10	Pld4	12	112760655	112768990	+	3462	protein_coding	phospholipase D family, member 4 [Source:MGI Symbol;Acc:MGI:2144765]	-
ENSMUSG00000015950	286.58	319.96	262.716	63.9095	102.816	105.009	289.752	90.5782	1.6754	5.71e-12	3.59e-10	Ncf1	5	134220053	134229625	-	3663	protein_coding	neutrophil cytosolic factor 1 [Source:MGI Symbol;Acc:MGI:97283]	-
ENSMUSG00000020437	412.288	404.208	329.259	144.087	122.4	163.014	381.918	143.167	1.41223	6e-12	3.76e-10	Myo1g	11	6506548	6520965	-	6957	protein_coding	myosin IG [Source:MGI Symbol;Acc:MGI:1927091]	-
ENSMUSG00000032359	891.385	1047.71	936.79	366.027	422.281	501.042	958.629	429.784	1.15583	6.06e-12	3.79e-10	Ctsh	9	90054152	90076089	+	4499	protein_coding	cathepsin H [Source:MGI Symbol;Acc:MGI:107285]	-
ENSMUSG00000061132	173.178	170.287	160.741	47.6416	42.8401	53.0045	168.069	47.8287	1.80892	6.29e-12	3.89e-10	Blnk	19	40928927	40994535	-	5991	protein_coding	B cell linker [Source:MGI Symbol;Acc:MGI:96878]	-
ENSMUSG00000035493	899.297	935.682	975.679	468.282	373.321	484.041	936.886	441.881	1.08278	7.27e-12	4.47e-10	Tgfbi	13	56609523	56639562	+	3771	protein_coding	transforming growth factor, beta induced [Source:MGI Symbol;Acc:MGI:99959]	-
ENSMUSG00000035004	229.439	222.269	206.543	62.7475	84.4562	55.0046	219.417	67.4028	1.70913	7.74e-12	4.75e-10	Igsf6	7	121064067	121074572	-	2175	protein_coding	immunoglobulin superfamily, member 6 [Source:MGI Symbol;Acc:MGI:1891393]	-
ENSMUSG00000036526	130.983	133.541	95.0617	25.5638	22.0321	25.0021	119.862	24.1993	2.30592	1.06e-11	6.38e-10	Card11	5	140872990	141000582	-	4866	protein_coding	caspase recruitment domain family, member 11 [Source:MGI Symbol;Acc:MGI:1916978]	-
ENSMUSG00000029771	328.775	346.848	321.481	137.115	117.504	143.012	332.368	132.544	1.32386	1.08e-11	6.46e-10	Irf5	6	29526625	29541871	+	2905	protein_coding	interferon regulatory factor 5 [Source:MGI Symbol;Acc:MGI:1350924]	IRF
ENSMUSG00000024087	708.537	1065.64	948.888	255.638	417.385	303.026	907.688	325.35	1.48136	1.11e-11	6.59e-10	Cyp1b1	17	79706953	79715041	-	5128	protein_coding	cytochrome P450, family 1, subfamily b, polypeptide 1 [Source:MGI Symbol;Acc:MGI:88590]	-
ENSMUSG00000079103	53.6238	110.238	103.704	1.16199	2.44801	0	89.1886	1.20333	6.30292	1.12e-11	6.66e-10	Tgm7	2	121093565	121109795	-	2151	protein_coding	transglutaminase 7 [Source:MGI Symbol;Acc:MGI:2151164]	-
ENSMUSG00000034459	497.558	360.291	380.247	175.461	132.192	146.012	412.699	151.222	1.44829	1.15e-11	6.81e-10	Ifit1	19	34640871	34650009	+	2656	protein_coding	interferon-induced protein with tetratricopeptide repeats 1 [Source:MGI Symbol;Acc:MGI:99450]	-
ENSMUSG00000035697	808.752	736.715	558.271	285.85	261.937	315.027	701.246	287.604	1.28443	1.19e-11	7.03e-10	Arhgap45	10	80016653	80031472	+	4478	protein_coding	Rho GTPase activating protein 45 [Source:MGI Symbol;Acc:MGI:1917969]	-
ENSMUSG00000037419	315.589	345.952	405.308	127.819	144.432	144.012	355.616	138.755	1.3575	1.31e-11	7.73e-10	Endod1	9	14353990	14381507	-	4645	protein_coding	endonuclease domain containing 1 [Source:MGI Symbol;Acc:MGI:1919196]	-
ENSMUSG00000021559	779.742	876.53	839.135	406.697	434.521	422.036	831.803	421.085	0.982211	1.33e-11	7.81e-10	Dapk1	13	60601947	60763191	+	9012	protein_coding	death associated protein kinase 1 [Source:MGI Symbol;Acc:MGI:1916885]	-
ENSMUSG00000022636	196.034	267.082	243.704	73.2054	85.6802	65.0055	235.607	74.6304	1.66242	1.37e-11	7.99e-10	Alcam	16	52248996	52454074	-	7121	protein_coding	activated leukocyte cell adhesion molecule [Source:MGI Symbol;Acc:MGI:1313266]	-
ENSMUSG00000074738	260.207	262.601	300.741	79.0154	108.936	102.009	274.516	96.6534	1.50592	1.4e-11	8.13e-10	Fndc10	4	155694342	155696481	+	2140	protein_coding	fibronectin type III domain containing 10 [Source:MGI Symbol;Acc:MGI:2444790]	-
ENSMUSG00000002111	441.297	365.669	340.494	149.897	104.04	154.013	382.487	135.983	1.4886	1.42e-11	8.27e-10	Spi1	2	91082390	91115756	+	2695	protein_coding	spleen focus forming virus (SFFV) proviral integration oncogene [Source:MGI Symbol;Acc:MGI:98282]	ETS
ENSMUSG00000027339	666.341	675.771	674.938	241.694	276.625	352.03	672.35	290.116	1.21004	1.73e-11	9.95e-10	Rassf2	2	131989415	132030258	-	11993	protein_coding	Ras association (RalGDS/AF-6) domain family member 2 [Source:MGI Symbol;Acc:MGI:2442060]	-
ENSMUSG00000055541	147.685	210.618	179.753	55.7756	48.9601	45.0038	179.352	49.9132	1.84745	1.99e-11	1.14e-09	Lair1	7	4003402	4063204	-	7475	protein_coding	leukocyte-associated Ig-like receptor 1 [Source:MGI Symbol;Acc:MGI:105492]	-
ENSMUSG00000044702	301.524	272.459	140	29.0498	67.3202	28.0024	237.994	41.4574	2.53036	2.06e-11	1.17e-09	Palb2	7	122107262	122132985	-	7342	protein_coding	partner and localizer of BRCA2 [Source:MGI Symbol;Acc:MGI:3040695]	-
ENSMUSG00000025007	274.272	283.214	351.728	99.9312	63.6482	116.01	303.072	93.1964	1.69545	2.27e-11	1.27e-09	Aldh18a1	19	40550257	40588463	-	4072	protein_coding	aldehyde dehydrogenase 18 family, member A1 [Source:MGI Symbol;Acc:MGI:1888908]	-
ENSMUSG00000036469	130.983	173.872	139.136	37.1837	41.6161	36.003	147.997	38.2676	1.9537	2.46e-11	1.36e-09	2025-03-01	8	65617900	66471637	+	7146	protein_coding	membrane-associated ring finger (C3HC4) 1 [Source:MGI Symbol;Acc:MGI:1920175]	-
ENSMUSG00000030064	429.869	564.636	576.42	166.165	216.649	230.019	523.642	204.278	1.3568	2.67e-11	1.47e-09	Frmd4b	6	97286867	97617541	-	14302	protein_coding	FERM domain containing 4B [Source:MGI Symbol;Acc:MGI:2141794]	-
ENSMUSG00000040345	338.445	319.96	270.494	111.551	95.4723	131.011	309.633	112.678	1.45418	2.78e-11	1.52e-09	Arhgap9	10	127321964	127329943	+	3787	protein_coding	Rho GTPase activating protein 9 [Source:MGI Symbol;Acc:MGI:2143764]	-
ENSMUSG00000038776	1200.82	1123.89	1316.17	669.307	462.673	513.043	1213.63	548.341	1.14627	2.94e-11	1.59e-09	Ephx1	1	180976210	181020904	-	1950	protein_coding	epoxide hydrolase 1, microsomal [Source:MGI Symbol;Acc:MGI:95405]	-
ENSMUSG00000025232	2232.86	2244.2	2010.12	1042.31	960.843	1266.11	2162.4	1089.75	0.987695	3.19e-11	1.72e-09	Hexa	9	59539540	59565109	+	1996	protein_coding	hexosaminidase A [Source:MGI Symbol;Acc:MGI:96073]	-
ENSMUSG00000000732	190.76	207.929	183.21	63.9095	66.0962	63.0053	193.966	64.337	1.59273	3.3e-11	1.78e-09	Icosl	10	78069302	78083913	+	4620	protein_coding	icos ligand [Source:MGI Symbol;Acc:MGI:1354701]	-
ENSMUSG00000004266	369.213	365.669	311.111	128.981	119.952	158.013	348.664	135.649	1.35819	3.47e-11	1.86e-09	Ptpn6	6	124720707	124738714	-	2802	protein_coding	protein tyrosine phosphatase, non-receptor type 6 [Source:MGI Symbol;Acc:MGI:96055]	-
ENSMUSG00000024610	12071.5	10362.4	9545.06	5249.88	4448.03	6050.51	10659.7	5249.47	1.02173	3.88e-11	2.06e-09	Cd74	18	60803848	60812646	+	1410	protein_coding	CD74 antigen (invariant polypeptide of major histocompatibility complex, class II antigen-associated) [Source:MGI Symbol;Acc:MGI:96534]	-
ENSMUSG00000026786	250.537	250.053	233.333	99.9312	68.5442	87.0073	244.641	85.1609	1.52034	4.28e-11	2.26e-09	Apbb1ip	2	22774094	22875653	+	7414	protein_coding	amyloid beta (A4) precursor protein-binding, family B, member 1 interacting protein [Source:MGI Symbol;Acc:MGI:1861354]	-
ENSMUSG00000034116	220.649	174.768	188.395	59.2616	59.9762	67.0057	194.604	62.0811	1.64612	4.3e-11	2.26e-09	Vav1	17	57279100	57328031	+	3688	protein_coding	vav 1 oncogene [Source:MGI Symbol;Acc:MGI:98923]	-
ENSMUSG00000020387	486.13	511.757	606.666	260.286	223.993	193.016	534.851	225.765	1.24624	4.32e-11	2.27e-09	Jade2	11	51813455	51857653	-	10760	protein_coding	jade family PHD finger 2 [Source:MGI Symbol;Acc:MGI:1924151]	-
ENSMUSG00000017754	2434.17	2523.83	3001.36	1289.81	1510.42	1361.11	2653.12	1387.12	0.935836	4.77e-11	2.5e-09	Pltp	2	164839518	164857711	-	2562	protein_coding	phospholipid transfer protein [Source:MGI Symbol;Acc:MGI:103151]	-
ENSMUSG00000021732	291.854	328.923	344.815	101.093	102.816	146.012	321.864	116.641	1.45929	5.05e-11	2.64e-09	Fgf10	13	118669791	118792115	+	4601	protein_coding	fibroblast growth factor 10 [Source:MGI Symbol;Acc:MGI:1099809]	-
ENSMUSG00000052512	1574.43	1387.39	1066.42	538.002	659.738	428.036	1342.75	541.925	1.3104	6.28e-11	3.26e-09	Nav2	7	48908716	49610090	+	32228	protein_coding	neuron navigator 2 [Source:MGI Symbol;Acc:MGI:2183691]	-
ENSMUSG00000042349	262.844	242.883	174.568	52.2896	75.8882	73.0062	226.765	67.0613	1.7566	6.88e-11	3.56e-09	Ikbke	1	131254343	131279606	-	9018	protein_coding	inhibitor of kappaB kinase epsilon [Source:MGI Symbol;Acc:MGI:1929612]	-
ENSMUSG00000063430	99.3358	182.834	305.062	36.0217	34.2721	32.0027	195.744	34.0988	2.52263	6.91e-11	3.56e-09	Wscd2	5	113490333	113589725	+	15332	protein_coding	WSC domain containing 2 [Source:MGI Symbol;Acc:MGI:2445030]	-
ENSMUSG00000108575	96.6986	106.653	87.2839	22.0778	18.36	15.0013	96.8787	18.4797	2.39664	8.06e-11	4.12e-09	Gm35665	7	35135046	35141449	-	1140	lincRNA	predicted gene, 35665 [Source:MGI Symbol;Acc:MGI:5594824]	-
ENSMUSG00000028843	655.792	679.356	636.913	296.308	178.704	299.025	657.354	258.012	1.34664	8.18e-11	4.17e-09	Sh3bgrl3	4	134127406	134128789	-	821	protein_coding	SH3 domain binding glutamic acid-rich protein-like 3 [Source:MGI Symbol;Acc:MGI:1920973]	-
ENSMUSG00000031375	3136.55	3923.77	2979.75	1783.66	1746.65	1720.15	3346.69	1750.15	0.935259	8.86e-11	4.48e-09	Bgn	X	73483602	73495933	+	6099	protein_coding	biglycan [Source:MGI Symbol;Acc:MGI:88158]	-
ENSMUSG00000051506	417.562	328.027	318.889	127.819	156.672	131.011	354.826	138.501	1.35891	8.9e-11	4.48e-09	Wdfy4	14	32959547	33185508	-	10552	protein_coding	WD repeat and FYVE domain containing 4 [Source:MGI Symbol;Acc:MGI:3584510]	-
ENSMUSG00000032690	710.295	535.956	540.987	185.919	192.169	289.024	595.746	222.371	1.41834	9.15e-11	4.58e-09	Oas2	5	120730333	120749853	-	4451	protein_coding	2'-5' oligoadenylate synthetase 2 [Source:MGI Symbol;Acc:MGI:2180852]	-
ENSMUSG00000041827	276.031	144.296	200.494	46.4796	23.2561	58.0049	206.94	42.5802	2.27132	9.45e-11	4.71e-09	Oasl1	5	114923240	114937915	+	2608	protein_coding	2'-5' oligoadenylate synthetase-like 1 [Source:MGI Symbol;Acc:MGI:2180849]	-
ENSMUSG00000026483	1619.26	1683.15	1992.84	913.325	990.219	888.075	1765.08	930.54	0.924041	9.46e-11	4.71e-09	Fam129a	1	151571186	151721939	+	7380	protein_coding	family with sequence similarity 129, member A [Source:MGI Symbol;Acc:MGI:2137237]	-
ENSMUSG00000091575	168.783	119.201	140	23.2398	20.8081	44.0037	142.661	29.3505	2.26569	9.56e-11	4.75e-09	2010016I18Rik	3	106481982	106485913	-	3697	processed_transcript	RIKEN cDNA 2010016I18 gene [Source:MGI Symbol;Acc:MGI:1916456]	-
ENSMUSG00000014361	636.453	741.197	788.148	247.504	374.545	297.025	721.932	306.358	1.23773	9.67e-11	4.79e-09	Mertk	2	128698956	128802894	+	4336	protein_coding	c-mer proto-oncogene tyrosine kinase [Source:MGI Symbol;Acc:MGI:96965]	-
ENSMUSG00000048612	610.959	863.983	683.58	197.539	337.825	270.023	719.507	268.462	1.42294	9.93e-11	4.89e-09	Myof	19	37899036	38043577	-	12603	protein_coding	myoferlin [Source:MGI Symbol;Acc:MGI:1919192]	-
ENSMUSG00000079547	502.833	405.104	386.296	161.517	146.88	203.017	431.411	170.471	1.33613	1.06e-10	5.21e-09	H2-DMb1	17	34153072	34160230	+	1485	protein_coding	histocompatibility 2, class II, locus Mb1 [Source:MGI Symbol;Acc:MGI:95922]	-
ENSMUSG00000072812	249.658	278.733	258.395	59.2616	113.832	69.0058	262.262	80.6999	1.70555	1.13e-10	5.52e-09	Ahnak2	12	112772194	112802657	-	14163	protein_coding	AHNAK nucleoprotein 2 [Source:MGI Symbol;Acc:MGI:2144831]	-
ENSMUSG00000040522	243.505	260.808	235.926	34.8597	95.4723	57.0048	246.746	62.4456	1.98703	1.16e-10	5.62e-09	Tlr8	X	167242696	167264329	-	3586	protein_coding	toll-like receptor 8 [Source:MGI Symbol;Acc:MGI:2176887]	-
ENSMUSG00000040428	248.779	293.969	192.716	58.0996	95.4723	63.0053	245.155	72.1924	1.76798	1.3e-10	6.26e-09	Plekha4	7	45526330	45554229	+	6371	protein_coding	pleckstrin homology domain containing, family A (phosphoinositide binding specific) member 4 [Source:MGI Symbol;Acc:MGI:1916467]	-
ENSMUSG00000039653	72.0844	65.4261	90.7407	13.9439	7.34402	8.00068	76.0837	9.76286	2.96644	1.33e-10	6.37e-09	Baat	4	49489422	49506557	-	1941	protein_coding	bile acid-Coenzyme A: amino acid N-acyltransferase [Source:MGI Symbol;Acc:MGI:106642]	-
ENSMUSG00000058715	654.913	614.826	502.099	281.202	195.841	260.022	590.613	245.688	1.26384	1.34e-10	6.37e-09	Fcer1g	1	171229572	171234365	-	874	protein_coding	Fc receptor, IgE, high affinity I, gamma polypeptide [Source:MGI Symbol;Acc:MGI:95496]	-
ENSMUSG00000035783	1311.58	2004.01	2866.54	558.918	864.146	550.046	2060.71	657.704	1.64836	1.41e-10	6.69e-09	Acta2	19	34241090	34255336	-	1781	protein_coding	actin, alpha 2, smooth muscle, aorta [Source:MGI Symbol;Acc:MGI:87909]	-
ENSMUSG00000029322	149.443	116.512	118.395	22.0778	23.2561	39.0033	128.117	28.1124	2.17547	1.48e-10	6.98e-09	Plac8	5	100553725	100572245	-	1592	protein_coding	placenta-specific 8 [Source:MGI Symbol;Acc:MGI:2445289]	-
ENSMUSG00000074785	224.165	232.128	145.185	66.2335	52.6321	52.0044	200.493	56.9567	1.81656	1.57e-10	7.32e-09	Plxnc1	10	94790866	94944835	-	8349	protein_coding	plexin C1 [Source:MGI Symbol;Acc:MGI:1890127]	-
ENSMUSG00000036446	1520.81	2262.13	1681.73	829.662	635.258	885.075	1821.55	783.331	1.21666	1.58e-10	7.34e-09	Lum	10	97565128	97572703	+	2448	protein_coding	lumican [Source:MGI Symbol;Acc:MGI:109347]	-
ENSMUSG00000031838	615.355	568.221	489.136	221.94	177.48	277.023	557.57	225.481	1.30269	1.63e-10	7.55e-09	Ifi30	8	70762774	70766663	-	981	processed_transcript	interferon gamma inducible protein 30 [Source:MGI Symbol;Acc:MGI:2137648]	-
ENSMUSG00000000682	486.13	310.102	260.988	92.9593	84.4562	130.011	352.406	102.476	1.77764	1.67e-10	7.68e-09	Cd52	4	134082448	134095082	-	1187	protein_coding	CD52 antigen [Source:MGI Symbol;Acc:MGI:1346088]	-
ENSMUSG00000028337	170.541	160.428	150.37	34.8597	57.5282	45.0038	160.447	45.7972	1.81152	1.71e-10	7.85e-09	Coro2a	4	46536937	46602202	-	6459	protein_coding	coronin, actin binding protein 2A [Source:MGI Symbol;Acc:MGI:1345966]	-
ENSMUSG00000027408	674.253	724.168	649.012	211.482	211.753	357.03	682.478	260.088	1.38801	1.88e-10	8.55e-09	Cpxm1	2	130390775	130397574	-	2432	protein_coding	carboxypeptidase X 1 (M14 family) [Source:MGI Symbol;Acc:MGI:1934569]	-
ENSMUSG00000029470	937.097	922.239	834.814	392.753	481.033	482.041	898.05	451.942	0.990201	1.97e-10	8.94e-09	P2rx4	5	122707544	122729738	+	7025	protein_coding	purinergic receptor P2X, ligand-gated ion channel 4 [Source:MGI Symbol;Acc:MGI:1338859]	-
ENSMUSG00000005142	2123.85	2272.88	2202.84	1208.47	1253.38	1352.11	2199.86	1271.32	0.790697	1.97e-10	8.94e-09	Man2b1	8	85083270	85098282	+	8026	protein_coding	mannosidase 2, alpha B1 [Source:MGI Symbol;Acc:MGI:107286]	-
ENSMUSG00000035504	1093.57	707.139	1035.31	385.781	296.209	439.037	945.34	373.676	1.33754	2.35e-10	1.05e-08	Reep6	10	80329953	80336441	+	2506	protein_coding	receptor accessory protein 6 [Source:MGI Symbol;Acc:MGI:1917585]	-
ENSMUSG00000017493	2330.44	2479.92	3220	1227.06	1211.76	1469.12	2676.78	1302.65	1.03862	2.57e-10	1.13e-08	Igfbp4	11	99041244	99054392	+	4416	protein_coding	insulin-like growth factor binding protein 4 [Source:MGI Symbol;Acc:MGI:96439]	-
ENSMUSG00000024737	268.119	205.241	192.716	75.5294	72.2162	79.0067	222.025	75.5841	1.55321	2.6e-10	1.15e-08	Slc15a3	19	10839727	10859362	+	5491	protein_coding	solute carrier family 15, member 3 [Source:MGI Symbol;Acc:MGI:1929691]	-
ENSMUSG00000056427	718.207	942.852	1085.43	376.485	361.081	452.038	915.497	396.535	1.20589	2.68e-10	1.17e-08	Slit3	11	35121224	35708507	+	6067	protein_coding	slit guidance ligand 3 [Source:MGI Symbol;Acc:MGI:1315202]	-
ENSMUSG00000001506	13863.1	15461.2	10773.1	4229.65	5452.93	7163.61	13365.8	5615.4	1.25094	2.71e-10	1.18e-08	Col1a1	11	94936224	94953042	+	6563	protein_coding	collagen, type I, alpha 1 [Source:MGI Symbol;Acc:MGI:88467]	-
ENSMUSG00000029068	5963.67	5932.26	5632.84	3604.5	3253.4	3643.31	5842.92	3500.4	0.739011	2.79e-10	1.21e-08	Ccnl2	4	155812489	155824543	+	5278	protein_coding	cyclin L2 [Source:MGI Symbol;Acc:MGI:1927119]	-
ENSMUSG00000015143	745.458	728.649	866.79	264.934	412.489	342.029	780.299	339.817	1.19996	2.89e-10	1.25e-08	Actn1	12	80167547	80260371	-	5533	protein_coding	actinin, alpha 1 [Source:MGI Symbol;Acc:MGI:2137706]	-
ENSMUSG00000055435	706.779	764.499	735.432	282.364	260.713	406.034	735.57	316.37	1.21414	3.08e-10	1.33e-08	Maf	8	115682942	115707794	-	8241	protein_coding	avian musculoaponeurotic fibrosarcoma oncogene homolog [Source:MGI Symbol;Acc:MGI:96909]	TF_bZIP
ENSMUSG00000004071	3470.6	3575.13	3640	2189.19	2085.7	2212.19	3561.91	2162.36	0.71991	3.13e-10	1.34e-08	Cdip1	16	4750348	4790292	-	10094	protein_coding	cell death inducing Trp53 target 1 [Source:MGI Symbol;Acc:MGI:1913876]	zf-LITAF-like
ENSMUSG00000025314	300.645	435.576	417.407	103.417	161.568	147.012	384.543	137.333	1.48536	3.3e-10	1.42e-08	Ptprj	2	90429754	90580647	-	8352	protein_coding	protein tyrosine phosphatase, receptor type, J [Source:MGI Symbol;Acc:MGI:104574]	-
ENSMUSG00000030329	140.653	173.872	174.568	20.9158	25.7041	56.0047	163.031	34.2082	2.23686	3.5e-10	1.49e-08	Pianp	6	124996694	125003096	+	2851	protein_coding	PILR alpha associated neural protein [Source:MGI Symbol;Acc:MGI:2441908]	-
ENSMUSG00000009687	488.768	511.757	406.173	194.053	173.808	234.02	468.899	200.627	1.22172	3.58e-10	1.52e-08	Fxyd5	7	31032722	31042481	-	4192	protein_coding	FXYD domain-containing ion transport regulator 5 [Source:MGI Symbol;Acc:MGI:1201785]	-
ENSMUSG00000030560	1173.57	1336.31	1323.09	565.89	435.745	708.06	1277.65	569.898	1.16293	3.75e-10	1.59e-08	Ctsc	7	88278085	88310888	+	5808	protein_coding	cathepsin C [Source:MGI Symbol;Acc:MGI:109553]	-
ENSMUSG00000003484	145.048	166.702	104.568	31.3738	34.2721	39.0033	138.773	34.883	1.9884	4.4e-10	1.85e-08	Cyp4f18	8	71988482	72009626	-	1855	protein_coding	cytochrome P450, family 4, subfamily f, polypeptide 18 [Source:MGI Symbol;Acc:MGI:1919304]	-
ENSMUSG00000025479	5194.47	3938.11	4965.68	1461.78	1817.64	2594.22	4699.42	1957.88	1.26273	4.44e-10	1.86e-08	Cyp2e1	7	140763739	140774987	+	2158	protein_coding	cytochrome P450, family 2, subfamily e, polypeptide 1 [Source:MGI Symbol;Acc:MGI:88607]	-
ENSMUSG00000039497	347.236	430.199	477.037	119.685	190.945	164.014	418.157	158.214	1.40273	4.44e-10	1.86e-08	Dse	10	34151393	34207715	-	4980	protein_coding	dermatan sulfate epimerase [Source:MGI Symbol;Acc:MGI:2443455]	-
ENSMUSG00000028702	112.522	142.503	93.3333	20.9158	26.9281	30.0025	116.12	25.9488	2.15723	4.8e-10	2e-08	Rad54l	4	116094264	116123690	-	7706	protein_coding	RAD54 like (S. cerevisiae) [Source:MGI Symbol;Acc:MGI:894697]	-
ENSMUSG00000024030	770.073	950.022	909.135	290.498	478.585	313.026	876.41	360.703	1.28253	5.19e-10	2.16e-08	Abcg1	17	31057698	31115777	+	4066	protein_coding	ATP binding cassette subfamily G member 1 [Source:MGI Symbol;Acc:MGI:107704]	-
ENSMUSG00000020695	798.203	822.755	720.74	283.526	328.033	434.037	780.566	348.532	1.16089	5.61e-10	2.31e-08	Mrc2	11	105292643	105351139	+	6674	protein_coding	mannose receptor, C type 2 [Source:MGI Symbol;Acc:MGI:107818]	-
ENSMUSG00000067786	830.729	856.813	1153.7	475.254	302.329	404.034	947.082	393.872	1.26512	6.81e-10	2.8e-08	Nnat	2	157560078	157562522	+	1829	protein_coding	neuronatin [Source:MGI Symbol;Acc:MGI:104716]	-
ENSMUSG00000039860	41.3167	100.38	75.1852	4.64796	2.44801	10.0008	72.2939	5.69894	3.62635	6.85e-10	2.8e-08	Srrm3	5	135806890	135874772	+	6406	protein_coding	serine/arginine repetitive matrix 3 [Source:MGI Symbol;Acc:MGI:1920309]	-
ENSMUSG00000021423	262.844	309.205	248.025	112.713	93.0243	116.01	273.358	107.249	1.3471	7.18e-10	2.93e-08	Ly86	13	37345208	37419036	+	3632	protein_coding	lymphocyte antigen 86 [Source:MGI Symbol;Acc:MGI:1321404]	-
ENSMUSG00000060586	4665.27	3694.33	3720.37	1725.56	1860.49	2380.2	4026.66	1988.75	1.01729	7.44e-10	3.02e-08	H2-Eb1	17	34305877	34316199	+	1184	protein_coding	histocompatibility 2, class II antigen E beta [Source:MGI Symbol;Acc:MGI:95901]	-
ENSMUSG00000000753	1613.11	1957.4	1960.86	865.683	756.434	1080.09	1843.79	900.736	1.03242	9.76e-10	3.89e-08	Serpinf1	11	75409769	75422701	-	2359	protein_coding	serine (or cysteine) peptidase inhibitor, clade F, member 1 [Source:MGI Symbol;Acc:MGI:108080]	-
ENSMUSG00000038843	109.885	139.815	157.284	16.2679	42.8401	30.0025	135.661	29.7035	2.19506	1.04e-09	4.13e-08	Gcnt1	19	17326141	17356667	-	5571	protein_coding	glucosaminyl (N-acetyl) transferase 1, core 2 [Source:MGI Symbol;Acc:MGI:95676]	-
ENSMUSG00000029231	946.767	1419.66	1144.2	538.002	550.801	584.049	1170.21	557.618	1.06902	1.13e-09	4.47e-08	Pdgfra	5	75152292	75198215	+	10024	protein_coding	platelet derived growth factor receptor, alpha polypeptide [Source:MGI Symbol;Acc:MGI:97530]	-
ENSMUSG00000028339	3733.45	3697.92	3043.7	1490.83	1487.16	2104.18	3491.69	1694.06	1.0428	1.15e-09	4.53e-08	Col15a1	4	47208161	47313167	+	6349	protein_coding	collagen, type XV, alpha 1 [Source:MGI Symbol;Acc:MGI:88449]	-
ENSMUSG00000025422	378.883	375.528	531.481	192.891	165.24	176.015	428.631	178.049	1.26748	1.23e-09	4.82e-08	Agap2	10	127075284	127093169	+	5941	protein_coding	ArfGAP with GTPase domain, ankyrin repeat and PH domain 2 [Source:MGI Symbol;Acc:MGI:3580016]	-
ENSMUSG00000030707	792.05	718.79	537.531	284.688	216.649	333.028	682.79	278.122	1.29332	1.29e-09	5.02e-08	Coro1a	7	126699773	126707787	-	2783	protein_coding	coronin, actin binding protein 1A [Source:MGI Symbol;Acc:MGI:1345961]	-
ENSMUSG00000023885	237.351	523.409	454.568	128.981	128.52	123.01	405.109	126.837	1.67563	1.29e-09	5.04e-08	Thbs2	17	14665500	14694235	-	7003	protein_coding	thrombospondin 2 [Source:MGI Symbol;Acc:MGI:98738]	-
ENSMUSG00000021948	888.748	657.846	585.926	250.99	323.137	329.028	710.84	301.052	1.23894	1.3e-09	5.07e-08	Prkcd	14	30595354	30626210	-	5544	protein_coding	protein kinase C, delta [Source:MGI Symbol;Acc:MGI:97598]	-
ENSMUSG00000022667	118.676	144.296	123.58	41.8317	34.2721	34.0029	128.851	36.7022	1.81301	1.36e-09	5.28e-08	Cd200r1	16	44765736	44794978	+	3348	protein_coding	CD200 receptor 1 [Source:MGI Symbol;Acc:MGI:1889024]	-
ENSMUSG00000075296	308.556	316.375	420.864	77.8534	72.2162	156.013	348.599	102.028	1.76524	1.37e-09	5.29e-08	Aldh3b2	19	3972328	3981645	+	2141	protein_coding	aldehyde dehydrogenase 3 family, member B2 [Source:MGI Symbol;Acc:MGI:2147613]	-
ENSMUSG00000112148	396.464	436.473	358.642	158.031	203.185	137.012	397.193	166.076	1.26154	1.37e-09	5.3e-08	Lilrb4a	10	51490956	51496611	+	5227	protein_coding	leukocyte immunoglobulin-like receptor, subfamily B, member 4A [Source:MGI Symbol;Acc:MGI:102701]	-
ENSMUSG00000070031	224.165	196.278	225.555	82.5014	62.4242	89.0075	215.333	77.9777	1.46096	1.43e-09	5.48e-08	Sp140	1	85600378	85645037	+	3328	protein_coding	Sp140 nuclear body protein [Source:MGI Symbol;Acc:MGI:3702467]	SAND
ENSMUSG00000017466	2416.59	2757.75	2913.21	1266.57	1270.52	1662.14	2695.85	1399.74	0.944893	1.57e-09	6.02e-08	Timp2	11	118301069	118355740	-	3896	protein_coding	tissue inhibitor of metalloproteinase 2 [Source:MGI Symbol;Acc:MGI:98753]	-
ENSMUSG00000026480	365.697	349.537	325.802	115.037	91.8002	171.014	347.012	125.951	1.45578	1.7e-09	6.46e-08	Ncf2	1	152800194	152836991	+	8478	protein_coding	neutrophil cytosolic factor 2 [Source:MGI Symbol;Acc:MGI:97284]	-
ENSMUSG00000036908	1827.6	1622.21	1491.6	816.88	678.098	965.082	1647.14	820.02	1.00509	1.78e-09	6.75e-08	Unc93b1	19	3935186	3949340	+	2841	protein_coding	unc-93 homolog B1, TLR signaling regulator [Source:MGI Symbol;Acc:MGI:1859307]	-
ENSMUSG00000024330	327.017	266.186	374.197	51.1276	62.4242	137.012	322.467	83.5211	1.94049	1.79e-09	6.76e-08	Col11a2	17	34039437	34066685	+	6831	protein_coding	collagen, type XI, alpha 2 [Source:MGI Symbol;Acc:MGI:88447]	-
ENSMUSG00000040723	601.29	535.06	566.913	310.252	266.833	290.024	567.754	289.036	0.973629	1.83e-09	6.88e-08	Rcsd1	1	165646516	165709757	-	10131	protein_coding	RCSD domain containing 1 [Source:MGI Symbol;Acc:MGI:2676394]	-
ENSMUSG00000024561	1348.51	1417.86	1233.21	672.793	709.922	810.068	1333.19	730.928	0.866203	1.94e-09	7.27e-08	Mbd1	18	74267605	74282732	+	6616	protein_coding	methyl-CpG binding domain protein 1 [Source:MGI Symbol;Acc:MGI:1333811]	MBD
ENSMUSG00000035891	697.109	666.808	630.864	318.386	347.617	376.032	664.927	347.345	0.935784	2.1e-09	7.83e-08	Cerk	15	86139128	86186141	-	4812	protein_coding	ceramide kinase [Source:MGI Symbol;Acc:MGI:2386052]	-
ENSMUSG00000020641	1665.85	1105.07	1244.44	514.762	716.042	459.039	1338.46	563.281	1.24991	2.17e-09	8.04e-08	Rsad2	12	26442746	26456452	-	4335	protein_coding	radical S-adenosyl methionine domain containing 2 [Source:MGI Symbol;Acc:MGI:1929628]	-
ENSMUSG00000018507	261.086	276.044	379.383	59.2616	78.3362	132.011	305.504	89.8696	1.75871	2.24e-09	8.28e-08	Trpv2	11	62574486	62600515	+	4485	protein_coding	transient receptor potential cation channel, subfamily V, member 2 [Source:MGI Symbol;Acc:MGI:1341836]	-
ENSMUSG00000029919	268.998	290.384	222.099	115.037	78.3362	100.008	260.494	97.7939	1.41148	2.37e-09	8.75e-08	Hpgds	6	65117293	65144908	-	6425	protein_coding	hematopoietic prostaglandin D synthase [Source:MGI Symbol;Acc:MGI:1859384]	-
ENSMUSG00000026979	156.476	156.843	153.827	51.1276	46.5121	59.005	155.715	52.2149	1.5719	2.45e-09	9e-08	Psd4	2	24367580	24414954	+	11786	protein_coding	pleckstrin and Sec7 domain containing 4 [Source:MGI Symbol;Acc:MGI:2674093]	-
ENSMUSG00000054203	308.556	535.06	451.975	84.8254	167.688	157.013	431.864	136.509	1.66087	2.64e-09	9.63e-08	Ifi205	1	174011998	174031810	-	4177	protein_coding	interferon activated gene 205 [Source:MGI Symbol;Acc:MGI:101847]	-
ENSMUSG00000005952	109.885	126.371	101.111	24.4018	34.2721	30.0025	112.456	29.5588	1.92867	2.95e-09	1.07e-07	Trpv1	11	73234292	73261242	+	3681	protein_coding	transient receptor potential cation channel, subfamily V, member 1 [Source:MGI Symbol;Acc:MGI:1341787]	-
ENSMUSG00000028917	1208.73	991.25	1127.78	518.248	585.074	647.055	1109.25	583.459	0.92614	3.14e-09	1.13e-07	Plekhm2	4	141625734	141664899	-	5186	protein_coding	pleckstrin homology domain containing, family M (with RUN domain) member 2 [Source:MGI Symbol;Acc:MGI:1916832]	-
ENSMUSG00000058099	355.148	351.329	276.543	118.523	115.056	160.014	327.673	131.198	1.31622	3.19e-09	1.15e-07	Nfam1	15	82992973	83033306	-	7970	protein_coding	Nfat activating molecule with ITAM motif 1 [Source:MGI Symbol;Acc:MGI:1921289]	-
ENSMUSG00000004902	77.3589	99.4835	108.025	24.4018	4.89601	15.0013	94.9557	14.7664	2.67747	3.26e-09	1.17e-07	Slc25a18	6	120773578	120794336	+	1911	protein_coding	solute carrier family 25 (mitochondrial carrier), member 18 [Source:MGI Symbol;Acc:MGI:1919053]	-
ENSMUSG00000114608	109.885	156.843	140	45.3177	37.9441	30.0025	135.576	37.7548	1.84962	3.34e-09	1.2e-07	Gm36161	13	120010390	120018931	+	1509	lincRNA	predicted gene, 36161 [Source:MGI Symbol;Acc:MGI:5595320]	-
ENSMUSG00000105987	568.764	621.1	697.407	307.928	296.209	347.029	629.09	317.055	0.98721	3.4e-09	1.21e-07	AI506816	5	23698296	23712667	-	4479	processed_transcript	expressed sequence AI506816 [Source:MGI Symbol;Acc:MGI:2140929]	-
ENSMUSG00000035208	259.328	248.261	229.876	96.4453	104.04	109.009	245.822	103.165	1.25143	3.55e-09	1.26e-07	Slfn8	11	83002158	83020810	-	4091	protein_coding	schlafen 8 [Source:MGI Symbol;Acc:MGI:2672859]	-
ENSMUSG00000020150	320.864	319.064	403.58	165.003	97.9203	138.012	347.836	133.645	1.37831	3.6e-09	1.27e-07	Gamt	10	80258151	80261012	-	1444	protein_coding	guanidinoacetate methyltransferase [Source:MGI Symbol;Acc:MGI:1098221]	-
ENSMUSG00000004677	1451.36	1345.27	1513.21	848.254	870.266	779.066	1436.61	832.529	0.787725	4.05e-09	1.43e-07	Myo9b	8	71272714	71360713	+	7496	protein_coding	myosin IXb [Source:MGI Symbol;Acc:MGI:106624]	-
ENSMUSG00000025044	158.234	200.759	180.617	68.5575	67.3202	56.0047	179.87	63.9608	1.49495	4.44e-09	1.56e-07	Msr1	8	39581685	39642673	-	6344	protein_coding	macrophage scavenger receptor 1 [Source:MGI Symbol;Acc:MGI:98257]	-
ENSMUSG00000033220	380.641	387.179	280	128.981	132.192	167.014	349.273	142.729	1.28797	4.92e-09	1.73e-07	Rac2	15	78559167	78572783	-	3103	protein_coding	Rac family small GTPase 2 [Source:MGI Symbol;Acc:MGI:97846]	-
ENSMUSG00000107838	188.123	221.373	223.827	42.9937	89.3522	70.0059	211.108	67.4506	1.64757	5.15e-09	1.8e-07	Gm45769	6	133110474	133112301	+	1828	TEC	predicted gene 45769 [Source:MGI Symbol;Acc:MGI:5804884]	-
ENSMUSG00000069833	16158.3	17452.6	22400	6911.52	10401.6	9601.81	18670.3	8971.64	1.0573	5.59e-09	1.95e-07	Ahnak	19	8989284	9076919	+	18543	protein_coding	AHNAK nucleoprotein (desmoyokin) [Source:MGI Symbol;Acc:MGI:1316648]	-
ENSMUSG00000073421	4650.32	3383.33	3330.62	1753.44	1629.15	2193.19	3788.09	1858.59	1.02684	5.72e-09	1.99e-07	H2-Ab1	17	34263209	34269418	+	1637	protein_coding	histocompatibility 2, class II antigen A, beta 1 [Source:MGI Symbol;Acc:MGI:103070]	-
ENSMUSG00000025854	708.537	855.916	892.716	445.043	440.641	411.035	819.056	432.24	0.922694	6e-09	2.08e-07	Fam20c	5	138754514	138810077	+	6590	protein_coding	family with sequence similarity 20, member C [Source:MGI Symbol;Acc:MGI:2136853]	-
ENSMUSG00000022206	2377.03	2329.35	4722.84	1202.66	1139.55	1283.11	3143.07	1208.44	1.37894	6.44e-09	2.22e-07	Npr3	15	11839896	11907287	-	9389	protein_coding	natriuretic peptide receptor 3 [Source:MGI Symbol;Acc:MGI:97373]	-
ENSMUSG00000021097	744.579	708.036	949.753	390.429	376.993	433.037	800.789	400.153	1.0001	6.84e-09	2.36e-07	Clmn	12	104763117	104865076	-	12409	protein_coding	calmin [Source:MGI Symbol;Acc:MGI:2136957]	-
ENSMUSG00000036545	846.552	993.042	901.358	406.697	533.665	490.041	913.651	476.801	0.938347	7.35e-09	2.53e-07	Adamts2	11	50602084	50807573	+	9336	protein_coding	a disintegrin-like and metallopeptidase (reprolysin type) with thrombospondin type 1 motif, 2 [Source:MGI Symbol;Acc:MGI:1347356]	-
ENSMUSG00000038754	586.345	228.543	251.481	84.8254	113.832	59.005	355.457	85.8875	2.05333	7.41e-09	2.54e-07	Elovl3	19	46131897	46135307	+	1494	protein_coding	elongation of very long chain fatty acids (FEN1/Elo2, SUR4/Elo3, yeast)-like 3 [Source:MGI Symbol;Acc:MGI:1195976]	-
ENSMUSG00000003477	293.612	545.815	693.95	198.7	130.968	83.007	511.126	137.559	1.89635	8.02e-09	2.73e-07	Inmt	6	55170626	55175043	-	1600	protein_coding	indolethylamine N-methyltransferase [Source:MGI Symbol;Acc:MGI:102963]	-
ENSMUSG00000018819	598.652	565.532	427.778	223.102	179.928	274.023	530.654	225.685	1.23043	8.61e-09	2.92e-07	Lsp1	7	142460809	142494867	+	5174	protein_coding	lymphocyte specific 1 [Source:MGI Symbol;Acc:MGI:96832]	-
ENSMUSG00000056069	257.57	182.834	151.235	63.9095	59.9762	69.0058	197.213	64.2972	1.61491	8.75e-09	2.96e-07	Otulinl	15	27655069	27681579	-	3241	protein_coding	OTU deubiquitinase with linear linkage specificity like [Source:MGI Symbol;Acc:MGI:2687281]	-
ENSMUSG00000042286	2783.16	3113.56	3175.06	1605.87	1564.28	1968.17	3023.93	1712.77	0.819535	9.2e-09	3.1e-07	Stab1	14	31139013	31168641	-	10288	protein_coding	stabilin 1 [Source:MGI Symbol;Acc:MGI:2178742]	-
ENSMUSG00000054520	277.789	278.733	257.531	97.6073	94.2483	138.012	271.351	109.956	1.29771	1.01e-08	3.38e-07	Sh3bp2	5	34525838	34563641	+	4296	protein_coding	SH3-domain binding protein 2 [Source:MGI Symbol;Acc:MGI:1346349]	-
ENSMUSG00000048126	5773.79	6458.36	5169.63	2850.36	3123.66	3683.31	5800.59	3219.11	0.849282	1.01e-08	3.38e-07	Col6a3	1	90765923	90843971	-	11963	protein_coding	collagen, type VI, alpha 3 [Source:MGI Symbol;Acc:MGI:88461]	-
ENSMUSG00000030268	112.522	160.428	146.049	15.1059	50.1841	17.0014	139.667	27.4305	2.36235	1.07e-08	3.57e-07	Bcat1	6	144993835	145076184	-	9322	protein_coding	branched chain aminotransferase 1, cytosolic [Source:MGI Symbol;Acc:MGI:104861]	-
ENSMUSG00000036887	1863.65	1522.72	2004.07	598.425	451.657	1002.08	1796.81	684.056	1.39172	1.13e-08	3.76e-07	C1qa	4	136895917	136898803	-	1040	protein_coding	complement component 1, q subcomponent, alpha polypeptide [Source:MGI Symbol;Acc:MGI:88223]	-
ENSMUSG00000026536	194.276	170.287	142.593	65.0715	46.5121	60.0051	169.052	57.1962	1.56067	1.15e-08	3.8e-07	Ifi211	1	173896345	173913046	-	1785	protein_coding	interferon activated gene 211 [Source:MGI Symbol;Acc:MGI:3041120]	-
ENSMUSG00000003283	181.09	148.777	148.642	41.8317	63.6482	54.0046	159.503	53.1615	1.58644	1.15e-08	3.81e-07	Hck	2	153108468	153151441	+	2092	protein_coding	hemopoietic cell kinase [Source:MGI Symbol;Acc:MGI:96052]	-
ENSMUSG00000024900	727.877	840.68	1048.27	398.563	447.985	453.038	872.276	433.195	1.0096	1.33e-08	4.35e-07	Cpt1a	19	3323301	3385732	+	4300	protein_coding	carnitine palmitoyltransferase 1a, liver [Source:MGI Symbol;Acc:MGI:1098296]	-
ENSMUSG00000051495	875.562	1087.15	1004.2	477.578	434.521	594.05	988.969	502.05	0.976401	1.38e-08	4.49e-07	Irf2bp2	8	126588296	126593986	-	5080	protein_coding	interferon regulatory factor 2 binding protein 2 [Source:MGI Symbol;Acc:MGI:2443921]	-
ENSMUSG00000034993	1645.63	1297.77	1595.31	914.487	757.658	795.067	1512.9	822.404	0.87948	1.38e-08	4.51e-07	Vat1	11	101458745	101466230	-	2766	protein_coding	vesicle amine transport 1 [Source:MGI Symbol;Acc:MGI:1349450]	-
ENSMUSG00000030786	138.015	203.448	131.358	44.1557	50.1841	53.0045	157.607	49.1148	1.68007	1.42e-08	4.63e-07	Itgam	7	128062640	128118491	+	5024	protein_coding	integrin alpha M [Source:MGI Symbol;Acc:MGI:96607]	-
ENSMUSG00000037306	583.708	522.512	645.555	282.364	310.897	316.027	583.925	303.096	0.945749	1.49e-08	4.82e-07	Man1c1	4	134561690	134704290	-	5722	protein_coding	mannosidase, alpha, class 1C, member 1 [Source:MGI Symbol;Acc:MGI:2446214]	-
ENSMUSG00000039145	200.43	219.581	237.654	61.5855	72.2162	104.009	219.222	79.2702	1.46115	1.57e-08	5.07e-07	Camk1d	2	5293457	5714515	-	7427	protein_coding	calcium/calmodulin-dependent protein kinase ID [Source:MGI Symbol;Acc:MGI:2442190]	-
ENSMUSG00000021262	647.002	478.596	496.913	244.018	288.865	233.02	540.837	255.301	1.08453	1.6e-08	5.16e-07	Evl	12	108554720	108688516	+	2940	protein_coding	Ena-vasodilator stimulated phosphoprotein [Source:MGI Symbol;Acc:MGI:1194884]	-
ENSMUSG00000018217	1741.45	1810.42	1668.76	736.702	1113.84	815.069	1740.21	888.538	0.970468	1.61e-08	5.17e-07	Pmp22	11	63128982	63159547	+	2354	protein_coding	peripheral myelin protein 22 [Source:MGI Symbol;Acc:MGI:97631]	-
ENSMUSG00000059089	225.044	194.486	128.765	39.5077	44.0641	71.006	182.765	51.5259	1.81848	1.66e-08	5.33e-07	Fcgr4	1	171018920	171029761	+	1256	protein_coding	Fc receptor, IgG, low affinity IV [Source:MGI Symbol;Acc:MGI:2179523]	-
ENSMUSG00000067212	2815.69	1819.38	1717.16	980.721	802.946	1080.09	2117.41	954.586	1.14883	1.72e-08	5.5e-07	H2-T23	17	36029773	36032855	-	2889	protein_coding	histocompatibility 2, T region locus 23 [Source:MGI Symbol;Acc:MGI:95957]	-
ENSMUSG00000048677	397.343	454.397	509.876	161.517	249.697	186.016	453.872	199.076	1.19089	1.77e-08	5.65e-07	Tpcn2	7	145186524	145284011	-	5256	protein_coding	two pore segment channel 2 [Source:MGI Symbol;Acc:MGI:2385297]	-
ENSMUSG00000026956	299.766	304.724	300.741	145.249	133.416	151.013	301.743	143.226	1.07348	1.86e-08	5.88e-07	Uap1l1	2	25359889	25365682	-	4071	protein_coding	UDP-N-acteylglucosamine pyrophosphorylase 1-like 1 [Source:MGI Symbol;Acc:MGI:2443318]	-
ENSMUSG00000026656	752.491	616.618	570.37	213.806	309.673	339.029	646.493	287.503	1.16777	1.89e-08	5.97e-07	Fcgr2b	1	170958617	170976547	-	5790	protein_coding	Fc receptor, IgG, low affinity IIb [Source:MGI Symbol;Acc:MGI:95499]	-
ENSMUSG00000052707	1762.55	2053.3	2007.53	1204.98	1179.94	1087.09	1941.13	1157.34	0.746428	2.1e-08	6.59e-07	Tnrc6a	7	123123885	123195296	+	12706	protein_coding	trinucleotide repeat containing 6a [Source:MGI Symbol;Acc:MGI:2385292]	-
ENSMUSG00000026796	992.479	668.601	840.864	403.211	397.801	439.037	833.981	413.35	1.01215	2.22e-08	6.97e-07	Fam129b	2	32876114	32925254	+	4672	protein_coding	family with sequence similarity 129, member B [Source:MGI Symbol;Acc:MGI:2442910]	-
ENSMUSG00000049037	273.393	283.214	242.839	127.819	113.832	119.01	266.482	120.22	1.14802	2.35e-08	7.35e-07	Clec4a1	6	122921848	122934619	+	1558	protein_coding	C-type lectin domain family 4, member a1 [Source:MGI Symbol;Acc:MGI:3036291]	-
ENSMUSG00000024640	365.697	379.113	566.049	146.411	105.264	210.018	436.953	153.898	1.50117	2.38e-08	7.42e-07	Psat1	19	15904678	15947337	-	4254	protein_coding	phosphoserine aminotransferase 1 [Source:MGI Symbol;Acc:MGI:2183441]	-
ENSMUSG00000053158	591.62	490.247	487.407	212.644	246.025	294.025	523.091	250.898	1.05791	2.4e-08	7.49e-07	Fes	7	80377756	80387946	-	5074	protein_coding	feline sarcoma oncogene [Source:MGI Symbol;Acc:MGI:95514]	-
ENSMUSG00000027639	2137.92	2047.03	1794.94	1191.04	981.651	1216.1	1993.3	1129.6	0.818763	2.46e-08	7.65e-07	Samhd1	2	157097533	157135265	-	9150	protein_coding	SAM domain and HD domain, 1 [Source:MGI Symbol;Acc:MGI:1927468]	-
ENSMUSG00000030148	190.76	267.978	210.864	81.3394	95.4723	87.0073	223.201	87.9397	1.34432	2.51e-08	7.77e-07	Clec4a2	6	123106428	123143999	+	2926	protein_coding	C-type lectin domain family 4, member a2 [Source:MGI Symbol;Acc:MGI:1349412]	-
ENSMUSG00000022102	216.253	250.053	201.358	73.2054	74.6642	107.009	222.555	84.9596	1.38336	2.54e-08	7.84e-07	Dok2	14	70766036	70778495	+	2902	protein_coding	docking protein 2 [Source:MGI Symbol;Acc:MGI:1332623]	-
ENSMUSG00000095609	109.885	128.163	133.951	39.5077	41.6161	39.0033	124	40.0424	1.63189	2.59e-08	7.99e-07	Gm21188	13	120034605	120052194	-	4572	protein_coding	predicted gene, 21188 [Source:MGI Symbol;Acc:MGI:5434543]	-
ENSMUSG00000019899	819.301	1137.34	1201.23	511.276	534.889	552.047	1052.62	532.737	0.982288	2.67e-08	8.19e-07	Lama2	10	26980036	27619758	-	16338	protein_coding	laminin, alpha 2 [Source:MGI Symbol;Acc:MGI:99912]	-
ENSMUSG00000006344	295.37	418.548	444.197	151.059	129.744	191.016	386.038	157.273	1.29212	2.74e-08	8.35e-07	Ggt5	10	75589340	75617200	+	5922	protein_coding	gamma-glutamyltransferase 5 [Source:MGI Symbol;Acc:MGI:1346063]	-
ENSMUSG00000017897	74.7217	222.269	295.555	30.2118	37.9441	47.004	197.515	38.3866	2.3601	2.78e-08	8.46e-07	Eya2	2	165595032	165771727	+	2963	protein_coding	EYA transcriptional coactivator and phosphatase 2 [Source:MGI Symbol;Acc:MGI:109341]	-
ENSMUSG00000040010	61.5355	92.3135	173.704	22.0778	19.5841	19.0016	109.184	20.2212	2.43446	2.91e-08	8.85e-07	Slc7a5	8	121881150	121907694	-	3708	protein_coding	solute carrier family 7 (cationic amino acid transporter, y+ system), member 5 [Source:MGI Symbol;Acc:MGI:1298205]	-
ENSMUSG00000045763	189.881	177.457	129.63	31.3738	23.2561	66.0056	165.656	40.2118	2.02795	2.94e-08	8.89e-07	Basp1	15	25363277	25413764	-	2009	protein_coding	brain abundant, membrane attached signal protein 1 [Source:MGI Symbol;Acc:MGI:1917600]	-
ENSMUSG00000001750	1468.06	1250.27	1024.07	628.637	636.482	699.059	1247.47	654.726	0.929534	2.95e-08	8.9e-07	Tcirg1	19	3896050	3907133	-	4470	protein_coding	T cell, immune regulator 1, ATPase, H+ transporting, lysosomal V0 protein A3 [Source:MGI Symbol;Acc:MGI:1350931]	-
ENSMUSG00000025498	1311.58	741.197	671.481	348.597	220.321	396.033	908.088	321.65	1.49575	3.11e-08	9.31e-07	Irf7	7	141262706	141266481	-	3776	protein_coding	interferon regulatory factor 7 [Source:MGI Symbol;Acc:MGI:1859212]	IRF
ENSMUSG00000004530	894.023	843.369	841.728	486.874	467.569	534.045	859.707	496.163	0.792026	3.35e-08	9.96e-07	Coro1c	5	113842436	113908758	-	9664	protein_coding	coronin, actin binding protein 1C [Source:MGI Symbol;Acc:MGI:1345964]	-
ENSMUSG00000003882	207.462	242.883	178.025	25.5638	89.3522	40.0034	209.457	51.6398	2.02714	3.53e-08	1.05e-06	Il7r	15	9505788	9530176	-	4663	protein_coding	interleukin 7 receptor [Source:MGI Symbol;Acc:MGI:96562]	-
ENSMUSG00000031328	5748.29	5528.05	6145.31	2405.32	3583.88	3362.28	5807.22	3117.16	0.897593	3.78e-08	1.12e-06	Flna	X	74223461	74249820	-	9400	protein_coding	filamin, alpha [Source:MGI Symbol;Acc:MGI:95556]	-
ENSMUSG00000037946	119.555	154.155	120.123	46.4796	42.8401	40.0034	131.278	43.1077	1.60812	3.95e-08	1.16e-06	Fgd3	13	49261554	49320311	-	6012	protein_coding	FYVE, RhoGEF and PH domain containing 3 [Source:MGI Symbol;Acc:MGI:1353657]	-
ENSMUSG00000027864	527.447	526.994	486.543	238.208	301.105	267.023	513.661	268.779	0.935017	4.06e-08	1.18e-06	Ptgfrn	3	101040232	101110278	-	10464	protein_coding	prostaglandin F2 receptor negative regulator [Source:MGI Symbol;Acc:MGI:1277114]	-
ENSMUSG00000053398	821.938	864.879	1317.04	432.261	254.593	482.041	1001.28	389.631	1.36012	4.19e-08	1.22e-06	Phgdh	3	98313170	98339990	-	2486	protein_coding	3-phosphoglycerate dehydrogenase [Source:MGI Symbol;Acc:MGI:1355330]	-
ENSMUSG00000032849	1210.49	1051.3	1123.46	619.341	658.514	436.037	1128.42	571.297	0.983703	4.26e-08	1.23e-06	Abcc4	14	118482692	118706219	-	6389	protein_coding	ATP-binding cassette, sub-family C (CFTR/MRP), member 4 [Source:MGI Symbol;Acc:MGI:2443111]	-
ENSMUSG00000005087	659.309	545.815	413.95	183.595	235.009	272.023	539.691	230.209	1.22753	4.28e-08	1.24e-06	Cd44	2	102811141	102901665	-	6776	protein_coding	CD44 antigen [Source:MGI Symbol;Acc:MGI:88338]	-
ENSMUSG00000031963	487.009	734.027	668.024	198.7	339.049	253.021	629.687	263.59	1.25741	4.42e-08	1.28e-06	Bmper	9	23223076	23485200	+	4833	protein_coding	BMP-binding endothelial regulator [Source:MGI Symbol;Acc:MGI:1920480]	-
ENSMUSG00000029561	806.115	737.612	611.852	414.831	242.353	303.026	718.526	320.07	1.16632	4.45e-08	1.28e-06	Oasl2	5	114896936	114912234	+	6374	protein_coding	2'-5' oligoadenylate synthetase-like 2 [Source:MGI Symbol;Acc:MGI:1344390]	-
ENSMUSG00000058056	1097.97	1043.23	1945.31	397.401	645.05	552.047	1362.17	531.499	1.35799	4.55e-08	1.31e-06	Palld	8	61511433	61902690	-	10292	protein_coding	palladin, cytoskeletal associated protein [Source:MGI Symbol;Acc:MGI:1919583]	-
ENSMUSG00000026321	125.708	182.834	139.136	41.8317	59.9762	43.0036	149.226	48.2705	1.63247	4.65e-08	1.33e-06	Tnfrsf11a	1	105780718	105847981	+	5985	protein_coding	tumor necrosis factor receptor superfamily, member 11a, NFKB activator [Source:MGI Symbol;Acc:MGI:1314891]	-
ENSMUSG00000006731	181.09	178.353	142.593	54.6136	68.5442	64.0054	167.345	62.3877	1.42349	5.18e-08	1.48e-06	B4galnt1	10	127165225	127172330	+	3454	protein_coding	beta-1,4-N-acetyl-galactosaminyl transferase 1 [Source:MGI Symbol;Acc:MGI:1342057]	-
ENSMUSG00000029468	317.347	241.987	259.259	106.903	101.592	137.012	272.864	115.169	1.24056	5.19e-08	1.48e-06	P2rx7	5	122643911	122691432	+	5970	protein_coding	purinergic receptor P2X, ligand-gated ion channel, 7 [Source:MGI Symbol;Acc:MGI:1339957]	-
ENSMUSG00000031101	206.583	207.929	146.049	46.4796	57.5282	82.0069	186.854	62.0049	1.5847	5.87e-08	1.67e-06	Sash3	X	48146436	48161565	+	2677	protein_coding	SAM and SH3 domain containing 3 [Source:MGI Symbol;Acc:MGI:1921381]	-
ENSMUSG00000028327	43.9539	50.1899	67.4074	1.16199	11.016	2.00017	53.8504	4.72606	3.55428	6.14e-08	1.74e-06	Stra6l	4	45848664	45887008	+	9567	protein_coding	STRA6-like [Source:MGI Symbol;Acc:MGI:1921402]	-
ENSMUSG00000049580	1199.06	1127.48	1438.89	567.052	676.874	321.027	1255.14	521.651	1.26858	6.78e-08	1.91e-06	Tsku	7	98350668	98361328	-	3050	protein_coding	tsukushi, small leucine rich proteoglycan [Source:MGI Symbol;Acc:MGI:2443855]	-
ENSMUSG00000014599	545.908	600.486	750.987	325.358	315.793	337.028	632.46	326.06	0.955505	7.08e-08	1.99e-06	Csf1	3	107741048	107760469	-	5281	protein_coding	colony stimulating factor 1 (macrophage) [Source:MGI Symbol;Acc:MGI:1339753]	-
ENSMUSG00000051457	159.113	146.088	121.852	53.4516	53.8561	41.0035	142.351	49.4371	1.53056	7.56e-08	2.11e-06	Spn	7	127132232	127137823	-	4681	protein_coding	sialophorin [Source:MGI Symbol;Acc:MGI:98384]	-
ENSMUSG00000049988	172.299	179.249	142.593	62.7475	45.2881	70.0059	164.714	59.3472	1.4667	9.25e-08	2.54e-06	Lrrc25	8	70616155	70621483	+	2039	protein_coding	leucine rich repeat containing 25 [Source:MGI Symbol;Acc:MGI:2445284]	-
ENSMUSG00000002668	239.109	205.241	180.617	88.3113	83.2322	91.0077	208.322	87.5171	1.24988	1.07e-07	2.9e-06	Dennd1c	17	57065905	57078514	-	5109	protein_coding	DENN/MADD domain containing 1C [Source:MGI Symbol;Acc:MGI:1918035]	-
ENSMUSG00000009418	1581.46	1270.88	1532.22	836.634	916.778	781.066	1461.52	844.826	0.791413	1.16e-07	3.15e-06	Nav1	1	135434580	135607295	-	17303	protein_coding	neuron navigator 1 [Source:MGI Symbol;Acc:MGI:2183683]	-
ENSMUSG00000030657	218.011	183.731	243.704	48.8036	106.488	60.0051	215.149	71.7657	1.5895	1.17e-07	3.15e-06	Xylt1	7	117380979	117673580	+	9651	protein_coding	xylosyltransferase 1 [Source:MGI Symbol;Acc:MGI:2451073]	-
ENSMUSG00000022032	538.875	691.903	885.802	314.9	323.137	365.031	705.527	334.356	1.07662	1.2e-07	3.23e-06	Scara5	14	65666403	65764826	+	6093	protein_coding	scavenger receptor class A, member 5 [Source:MGI Symbol;Acc:MGI:1918395]	-
ENSMUSG00000058163	88.7869	137.126	133.951	26.7258	44.0641	33.0028	119.954	34.5976	1.79719	1.23e-07	3.31e-06	Gm5431	11	48887422	48902214	-	3862	protein_coding	predicted gene 5431 [Source:MGI Symbol;Acc:MGI:3645205]	-
ENSMUSG00000026737	493.163	516.239	405.308	246.342	194.617	257.022	471.57	232.66	1.01711	1.23e-07	3.31e-06	Pip4k2a	2	18842255	18998126	-	3477	protein_coding	phosphatidylinositol-5-phosphate 4-kinase, type II, alpha [Source:MGI Symbol;Acc:MGI:1298206]	-
ENSMUSG00000033880	3686.85	3379.75	3165.55	1975.39	1504.3	2184.18	3410.72	1887.96	0.852732	1.25e-07	3.35e-06	Lgals3bp	11	118392751	118402092	-	2847	protein_coding	lectin, galactoside-binding, soluble, 3 binding protein [Source:MGI Symbol;Acc:MGI:99554]	-
ENSMUSG00000024663	323.501	266.186	289.506	161.517	99.1443	109.009	293.064	123.223	1.25065	1.26e-07	3.38e-06	Rab3il1	19	10001669	10038380	+	4543	protein_coding	RAB3A interacting protein (rabin3)-like 1 [Source:MGI Symbol;Acc:MGI:1922010]	-
ENSMUSG00000030577	89.666	108.446	88.1481	31.3738	12.24	26.0022	95.42	23.2053	2.0318	1.32e-07	3.52e-06	Cd22	7	30865402	30880342	-	5042	protein_coding	CD22 antigen [Source:MGI Symbol;Acc:MGI:88322]	-
ENSMUSG00000018654	218.89	225.854	188.395	95.2833	96.6963	85.0072	211.047	92.3289	1.19455	1.38e-07	3.67e-06	Ikzf1	11	11685003	11772926	+	5777	protein_coding	IKAROS family zinc finger 1 [Source:MGI Symbol;Acc:MGI:1342540]	zf-C2H2
ENSMUSG00000019278	1212.25	1840.89	1932.34	782.02	927.795	777.066	1661.83	828.96	1.00379	1.39e-07	3.69e-06	Dpep1	8	123186242	123201812	+	2486	protein_coding	dipeptidase 1 (renal) [Source:MGI Symbol;Acc:MGI:94917]	-
ENSMUSG00000026548	156.476	184.627	145.185	74.3674	35.4961	49.0041	162.096	52.9559	1.6129	1.49e-07	3.92e-06	Slamf9	1	172475358	172478575	+	1313	protein_coding	SLAM family member 9 [Source:MGI Symbol;Acc:MGI:1923692]	-
ENSMUSG00000049130	310.315	412.274	311.111	88.3113	182.376	124.01	344.566	131.566	1.3911	1.53e-07	4.03e-06	C5ar1	7	16246743	16259540	-	2570	protein_coding	complement component 5a receptor 1 [Source:MGI Symbol;Acc:MGI:88232]	-
ENSMUSG00000024066	5414.24	6542.61	6427.9	2895.68	4111.43	2672.23	6128.25	3226.44	0.925824	1.56e-07	4.1e-06	Xdh	17	73883895	73950196	-	9175	protein_coding	xanthine dehydrogenase [Source:MGI Symbol;Acc:MGI:98973]	-
ENSMUSG00000062488	205.704	145.192	133.951	66.2335	42.8401	55.0046	161.616	54.6928	1.56139	1.64e-07	4.29e-06	Ifit3b	19	34607970	34613401	+	2000	protein_coding	interferon-induced protein with tetratricopeptide repeats 3B [Source:MGI Symbol;Acc:MGI:3698419]	-
ENSMUSG00000100014	42.1958	69.0111	40.6173	9.29593	0	1.00008	50.608	3.432	3.89791	1.65e-07	4.32e-06	Gm29290	1	153939226	153941290	+	597	lincRNA	predicted gene 29290 [Source:MGI Symbol;Acc:MGI:5579996]	-
ENSMUSG00000030095	1951.55	1871.36	2131.97	1037.66	909.434	1326.11	1984.96	1091.07	0.862394	1.66e-07	4.33e-06	Tmem43	6	91473703	91488463	+	3973	protein_coding	transmembrane protein 43 [Source:MGI Symbol;Acc:MGI:1921372]	-
ENSMUSG00000062082	35.1631	43.0199	41.4815	3.48597	3.67201	4.00034	39.8882	3.71944	3.41882	1.67e-07	4.35e-06	Cd200r4	16	44811733	44839150	+	2045	protein_coding	CD200 receptor 4 [Source:MGI Symbol;Acc:MGI:3036289]	-
ENSMUSG00000002699	183.727	165.806	120.988	52.2896	48.9601	64.0054	156.84	55.085	1.50496	1.7e-07	4.42e-06	Lcp2	11	34046920	34092295	+	4459	protein_coding	lymphocyte cytosolic protein 2 [Source:MGI Symbol;Acc:MGI:1321402]	-
ENSMUSG00000039206	337.566	404.208	390.617	159.193	220.321	162.014	377.464	180.509	1.06676	1.76e-07	4.54e-06	Daglb	5	143464584	143505942	+	9567	protein_coding	diacylglycerol lipase, beta [Source:MGI Symbol;Acc:MGI:2442032]	-
ENSMUSG00000027514	345.478	225.854	158.148	58.0996	45.2881	102.009	243.16	68.4654	1.82089	1.83e-07	4.71e-06	Zbp1	2	173206612	173218923	-	3529	protein_coding	Z-DNA binding protein 1 [Source:MGI Symbol;Acc:MGI:1927449]	-
ENSMUSG00000041515	523.931	399.726	325.802	180.109	151.776	212.018	416.486	181.301	1.19731	1.85e-07	4.75e-06	Irf8	8	120736358	120756694	+	7055	protein_coding	interferon regulatory factor 8 [Source:MGI Symbol;Acc:MGI:96395]	IRF
ENSMUSG00000033684	648.76	802.142	871.111	382.295	414.937	452.038	774.004	416.423	0.893581	1.86e-07	4.77e-06	Qsox1	1	155776029	155812889	-	8291	protein_coding	quiescin Q6 sulfhydryl oxidase 1 [Source:MGI Symbol;Acc:MGI:1330818]	-
ENSMUSG00000019929	5498.63	7315.17	6464.19	3888.02	3802.98	3982.34	6426	3891.11	0.72368	1.91e-07	4.87e-06	Dcn	10	97479609	97518143	+	5838	protein_coding	decorin [Source:MGI Symbol;Acc:MGI:94872]	-
ENSMUSG00000066800	196.034	205.241	250.617	104.579	88.1282	89.0075	217.297	93.905	1.21119	1.91e-07	4.87e-06	Rnasel	1	153749426	153764221	+	6641	protein_coding	ribonuclease L (2', 5'-oligoisoadenylate synthetase-dependent) [Source:MGI Symbol;Acc:MGI:1098272]	-
ENSMUSG00000048779	226.802	250.053	244.568	109.227	100.368	124.01	240.474	111.202	1.10969	1.97e-07	5e-06	P2ry6	7	100937630	100974649	-	2887	protein_coding	pyrimidinergic receptor P2Y, G-protein coupled, 6 [Source:MGI Symbol;Acc:MGI:2673874]	-
ENSMUSG00000071203	123.071	128.163	115.802	39.5077	40.3921	49.0041	122.346	42.968	1.5052	2.02e-07	5.1e-06	Naip5	13	100211739	100246323	-	5204	protein_coding	NLR family, apoptosis inhibitory protein 5 [Source:MGI Symbol;Acc:MGI:1298220]	-
ENSMUSG00000020773	670.737	473.219	938.518	217.292	261.937	349.029	694.158	276.086	1.32865	2.07e-07	5.21e-06	Trim47	11	116105752	116127210	-	2735	protein_coding	tripartite motif-containing 47 [Source:MGI Symbol;Acc:MGI:1917374]	-
ENSMUSG00000032089	367.455	348.64	303.333	194.053	143.208	148.013	339.809	161.758	1.07143	2.11e-07	5.29e-06	Il10ra	9	45253837	45269149	-	3498	protein_coding	interleukin 10 receptor, alpha [Source:MGI Symbol;Acc:MGI:96538]	-
ENSMUSG00000039936	469.428	419.444	365.555	232.398	200.737	210.018	418.142	214.384	0.963658	2.19e-07	5.49e-06	Pik3cd	4	149649168	149702571	-	6259	protein_coding	phosphatidylinositol-4,5-bisphosphate 3-kinase catalytic subunit delta [Source:MGI Symbol;Acc:MGI:1098211]	-
ENSMUSG00000099757	81.7543	116.512	125.309	17.4299	41.6161	23.0019	107.858	27.3493	1.98789	2.38e-07	5.91e-06	BE692007	19	11470166	11484578	-	5236	processed_transcript	expressed sequence BE692007 [Source:MGI Symbol;Acc:MGI:3035348]	-
ENSMUSG00000053675	33.405	56.4636	33.7037	1.16199	0	0	41.1908	0.38733	6.6752	2.42e-07	5.99e-06	Tgm5	2	121046111	121085841	-	3155	protein_coding	transglutaminase 5 [Source:MGI Symbol;Acc:MGI:1921426]	-
ENSMUSG00000024371	251.416	164.013	165.926	52.2896	59.9762	88.0074	193.785	66.7577	1.53144	2.49e-07	6.15e-06	C2	17	34862604	34898265	-	3872	protein_coding	complement component 2 (within H-2S) [Source:MGI Symbol;Acc:MGI:88226]	-
ENSMUSG00000052776	284.821	208.826	170.247	79.0154	64.8722	100.008	221.298	81.2987	1.43975	2.49e-07	6.15e-06	Oas1a	5	120896256	120907521	-	1885	protein_coding	2'-5' oligoadenylate synthetase 1A [Source:MGI Symbol;Acc:MGI:2180860]	-
ENSMUSG00000054598	97.5777	106.653	55.3086	12.7819	2.44801	23.0019	86.5133	12.744	2.73528	2.85e-07	6.96e-06	9130230L23Rik	5	65979358	66004285	-	7830	protein_coding	RIKEN cDNA 9130230L23 gene [Source:MGI Symbol;Acc:MGI:3041166]	-
ENSMUSG00000029661	12720.3	13546.8	10432.6	4808.32	6607.17	7769.66	12233.2	6395.05	0.935667	2.95e-07	7.17e-06	Col1a2	6	4504814	4541544	+	12426	protein_coding	collagen, type I, alpha 2 [Source:MGI Symbol;Acc:MGI:88468]	-
ENSMUSG00000024644	1279.94	1195.59	1352.47	777.372	630.362	818.069	1276	741.934	0.781331	2.97e-07	7.23e-06	Cndp2	18	84667470	84685633	-	2119	protein_coding	CNDP dipeptidase 2 (metallopeptidase M20 family) [Source:MGI Symbol;Acc:MGI:1913304]	-
ENSMUSG00000032271	502.833	631.854	641.234	102.255	310.897	202.017	591.974	205.056	1.53072	3.13e-07	7.57e-06	Nnmt	9	48591877	48605153	-	1576	protein_coding	nicotinamide N-methyltransferase [Source:MGI Symbol;Acc:MGI:1099443]	-
ENSMUSG00000001119	4967.67	4967	4040.99	2262.4	2216.67	3161.27	4658.55	2546.78	0.870771	3.23e-07	7.77e-06	Col6a1	10	76708792	76726168	-	4380	protein_coding	collagen, type VI, alpha 1 [Source:MGI Symbol;Acc:MGI:88459]	-
ENSMUSG00000038011	104.61	60.0486	45.8024	8.13394	18.36	6.00051	70.1538	10.8315	2.71613	3.32e-07	7.97e-06	Dnah10	5	124725085	124834308	+	16086	protein_coding	dynein, axonemal, heavy chain 10 [Source:MGI Symbol;Acc:MGI:1860299]	-
ENSMUSG00000037649	426.353	379.113	302.469	162.679	129.744	202.017	369.312	164.813	1.16022	3.5e-07	8.36e-06	H2-DMa	17	34135182	34139101	+	1641	protein_coding	histocompatibility 2, class II, locus DMa [Source:MGI Symbol;Acc:MGI:95921]	-
ENSMUSG00000041642	225.923	205.241	190.123	105.741	84.4562	64.0054	207.096	84.7343	1.29371	3.68e-07	8.77e-06	Kif21b	1	136131389	136177998	+	12184	protein_coding	kinesin family member 21B [Source:MGI Symbol;Acc:MGI:109234]	-
ENSMUSG00000071714	283.063	297.554	254.938	92.9593	149.328	130.011	278.519	124.1	1.16657	3.7e-07	8.82e-06	Csf2rb2	15	78282507	78305721	-	4740	protein_coding	colony stimulating factor 2 receptor, beta 2, low-affinity (granulocyte-macrophage) [Source:MGI Symbol;Acc:MGI:1339760]	-
ENSMUSG00000049103	730.514	725.064	400.987	238.208	214.201	317.027	618.855	256.479	1.26865	3.71e-07	8.83e-06	Ccr2	9	124101950	124113557	+	6760	protein_coding	chemokine (C-C motif) receptor 2 [Source:MGI Symbol;Acc:MGI:106185]	-
ENSMUSG00000015850	180.211	219.581	317.16	59.2616	96.6963	100.008	238.984	85.3221	1.48443	3.8e-07	9.02e-06	Adamtsl4	3	95676201	95687917	-	4198	protein_coding	ADAMTS-like 4 [Source:MGI Symbol;Acc:MGI:2389008]	-
ENSMUSG00000047963	450.088	434.68	599.753	249.828	144.432	248.021	494.84	214.094	1.20643	3.89e-07	9.22e-06	Stbd1	5	92603041	92606579	+	2221	protein_coding	starch binding domain 1 [Source:MGI Symbol;Acc:MGI:1261768]	-
ENSMUSG00000052384	562.61	529.682	449.383	285.85	233.785	294.025	513.892	271.22	0.920329	4e-07	9.44e-06	Nrros	16	32142785	32165594	-	4177	protein_coding	negative regulator of reactive oxygen species [Source:MGI Symbol;Acc:MGI:2445095]	-
ENSMUSG00000078771	157.355	177.457	161.605	61.5855	58.7522	80.0068	165.472	66.7815	1.30359	4.05e-07	9.53e-06	Evi2a	11	79526560	79530609	-	2297	protein_coding	ecotropic viral integration site 2a [Source:MGI Symbol;Acc:MGI:95458]	-
ENSMUSG00000026712	932.702	1375.74	1393.09	606.559	561.818	728.062	1233.84	632.146	0.963931	4.32e-07	1.01e-05	Mrc1	2	14229392	14332057	+	6371	protein_coding	mannose receptor, C type 1 [Source:MGI Symbol;Acc:MGI:97142]	-
ENSMUSG00000020176	740.184	936.579	909.135	418.317	552.025	426.036	861.966	465.459	0.890087	4.49e-07	1.05e-05	Grb10	11	11930508	12038683	-	9089	protein_coding	growth factor receptor bound protein 10 [Source:MGI Symbol;Acc:MGI:103232]	-
ENSMUSG00000034641	271.635	279.629	226.42	109.227	102.816	141.012	259.228	117.685	1.13497	4.71e-07	1.1e-05	Cd300ld	11	114982274	114989922	-	2645	protein_coding	CD300 molecule like family member d [Source:MGI Symbol;Acc:MGI:2442358]	-
ENSMUSG00000101389	122.192	162.221	168.518	16.2679	59.9762	44.0037	150.977	40.0826	1.91473	4.96e-07	1.15e-05	Ms4a4a	19	11375523	11392790	+	836	protein_coding	membrane-spanning 4-domains, subfamily A, member 4A [Source:MGI Symbol;Acc:MGI:3643932]	-
ENSMUSG00000022324	427.232	416.755	434.691	170.813	235.009	246.021	426.226	217.281	0.970787	5.13e-07	1.19e-05	Matn2	15	34306677	34436273	+	6263	protein_coding	matrilin 2 [Source:MGI Symbol;Acc:MGI:109613]	-
ENSMUSG00000074151	1146.32	704.451	700.864	333.491	429.625	427.036	850.544	396.718	1.10003	5.18e-07	1.2e-05	Nlrc5	8	94434356	94527272	+	8493	protein_coding	NLR family, CARD domain containing 5 [Source:MGI Symbol;Acc:MGI:3612191]	-
ENSMUSG00000025876	249.658	200.759	265.309	89.4733	88.1282	127.011	238.575	101.537	1.22769	5.21e-07	1.2e-05	Unc5a	13	54949411	55006018	+	4168	protein_coding	unc-5 netrin receptor A [Source:MGI Symbol;Acc:MGI:894682]	-
ENSMUSG00000031561	73.8426	46.6049	44.9383	11.6199	9.79203	3.00025	55.1286	8.1374	2.78533	5.41e-07	1.25e-05	Tenm3	8	48227682	48843951	-	10237	protein_coding	teneurin transmembrane protein 3 [Source:MGI Symbol;Acc:MGI:1345183]	-
ENSMUSG00000039208	337.566	268.874	310.247	159.193	160.344	128.011	305.562	149.183	1.03723	5.45e-07	1.25e-05	Metrnl	11	121701544	121716306	+	1586	protein_coding	meteorin, glial cell differentiation regulator-like [Source:MGI Symbol;Acc:MGI:2384806]	-
ENSMUSG00000027698	387.674	369.254	351.728	204.51	204.409	195.016	369.552	201.312	0.876914	5.54e-07	1.27e-05	Nceh1	3	27182965	27284608	+	5253	protein_coding	neutral cholesterol ester hydrolase 1 [Source:MGI Symbol;Acc:MGI:2443191]	-
ENSMUSG00000060216	523.052	413.17	384.568	187.081	170.136	259.022	440.263	205.413	1.0964	5.83e-07	1.34e-05	Arrb2	11	70432635	70440828	+	2845	protein_coding	arrestin, beta 2 [Source:MGI Symbol;Acc:MGI:99474]	-
ENSMUSG00000049625	224.165	198.967	179.753	76.6914	63.6482	104.009	200.962	81.4495	1.29637	5.85e-07	1.34e-05	Tifab	13	56173704	56178885	-	3497	protein_coding	TRAF-interacting protein with forkhead-associated domain, family member B [Source:MGI Symbol;Acc:MGI:2385852]	-
ENSMUSG00000043832	216.253	247.364	207.407	49.9656	67.3202	118.01	223.675	78.4319	1.50391	6.23e-07	1.42e-05	Clec4a3	6	122952515	122969875	+	1327	protein_coding	C-type lectin domain family 4, member a3 [Source:MGI Symbol;Acc:MGI:1920399]	-
ENSMUSG00000029321	98.4568	164.013	164.197	36.0217	61.2002	28.0024	142.223	41.7414	1.77796	6.41e-07	1.46e-05	Slc10a6	5	103605711	103629403	-	2124	protein_coding	solute carrier family 10 (sodium/bile acid cotransporter family), member 6 [Source:MGI Symbol;Acc:MGI:1923000]	-
ENSMUSG00000025575	1265.87	1235.93	1432.84	834.31	813.962	824.07	1311.55	824.114	0.670388	6.56e-07	1.48e-05	Cant1	11	118406289	118419086	-	4358	protein_coding	calcium activated nucleotidase 1 [Source:MGI Symbol;Acc:MGI:1923275]	-
ENSMUSG00000023064	671.616	1015.45	1541.73	152.221	42.8401	164.014	1076.26	119.692	3.1673	6.58e-07	1.49e-05	Sncg	14	34370274	34374789	-	852	protein_coding	synuclein, gamma [Source:MGI Symbol;Acc:MGI:1298397]	-
ENSMUSG00000070034	259.328	234.817	189.259	101.093	97.9203	110.009	227.801	103.008	1.14325	6.8e-07	1.53e-05	Sp110	1	85576899	85598817	-	6781	protein_coding	Sp110 nuclear body protein [Source:MGI Symbol;Acc:MGI:1923364]	SAND
ENSMUSG00000053040	142.411	148.777	122.716	33.6977	62.4242	50.0042	137.968	48.7087	1.50355	6.8e-07	1.53e-05	Aph1c	9	66814994	66834726	-	5205	protein_coding	aph1 homolog C, gamma secretase subunit [Source:MGI Symbol;Acc:MGI:1915568]	-
ENSMUSG00000076431	232.077	230.336	308.518	125.495	82.0082	122.01	256.977	109.838	1.22339	7.33e-07	1.64e-05	Sox4	13	28948919	28953713	-	4795	protein_coding	SRY (sex determining region Y)-box 4 [Source:MGI Symbol;Acc:MGI:98366]	HMG
ENSMUSG00000025420	188.123	359.395	299.012	49.9656	132.192	87.0073	282.177	89.7218	1.65511	7.44e-07	1.66e-05	Katnal2	18	76977148	77047308	-	4061	protein_coding	katanin p60 subunit A-like 2 [Source:MGI Symbol;Acc:MGI:1924234]	-
ENSMUSG00000021876	749.854	1057.57	1134.69	514.762	454.105	568.048	980.706	512.305	0.93596	7.57e-07	1.68e-05	Rnase4	14	51091077	51106151	+	1637	protein_coding	ribonuclease, RNase A family 4 [Source:MGI Symbol;Acc:MGI:1926217]	-
ENSMUSG00000027544	147.685	186.419	197.901	59.2616	89.3522	61.0052	177.335	69.873	1.34813	7.58e-07	1.68e-05	Nfatc2	2	168476410	168601657	-	10578	protein_coding	nuclear factor of activated T cells, cytoplasmic, calcineurin dependent 2 [Source:MGI Symbol;Acc:MGI:102463]	RHD
ENSMUSG00000001751	469.428	457.086	478.765	206.834	294.985	169.014	468.426	223.611	1.07048	7.66e-07	1.7e-05	Naglu	11	101070012	101077672	+	2658	protein_coding	alpha-N-acetylglucosaminidase (Sanfilippo disease IIIB) [Source:MGI Symbol;Acc:MGI:1351641]	-
ENSMUSG00000024579	119.555	125.475	98.5185	41.8317	39.1681	42.0035	114.516	41.0011	1.48047	7.79e-07	1.72e-05	Pcyox1l	18	61696837	61707635	-	2645	protein_coding	prenylcysteine oxidase 1 like [Source:MGI Symbol;Acc:MGI:3606062]	-
ENSMUSG00000063382	1602.56	1916.18	1937.53	1207.31	982.875	1101.09	1818.76	1097.09	0.729076	7.84e-07	1.73e-05	Bcl9l	9	44482825	44511896	+	7998	protein_coding	B cell CLL/lymphoma 9-like [Source:MGI Symbol;Acc:MGI:1933114]	-
ENSMUSG00000073557	812.268	874.738	1055.18	467.12	589.97	438.037	914.064	498.376	0.876417	7.9e-07	1.74e-05	Ppp1r12b	1	134754658	134955942	-	14983	protein_coding	protein phosphatase 1, regulatory subunit 12B [Source:MGI Symbol;Acc:MGI:1916417]	-
ENSMUSG00000026981	158.234	190.004	113.21	45.3177	47.7361	67.0057	153.816	53.3531	1.52142	8.08e-07	1.77e-05	Il1rn	2	24336853	24351494	+	5535	protein_coding	interleukin 1 receptor antagonist [Source:MGI Symbol;Acc:MGI:96547]	-
ENSMUSG00000027962	472.944	750.159	727.654	182.433	379.441	213.018	650.252	258.297	1.33392	8.5e-07	1.85e-05	Vcam1	3	116109949	116129688	-	8870	protein_coding	vascular cell adhesion molecule 1 [Source:MGI Symbol;Acc:MGI:98926]	-
ENSMUSG00000025372	586.345	684.733	841.728	360.217	356.185	415.035	704.269	377.146	0.900092	8.56e-07	1.87e-05	Baiap2	11	119942763	120006782	+	4992	protein_coding	brain-specific angiogenesis inhibitor 1-associated protein 2 [Source:MGI Symbol;Acc:MGI:2137336]	-
ENSMUSG00000016256	3129.52	3017.67	2770.62	2023.03	1958.41	1923.16	2972.6	1968.2	0.594908	8.57e-07	1.87e-05	Ctsz	2	174427493	174439039	-	1441	protein_coding	cathepsin Z [Source:MGI Symbol;Acc:MGI:1891190]	-
ENSMUSG00000021950	625.904	508.172	330.988	110.389	161.568	255.022	488.355	175.66	1.47184	8.63e-07	1.88e-05	Anxa8	14	34085981	34100571	+	1880	protein_coding	annexin A8 [Source:MGI Symbol;Acc:MGI:1201374]	-
ENSMUSG00000015745	604.806	452.605	440.741	228.912	243.577	290.024	499.384	254.171	0.972705	9e-07	1.95e-05	Plekho1	3	95988429	95996001	-	2172	protein_coding	pleckstrin homology domain containing, family O member 1 [Source:MGI Symbol;Acc:MGI:1914470]	-
ENSMUSG00000039158	362.18	346.848	336.173	210.32	170.136	172.015	348.4	184.157	0.920385	9.39e-07	2.03e-05	Akna	4	63367125	63403354	-	5765	protein_coding	AT-hook transcription factor [Source:MGI Symbol;Acc:MGI:2140340]	-
ENSMUSG00000031431	1466.3	2237.03	2170.86	589.13	1142	929.078	1958.07	886.734	1.14299	9.4e-07	2.03e-05	Tsc22d3	X	140539528	140600659	-	4341	protein_coding	TSC22 domain family, member 3 [Source:MGI Symbol;Acc:MGI:1196284]	TSC22
ENSMUSG00000023216	40.4376	43.9161	35.4321	4.64796	2.44801	7.00059	39.9286	4.69885	3.05833	9.55e-07	2.06e-05	Epb42	2	121017891	121037072	-	5417	protein_coding	erythrocyte membrane protein band 4.2 [Source:MGI Symbol;Acc:MGI:95402]	-
ENSMUSG00000030047	296.249	343.263	270.494	116.199	68.5442	163.014	303.335	115.919	1.38147	9.66e-07	2.08e-05	Arhgap25	6	87458545	87533259	-	4434	protein_coding	Rho GTPase activating protein 25 [Source:MGI Symbol;Acc:MGI:2443687]	-
ENSMUSG00000017639	175.816	327.13	557.407	132.467	99.1443	102.009	353.451	111.207	1.66877	9.84e-07	2.11e-05	Rab11fip4	11	79591212	79698023	+	7451	protein_coding	RAB11 family interacting protein 4 (class II) [Source:MGI Symbol;Acc:MGI:2442920]	-
ENSMUSG00000025743	2329.56	2124.11	1988.52	1286.32	1157.91	1482.13	2147.39	1308.79	0.713668	9.86e-07	2.11e-05	Sdc3	4	130792537	130826319	+	5989	protein_coding	syndecan 3 [Source:MGI Symbol;Acc:MGI:1349163]	-
ENSMUSG00000066861	105.489	69.9073	70	24.4018	12.24	24.002	81.7989	20.2146	2.00773	9.95e-07	2.12e-05	Oas1g	5	120876142	120887613	-	2340	protein_coding	2'-5' oligoadenylate synthetase 1G [Source:MGI Symbol;Acc:MGI:97429]	-
ENSMUSG00000042436	41.3167	66.3223	42.3457	8.13394	11.016	4.00034	49.9949	7.71677	2.71878	1.01e-06	2.14e-05	Mfap4	11	61485431	61488900	+	1922	protein_coding	microfibrillar-associated protein 4 [Source:MGI Symbol;Acc:MGI:1342276]	-
ENSMUSG00000027199	165.267	178.353	147.778	67.3955	79.5602	49.0041	163.799	65.3199	1.33294	1.01e-06	2.14e-05	Gatm	2	122594467	122611303	-	3001	protein_coding	glycine amidinotransferase (L-arginine:glycine amidinotransferase) [Source:MGI Symbol;Acc:MGI:1914342]	-
ENSMUSG00000021676	258.449	284.11	326.667	124.333	167.688	111.009	289.742	134.344	1.11286	1.02e-06	2.15e-05	Iqgap2	13	95627177	95891922	-	5771	protein_coding	IQ motif containing GTPase activating protein 2 [Source:MGI Symbol;Acc:MGI:2449975]	-
ENSMUSG00000022014	208.342	170.287	133.086	76.6914	42.8401	65.0055	170.572	61.5123	1.46826	1.03e-06	2.17e-05	Epsti1	14	77904239	78002657	+	2321	protein_coding	epithelial stromal interaction 1 (breast) [Source:MGI Symbol;Acc:MGI:1915168]	-
ENSMUSG00000030605	4057.83	4196.23	5360.62	2959.59	1980.44	2538.21	4538.22	2492.75	0.864276	1.03e-06	2.17e-05	Mfge8	7	79133768	79149060	-	4694	protein_coding	milk fat globule-EGF factor 8 protein [Source:MGI Symbol;Acc:MGI:102768]	-
ENSMUSG00000026358	86.1497	98.5872	72.5926	23.2398	31.8241	16.0014	85.7765	23.6884	1.86842	1.04e-06	2.19e-05	Rgs1	1	144242296	144249242	-	6947	protein_coding	regulator of G-protein signaling 1 [Source:MGI Symbol;Acc:MGI:1354694]	-
ENSMUSG00000031903	766.556	765.395	750.123	424.127	493.273	475.04	760.692	464.147	0.712716	1.08e-06	2.26e-05	Pla2g15	8	106150399	106164715	+	3013	protein_coding	phospholipase A2, group XV [Source:MGI Symbol;Acc:MGI:2178076]	-
ENSMUSG00000029560	496.679	411.378	426.049	228.912	248.473	259.022	444.702	245.469	0.856639	1.1e-06	2.3e-05	Snx8	5	140340299	140389262	-	3238	protein_coding	sorting nexin 8 [Source:MGI Symbol;Acc:MGI:2443816]	-
ENSMUSG00000030263	180.211	219.581	179.753	88.3113	94.2483	78.0066	193.182	86.8554	1.15576	1.15e-06	2.4e-05	Lrmp	6	145115653	145174934	+	4070	protein_coding	lymphoid-restricted membrane protein [Source:MGI Symbol;Acc:MGI:108424]	-
ENSMUSG00000015355	153.839	167.598	137.407	70.8815	55.0801	64.0054	152.948	63.3223	1.27072	1.21e-06	2.52e-05	Cd48	1	171682009	171705258	+	1189	protein_coding	CD48 antigen [Source:MGI Symbol;Acc:MGI:88339]	-
ENSMUSG00000026837	2774.37	2613.46	2411.97	1139.91	1164.03	1826.15	2599.93	1376.7	0.916415	1.26e-06	2.6e-05	Col5a1	2	27886425	28039514	+	8490	protein_coding	collagen, type V, alpha 1 [Source:MGI Symbol;Acc:MGI:88457]	-
ENSMUSG00000040964	211.858	216.892	175.432	84.8254	97.9203	95.008	201.394	92.5845	1.12085	1.29e-06	2.66e-05	Arhgef10l	4	140514485	140666012	-	5693	protein_coding	Rho guanine nucleotide exchange factor (GEF) 10-like [Source:MGI Symbol;Acc:MGI:1920004]	-
ENSMUSG00000025647	1695.74	1577.4	1482.1	1035.33	1036.73	1016.09	1585.08	1029.38	0.622848	1.29e-06	2.67e-05	Shisa5	9	109038565	109057777	+	3297	protein_coding	shisa family member 5 [Source:MGI Symbol;Acc:MGI:1915044]	-
ENSMUSG00000036918	326.138	259.912	311.111	151.059	146.88	161.014	299.054	152.984	0.96607	1.33e-06	2.73e-05	Ttc7	17	87282886	87381769	+	6315	protein_coding	tetratricopeptide repeat domain 7 [Source:MGI Symbol;Acc:MGI:1920999]	-
ENSMUSG00000026389	642.606	669.497	695.679	360.217	363.529	446.038	669.261	389.928	0.777629	1.35e-06	2.77e-05	Steap3	1	120190757	120272705	-	5715	protein_coding	STEAP family member 3 [Source:MGI Symbol;Acc:MGI:1915678]	-
ENSMUSG00000022096	736.668	549.4	716.419	271.906	422.281	311.026	667.496	335.071	0.995646	1.38e-06	2.82e-05	Hr	14	70552212	70573548	+	6919	protein_coding	hairless [Source:MGI Symbol;Acc:MGI:96223]	-
ENSMUSG00000038991	1469.82	1234.13	1290.25	636.771	713.594	911.077	1331.4	753.814	0.819558	1.41e-06	2.89e-05	Txndc5	13	38500079	38528824	-	4492	protein_coding	thioredoxin domain containing 5 [Source:MGI Symbol;Acc:MGI:2145316]	-
ENSMUSG00000064043	177.574	167.598	143.457	62.7475	47.7361	81.0068	162.876	63.8302	1.34414	1.42e-06	2.89e-05	Trerf1	17	47140875	47361958	+	9070	processed_transcript	transcriptional regulating factor 1 [Source:MGI Symbol;Acc:MGI:2442086]	zf-C2H2
ENSMUSG00000026421	1711.57	1594.42	2129.38	870.331	990.219	1199.1	1811.79	1019.88	0.828412	1.55e-06	3.13e-05	Csrp1	1	135720061	135752232	+	1956	protein_coding	cysteine and glycine-rich protein 1 [Source:MGI Symbol;Acc:MGI:88549]	-
ENSMUSG00000031387	173.178	172.08	137.407	66.2335	55.0801	77.0065	160.888	66.1067	1.27821	1.56e-06	3.14e-05	Renbp	X	73922121	73930850	-	2494	protein_coding	renin binding protein [Source:MGI Symbol;Acc:MGI:105940]	-
ENSMUSG00000033295	164.388	132.645	139.136	41.8317	73.4402	47.004	145.389	54.092	1.43188	1.58e-06	3.18e-05	Ptprf	4	118208213	118291405	-	9148	protein_coding	protein tyrosine phosphatase, receptor type, F [Source:MGI Symbol;Acc:MGI:102695]	-
ENSMUSG00000021477	2864.04	3020.35	3446.42	1859.19	1789.49	2179.18	3110.27	1942.62	0.678639	1.6e-06	3.21e-05	Ctsl	13	64359337	64370890	-	6489	protein_coding	cathepsin L [Source:MGI Symbol;Acc:MGI:88564]	-
ENSMUSG00000085148	663.704	794.972	909.135	484.55	440.641	354.03	789.27	426.407	0.889655	1.65e-06	3.3e-05	Mir22hg	11	75461539	75466676	+	1924	processed_transcript	Mir22 host gene (non-protein coding) [Source:MGI Symbol;Acc:MGI:1914348]	-
ENSMUSG00000040212	341.082	285.007	272.222	167.327	149.328	141.012	299.437	152.556	0.97399	1.69e-06	3.37e-05	Emp3	7	45918023	45921404	-	1071	protein_coding	epithelial membrane protein 3 [Source:MGI Symbol;Acc:MGI:1098729]	-
ENSMUSG00000027843	124.829	128.163	106.296	38.3457	51.4081	46.0039	119.763	45.2526	1.40469	1.76e-06	3.49e-05	Ptpn22	3	103859795	103912247	+	6775	protein_coding	protein tyrosine phosphatase, non-receptor type 22 (lymphoid) [Source:MGI Symbol;Acc:MGI:107170]	-
ENSMUSG00000031453	995.996	1171.4	1295.43	634.447	621.794	764.065	1154.27	673.435	0.776438	1.85e-06	3.67e-05	Rasa3	8	13566948	13677603	-	5095	protein_coding	RAS p21 protein activator 3 [Source:MGI Symbol;Acc:MGI:1197013]	-
ENSMUSG00000042759	233.835	238.402	225.555	106.903	90.5762	132.011	232.597	109.83	1.07773	1.87e-06	3.69e-05	Apobr	7	126584942	126589112	+	3779	protein_coding	apolipoprotein B receptor [Source:MGI Symbol;Acc:MGI:2176230]	-
ENSMUSG00000003534	269.877	351.329	418.271	145.249	192.169	153.013	346.492	163.477	1.08543	1.89e-06	3.72e-05	Ddr1	17	35681567	35704621	-	4774	protein_coding	discoidin domain receptor family, member 1 [Source:MGI Symbol;Acc:MGI:99216]	-
ENSMUSG00000049723	1128.74	1478.81	1234.07	191.729	394.129	121.01	1280.54	235.623	2.44348	1.92e-06	3.78e-05	Mmp12	9	7344381	7369499	+	7237	protein_coding	matrix metallopeptidase 12 [Source:MGI Symbol;Acc:MGI:97005]	-
ENSMUSG00000052142	187.244	170.287	104.568	49.9656	66.0962	50.0042	154.033	55.3553	1.47924	2e-06	3.93e-05	Rasal3	17	32390659	32403583	-	4897	protein_coding	RAS protein activator like 3 [Source:MGI Symbol;Acc:MGI:2444128]	-
ENSMUSG00000071713	1261.48	1125.69	1103.58	791.316	566.714	680.057	1163.58	679.362	0.775942	2.02e-06	3.95e-05	Csf2rb	15	78325752	78353847	+	7277	protein_coding	colony stimulating factor 2 receptor, beta, low-affinity (granulocyte-macrophage) [Source:MGI Symbol;Acc:MGI:1339759]	-
ENSMUSG00000024013	268.998	259.016	272.222	126.657	144.432	146.012	266.745	139.034	0.939407	2.05e-06	4e-05	Fgd2	17	29360914	29379660	+	4134	protein_coding	FYVE, RhoGEF and PH domain containing 2 [Source:MGI Symbol;Acc:MGI:1347084]	-
ENSMUSG00000026574	1628.05	1518.24	1665.31	941.213	656.066	1056.09	1603.87	884.456	0.857634	2.1e-06	4.08e-05	Dpt	1	164796644	164824266	+	1724	protein_coding	dermatopontin [Source:MGI Symbol;Acc:MGI:1928392]	-
ENSMUSG00000000957	1088.3	1340.79	960.987	448.529	350.065	728.062	1130.02	508.885	1.14893	2.1e-06	4.09e-05	Mmp14	14	54431612	54445364	+	5960	protein_coding	matrix metallopeptidase 14 (membrane-inserted) [Source:MGI Symbol;Acc:MGI:101900]	-
ENSMUSG00000020709	343.72	409.585	456.296	145.249	247.249	179.015	403.2	190.504	1.08352	2.2e-06	4.26e-05	Adap2	11	80154105	80178958	+	1785	protein_coding	ArfGAP with dual PH domains 2 [Source:MGI Symbol;Acc:MGI:2663075]	-
ENSMUSG00000006057	181.969	201.656	205.679	52.2896	104.04	83.007	196.435	79.779	1.30117	2.24e-06	4.34e-05	Atp5g1	11	96068852	96075670	-	4912	protein_coding	ATP synthase, H+ transporting, mitochondrial F0 complex, subunit C1 (subunit 9) [Source:MGI Symbol;Acc:MGI:107653]	-
ENSMUSG00000030793	76.4798	63.6336	58.7654	17.4299	19.5841	16.0014	66.2929	17.6718	1.91157	2.31e-06	4.45e-05	Pycard	7	127989708	127993867	-	3800	protein_coding	PYD and CARD domain containing [Source:MGI Symbol;Acc:MGI:1931465]	-
ENSMUSG00000018398	1474.21	1808.63	1979.88	1016.74	1161.58	908.077	1754.24	1028.8	0.770552	2.38e-06	4.58e-05	2025-09-08	11	53519257	53549565	+	6087	protein_coding	septin 8 [Source:MGI Symbol;Acc:MGI:894310]	-
ENSMUSG00000037860	86.1497	91.4172	89.0123	33.6977	18.36	31.0026	88.8597	27.6868	1.67581	2.43e-06	4.66e-05	Aim2	1	173350879	173466040	+	3501	protein_coding	absent in melanoma 2 [Source:MGI Symbol;Acc:MGI:2686159]	-
ENSMUSG00000039621	639.09	532.371	465.802	320.71	266.833	307.026	545.754	298.189	0.87125	2.43e-06	4.66e-05	Prex1	2	166566342	166713832	-	10266	protein_coding	phosphatidylinositol-3,4,5-trisphosphate-dependent Rac exchange factor 1 [Source:MGI Symbol;Acc:MGI:3040696]	-
ENSMUSG00000024424	116.917	121.89	188.395	55.7756	41.6161	57.0048	142.401	51.4655	1.46516	2.47e-06	4.73e-05	Ttc39c	18	12599926	12737050	+	5197	protein_coding	tetratricopeptide repeat domain 39C [Source:MGI Symbol;Acc:MGI:1919997]	-
ENSMUSG00000031700	562.61	479.492	779.506	227.75	313.345	334.028	607.203	291.708	1.05699	2.61e-06	4.98e-05	Gpt2	8	85492576	85527560	+	5643	protein_coding	glutamic pyruvate transaminase (alanine aminotransferase) 2 [Source:MGI Symbol;Acc:MGI:1915391]	-
ENSMUSG00000029718	1810.02	2172.5	1861.48	963.291	962.067	1379.12	1948	1101.49	0.821555	2.66e-06	5.08e-05	Pcolce	5	137605103	137613784	-	3823	protein_coding	procollagen C-endopeptidase enhancer protein [Source:MGI Symbol;Acc:MGI:105099]	-
ENSMUSG00000026840	759.524	1045.02	834.814	561.242	462.673	465.039	879.788	496.318	0.826049	2.67e-06	5.08e-05	Lamc3	2	31887291	31946539	+	6091	protein_coding	laminin gamma 3 [Source:MGI Symbol;Acc:MGI:1344394]	-
ENSMUSG00000020399	50.9865	75.2848	42.3457	12.7819	13.464	8.00068	56.2057	11.4155	2.31108	2.68e-06	5.1e-05	Havcr2	11	46454935	46481255	+	2721	protein_coding	hepatitis A virus cellular receptor 2 [Source:MGI Symbol;Acc:MGI:2159682]	-
ENSMUSG00000049336	20.2188	26.8874	70.8642	0	1.224	5.00042	39.3235	2.07481	4.17554	2.76e-06	5.23e-05	Tenm2	11	36006656	37235964	-	11474	protein_coding	teneurin transmembrane protein 2 [Source:MGI Symbol;Acc:MGI:1345184]	-
ENSMUSG00000041779	294.491	258.119	312.839	165.003	150.552	127.011	288.483	147.522	0.970111	2.87e-06	5.43e-05	Tram2	1	20996299	21079229	-	6661	protein_coding	translocating chain-associating membrane protein 2 [Source:MGI Symbol;Acc:MGI:1924817]	-
ENSMUSG00000025964	350.752	380.009	308.518	175.461	175.032	206.017	346.427	185.504	0.898948	2.94e-06	5.53e-05	Adam23	1	63445891	63596276	+	17907	protein_coding	a disintegrin and metallopeptidase domain 23 [Source:MGI Symbol;Acc:MGI:1345162]	-
ENSMUSG00000070327	2619.65	2359.82	2117.28	1411.82	1594.88	1536.13	2365.59	1514.28	0.643568	2.99e-06	5.59e-05	Rnf213	11	119393100	119487418	+	16888	protein_coding	ring finger protein 213 [Source:MGI Symbol;Acc:MGI:1289196]	-
ENSMUSG00000024235	124.829	170.287	168.518	66.2335	63.6482	66.0056	154.545	65.2957	1.24251	2.99e-06	5.59e-05	Map3k8	18	4331327	4353015	-	4504	protein_coding	mitogen-activated protein kinase kinase kinase 8 [Source:MGI Symbol;Acc:MGI:1346878]	-
ENSMUSG00000048120	536.238	521.616	484.815	205.672	326.809	281.024	514.223	271.168	0.923562	3.1e-06	5.79e-05	Entpd1	19	40612366	40741602	+	5580	protein_coding	ectonucleoside triphosphate diphosphohydrolase 1 [Source:MGI Symbol;Acc:MGI:102805]	-
ENSMUSG00000043157	105.489	86.936	90.7407	20.9158	30.6001	39.0033	94.3887	30.1731	1.63803	3.12e-06	5.82e-05	Arl11	14	61309753	61311936	+	2184	protein_coding	ADP-ribosylation factor-like 11 [Source:MGI Symbol;Acc:MGI:2444054]	-
ENSMUSG00000054342	142.411	161.325	108.889	27.8878	68.5442	29.0024	137.541	41.8115	1.72712	3.19e-06	5.93e-05	Kcnn4	7	24370263	24386690	+	5115	protein_coding	potassium intermediate/small conductance calcium-activated channel, subfamily N, member 4 [Source:MGI Symbol;Acc:MGI:1277957]	-
ENSMUSG00000038508	88.7869	72.596	91.6049	33.6977	11.016	22.0019	84.3293	22.2385	1.91892	3.35e-06	6.21e-05	Gdf15	8	70629393	70632456	-	1852	protein_coding	growth differentiation factor 15 [Source:MGI Symbol;Acc:MGI:1346047]	-
ENSMUSG00000055013	580.192	610.345	731.975	393.915	298.657	382.032	640.837	358.201	0.838125	3.39e-06	6.27e-05	Agap1	1	89454806	89897617	+	17559	protein_coding	ArfGAP with GTPase domain, ankyrin repeat and PH domain 1 [Source:MGI Symbol;Acc:MGI:2653690]	-
ENSMUSG00000043263	260.207	219.581	142.593	91.7973	41.6161	83.007	207.46	72.1401	1.51974	3.49e-06	6.42e-05	Ifi209	1	173630917	173647928	+	3547	protein_coding	interferon activated gene 209 [Source:MGI Symbol;Acc:MGI:2138243]	-
ENSMUSG00000036560	136.257	92.3135	111.481	24.4018	51.4081	35.003	113.351	36.9376	1.622	3.6e-06	6.62e-05	Lgi4	7	31059342	31070935	+	4584	protein_coding	leucine-rich repeat LGI family, member 4 [Source:MGI Symbol;Acc:MGI:2180197]	-
ENSMUSG00000053835	425.474	380.905	303.333	175.461	193.393	209.018	369.904	192.624	0.940126	3.61e-06	6.62e-05	H2-T24	17	36005695	36020560	-	2182	protein_coding	histocompatibility 2, T region locus 24 [Source:MGI Symbol;Acc:MGI:95958]	-
ENSMUSG00000061175	681.286	516.239	575.555	311.414	348.841	354.03	591.027	338.095	0.805502	3.61e-06	6.62e-05	Fnip2	3	79455974	79567796	-	8364	protein_coding	folliculin interacting protein 2 [Source:MGI Symbol;Acc:MGI:2683054]	-
ENSMUSG00000020848	29.0096	64.5298	53.5802	8.13394	11.016	4.00034	49.0399	7.71677	2.68963	3.63e-06	6.64e-05	Doc2b	11	75768966	75796049	-	4361	protein_coding	double C2, beta [Source:MGI Symbol;Acc:MGI:1100497]	-
ENSMUSG00000021815	75.6007	91.4172	68.2716	26.7258	11.016	25.0021	78.4299	20.9146	1.89687	3.65e-06	6.68e-05	Mss51	14	20482867	20496901	-	1826	protein_coding	MSS51 mitochondrial translational activator [Source:MGI Symbol;Acc:MGI:1922093]	-
ENSMUSG00000104016	33.405	23.3024	29.3827	1.16199	2.44801	1.00008	28.6967	1.53669	4.25449	3.71e-06	6.76e-05	Gm37362	1	161030582	161031456	+	634	antisense	predicted gene, 37362 [Source:MGI Symbol;Acc:MGI:5610590]	-
ENSMUSG00000060063	151.201	144.296	140.864	53.4516	44.0641	76.0064	145.454	57.8407	1.32205	3.8e-06	6.91e-05	Alox5ap	5	149264767	149288153	+	1420	protein_coding	arachidonate 5-lipoxygenase activating protein [Source:MGI Symbol;Acc:MGI:107505]	-
ENSMUSG00000052373	95.8195	175.665	163.333	32.5358	25.7041	67.0057	144.939	41.7485	1.7837	3.8e-06	6.91e-05	Mpp3	11	101999652	102028461	-	9385	protein_coding	membrane protein, palmitoylated 3 (MAGUK p55 subfamily member 3) [Source:MGI Symbol;Acc:MGI:1328354]	-
ENSMUSG00000034330	187.244	189.108	133.086	80.1774	63.6482	73.0062	169.813	72.2772	1.23097	3.82e-06	6.93e-05	Plcg2	8	117498291	117635142	+	4298	protein_coding	phospholipase C, gamma 2 [Source:MGI Symbol;Acc:MGI:97616]	-
ENSMUSG00000044827	109.885	171.183	109.753	53.4516	48.9601	27.0023	130.274	43.138	1.6023	3.89e-06	7.05e-05	Tlr1	5	64924679	64933563	-	3346	protein_coding	toll-like receptor 1 [Source:MGI Symbol;Acc:MGI:1341295]	-
ENSMUSG00000026586	660.188	680.252	1012.84	417.155	254.593	433.037	784.426	368.261	1.0895	3.93e-06	7.12e-05	Prrx1	1	163245119	163313710	-	11066	protein_coding	paired related homeobox 1 [Source:MGI Symbol;Acc:MGI:97712]	Homeobox
ENSMUSG00000028152	199.551	204.344	207.407	92.9593	110.16	100.008	203.768	101.043	1.01286	3.94e-06	7.13e-05	Tspan5	3	138742195	138907905	+	7389	protein_coding	tetraspanin 5 [Source:MGI Symbol;Acc:MGI:1928096]	-
ENSMUSG00000031506	114.28	102.172	92.4691	37.1837	39.1681	39.0033	102.974	38.4517	1.42084	3.94e-06	7.13e-05	Ptpn7	1	135132700	135145317	+	6102	protein_coding	protein tyrosine phosphatase, non-receptor type 7 [Source:MGI Symbol;Acc:MGI:2156893]	-
ENSMUSG00000020682	643.485	768.084	1116.54	259.124	516.529	221.019	842.704	332.224	1.34499	3.98e-06	7.18e-05	Mmp28	11	83440768	83463071	-	3874	protein_coding	matrix metallopeptidase 28 (epilysin) [Source:MGI Symbol;Acc:MGI:2153062]	-
ENSMUSG00000003617	1209.61	1612.35	1750	862.197	909.434	922.078	1523.99	897.903	0.763142	4.05e-06	7.29e-05	Cp	3	19957054	20009145	+	9566	protein_coding	ceruloplasmin [Source:MGI Symbol;Acc:MGI:88476]	-
ENSMUSG00000027035	126.587	165.806	158.148	53.4516	63.6482	72.0061	150.18	63.0353	1.24943	4.16e-06	7.48e-05	Cers6	2	68861441	69114282	+	8875	protein_coding	ceramide synthase 6 [Source:MGI Symbol;Acc:MGI:2442564]	Homeobox
ENSMUSG00000020340	169.662	130.852	128.765	36.0217	72.2162	50.0042	143.093	52.7474	1.44337	4.18e-06	7.5e-05	Cyfip2	11	46193850	46312859	-	7103	protein_coding	cytoplasmic FMR1 interacting protein 2 [Source:MGI Symbol;Acc:MGI:1924134]	-
ENSMUSG00000024053	296.249	317.272	388.025	130.143	138.312	206.017	333.849	158.158	1.07379	4.34e-06	7.77e-05	Emilin2	17	71252172	71311978	-	5505	protein_coding	elastin microfibril interfacer 2 [Source:MGI Symbol;Acc:MGI:2389136]	-
ENSMUSG00000026042	2263.63	2468.27	2015.31	1103.89	1219.11	1607.14	2249.07	1310.04	0.778958	4.46e-06	7.97e-05	Col5a2	1	45374321	45503282	-	9591	protein_coding	collagen, type V, alpha 2 [Source:MGI Symbol;Acc:MGI:88458]	-
ENSMUSG00000017760	2134.4	2278.26	2189.88	1530.34	1416.17	1543.13	2200.85	1496.55	0.556157	4.71e-06	8.39e-05	Ctsa	2	164832873	164841032	+	4715	protein_coding	cathepsin A [Source:MGI Symbol;Acc:MGI:97748]	-
ENSMUSG00000021728	147.685	197.174	156.42	49.9656	67.3202	86.0073	167.093	67.7644	1.29684	4.78e-06	8.51e-05	Emb	13	117208536	117274415	+	6906	protein_coding	embigin [Source:MGI Symbol;Acc:MGI:95321]	-
ENSMUSG00000028931	157.355	153.258	115.802	52.2896	57.5282	66.0056	142.139	58.6078	1.27497	4.81e-06	8.53e-05	Kcnab2	4	152390742	152477871	-	5578	protein_coding	potassium voltage-gated channel, shaker-related subfamily, beta member 2 [Source:MGI Symbol;Acc:MGI:109239]	-
ENSMUSG00000069515	259.328	325.338	279.136	79.0154	57.5282	168.014	287.934	101.519	1.4962	4.94e-06	8.74e-05	Lyz1	10	117287797	117292868	-	1263	protein_coding	lysozyme 1 [Source:MGI Symbol;Acc:MGI:96902]	-
ENSMUSG00000099398	117.796	120.993	100.247	44.1557	46.5121	44.0037	113.012	44.8905	1.3326	5.07e-06	8.94e-05	Ms4a14	19	11301249	11314454	-	4065	protein_coding	membrane-spanning 4-domains, subfamily A, member 14 [Source:MGI Symbol;Acc:MGI:2686122]	-
ENSMUSG00000009585	570.522	628.269	481.358	360.217	301.105	255.022	560.05	305.448	0.875978	5.17e-06	9.08e-05	Apobec3	15	79891659	79915906	+	9454	protein_coding	apolipoprotein B mRNA editing enzyme, catalytic polypeptide 3 [Source:MGI Symbol;Acc:MGI:1933111]	-
ENSMUSG00000034947	893.144	959.881	901.358	647.229	542.233	530.045	918.127	573.169	0.680154	5.23e-06	9.17e-05	Tmem106a	11	101582242	101591788	+	3138	protein_coding	transmembrane protein 106A [Source:MGI Symbol;Acc:MGI:1922056]	-
ENSMUSG00000013236	680.407	679.356	795.061	438.071	274.177	430.036	718.275	380.761	0.914095	5.3e-06	9.29e-05	Ptprs	17	56412426	56476483	-	14990	protein_coding	protein tyrosine phosphatase, receptor type, S [Source:MGI Symbol;Acc:MGI:97815]	-
ENSMUSG00000097769	115.159	124.578	102.839	46.4796	48.9601	41.0035	114.192	45.4811	1.33105	5.36e-06	9.38e-05	Snhg4	18	35553371	35558316	+	4666	processed_transcript	small nucleolar RNA host gene 4 [Source:MGI Symbol;Acc:MGI:4937091]	-
ENSMUSG00000033066	461.516	477.7	419.136	177.785	252.145	282.024	452.784	237.318	0.930195	5.55e-06	9.69e-05	Gas7	11	67455437	67688990	+	11342	protein_coding	growth arrest specific 7 [Source:MGI Symbol;Acc:MGI:1202388]	-
ENSMUSG00000031165	182.848	150.57	128.765	63.9095	62.4242	72.0061	154.061	66.1133	1.21807	5.65e-06	9.84e-05	Was	X	8081453	8090498	-	2381	protein_coding	Wiskott-Aldrich syndrome [Source:MGI Symbol;Acc:MGI:105059]	-
ENSMUSG00000066357	1846.06	1698.39	1799.26	1144.56	1274.19	982.083	1781.24	1133.61	0.652793	5.84e-06	0.000101438	Wdr6	9	108572311	108578739	-	4163	protein_coding	WD repeat domain 6 [Source:MGI Symbol;Acc:MGI:1930140]	-
ENSMUSG00000061288	319.984	391.66	376.79	203.348	144.432	213.018	362.812	186.933	0.953873	5.92e-06	0.000102568	Taok3	5	117120129	117275219	+	11159	protein_coding	TAO kinase 3 [Source:MGI Symbol;Acc:MGI:3041177]	-
ENSMUSG00000000184	1296.64	1005.59	1523.58	515.924	630.362	835.071	1275.27	660.452	0.948318	5.93e-06	0.00010261	Ccnd2	6	127125162	127152193	-	9409	protein_coding	cyclin D2 [Source:MGI Symbol;Acc:MGI:88314]	-
ENSMUSG00000043008	89.666	126.371	108.889	48.8036	33.0481	36.003	108.309	39.2849	1.46354	6.04e-06	0.000104359	Klhl6	16	19946496	19983037	-	2609	protein_coding	kelch-like 6 [Source:MGI Symbol;Acc:MGI:2686922]	-
ENSMUSG00000025130	2842.06	2800.77	2795.68	1789.47	1702.59	2093.18	2812.84	1861.74	0.59485	6.11e-06	0.000105443	P4hb	11	120560298	120573253	-	2861	protein_coding	prolyl 4-hydroxylase, beta polypeptide [Source:MGI Symbol;Acc:MGI:97464]	-
ENSMUSG00000052760	121.313	106.653	88.1481	38.3457	19.5841	44.0037	105.371	33.9778	1.62276	6.16e-06	0.000106168	A630001G21Rik	1	85717083	85778643	-	2709	protein_coding	RIKEN cDNA A630001G21 gene [Source:MGI Symbol;Acc:MGI:2443131]	-
ENSMUSG00000110275	71.2053	51.9824	55.3086	9.29593	8.56802	21.0018	59.4988	12.9552	2.1772	6.25e-06	0.000107684	Gm5905	7	141177885	141178464	-	580	processed_pseudogene	predicted gene 5905 [Source:MGI Symbol;Acc:MGI:3647422]	-
ENSMUSG00000031129	160.871	151.466	176.296	73.2054	79.5602	76.0064	162.878	76.2574	1.09545	6.32e-06	0.000108779	Slc9a9	9	94669909	95230445	+	5679	protein_coding	solute carrier family 9 (sodium/hydrogen exchanger), member 9 [Source:MGI Symbol;Acc:MGI:2679732]	-
ENSMUSG00000056515	337.566	383.594	322.346	180.109	168.912	217.018	347.835	188.68	0.879595	6.4e-06	0.000109839	Rab31	17	65651729	65772752	-	3813	protein_coding	RAB31, member RAS oncogene family [Source:MGI Symbol;Acc:MGI:1914603]	-
ENSMUSG00000026478	4293.42	4887.24	5272.47	3145.51	3095.5	3381.29	4817.71	3207.43	0.586803	6.45e-06	0.000110457	Lamc1	1	153218922	153332786	-	8272	protein_coding	laminin, gamma 1 [Source:MGI Symbol;Acc:MGI:99914]	-
ENSMUSG00000025278	2929.97	2384.91	3475.8	1648.87	1935.15	1688.14	2930.23	1757.39	0.737811	6.5e-06	0.000111211	Flnb	14	7817957	7951588	+	9198	protein_coding	filamin, beta [Source:MGI Symbol;Acc:MGI:2446089]	-
ENSMUSG00000022504	428.99	329.819	297.284	131.305	121.176	217.018	352.031	156.5	1.16483	6.61e-06	0.000113072	Ciita	16	10480059	10528418	+	9535	protein_coding	class II transactivator [Source:MGI Symbol;Acc:MGI:108445]	-
ENSMUSG00000021665	407.013	536.852	457.16	288.174	259.489	203.017	467.009	250.227	0.902221	6.68e-06	0.000114066	Hexb	13	97176331	97198357	-	1906	protein_coding	hexosaminidase B [Source:MGI Symbol;Acc:MGI:96074]	-
ENSMUSG00000024812	561.731	509.965	604.074	335.815	362.305	300.025	558.59	332.715	0.749113	6.96e-06	0.000118541	Tjp2	19	24094505	24225030	-	5335	protein_coding	tight junction protein 2 [Source:MGI Symbol;Acc:MGI:1341872]	-
ENSMUSG00000025020	29.8887	32.2649	169.383	8.13394	6.12002	14.0012	77.1787	9.41838	3.02185	7.46e-06	0.000126141	Slit1	19	41600257	41743665	-	5921	protein_coding	slit guidance ligand 1 [Source:MGI Symbol;Acc:MGI:1315203]	-
ENSMUSG00000056124	156.476	195.382	198.765	99.9312	79.5602	57.0048	183.541	78.8321	1.2241	7.51e-06	0.000126831	B4galt6	18	20684599	20746404	-	5808	protein_coding	UDP-Gal:betaGlcNAc beta 1,4-galactosyltransferase, polypeptide 6 [Source:MGI Symbol;Acc:MGI:1928380]	-
ENSMUSG00000028832	159.992	249.157	183.21	88.3113	78.3362	97.0082	197.453	87.8852	1.16507	7.6e-06	0.000128125	Stmn1	4	134468320	134473843	+	1922	protein_coding	stathmin 1 [Source:MGI Symbol;Acc:MGI:96739]	-
ENSMUSG00000030858	29.8887	27.7837	27.6543	1.16199	0	1.00008	28.4422	0.720692	5.25741	7.81e-06	0.000131506	Fam24b	7	131325944	131329516	-	680	protein_coding	family with sequence similarity 24 member B [Source:MGI Symbol;Acc:MGI:1916568]	-
ENSMUSG00000039116	71.2053	80.6623	88.1481	16.2679	26.9281	31.0026	80.0052	24.7329	1.6878	7.94e-06	0.000133668	Adgrg6	10	14402583	14545659	-	12228	protein_coding	adhesion G protein-coupled receptor G6 [Source:MGI Symbol;Acc:MGI:1916151]	-
ENSMUSG00000026456	968.744	881.011	1200.37	649.553	613.226	569.048	1016.71	610.609	0.736155	8.02e-06	0.00013478	Cyb5r1	1	134405559	134411740	+	4437	protein_coding	cytochrome b5 reductase 1 [Source:MGI Symbol;Acc:MGI:1919267]	-
ENSMUSG00000006360	605.685	518.031	528.889	181.271	155.448	366.031	550.868	234.25	1.22959	8.26e-06	0.000138757	Crip1	12	113146316	113153879	+	2280	protein_coding	cysteine-rich protein 1 (intestinal) [Source:MGI Symbol;Acc:MGI:88501]	-
ENSMUSG00000020865	122.192	104.861	171.111	51.1276	57.5282	47.004	132.721	51.8866	1.3582	8.48e-06	0.00014218	Abcc3	11	94343295	94392997	-	5698	protein_coding	ATP-binding cassette, sub-family C (CFTR/MRP), member 3 [Source:MGI Symbol;Acc:MGI:1923658]	-
ENSMUSG00000024164	17070.8	17609.5	14686.2	7124.17	11289	10309.9	16455.5	9574.34	0.781317	8.57e-06	0.000143479	C3	17	57203970	57228136	-	5143	protein_coding	complement component 3 [Source:MGI Symbol;Acc:MGI:88227]	-
ENSMUSG00000006205	1384.55	1616.83	1886.54	788.992	665.858	1138.1	1629.31	864.315	0.913468	8.69e-06	0.000145381	Htra1	7	130936111	130985660	+	2879	protein_coding	HtrA serine peptidase 1 [Source:MGI Symbol;Acc:MGI:1929076]	-
ENSMUSG00000038910	178.453	166.702	159.012	69.7195	79.5602	89.0075	168.056	79.4291	1.0786	9.36e-06	0.000156341	Plcl2	17	50509403	50688484	+	6626	protein_coding	phospholipase C-like 2 [Source:MGI Symbol;Acc:MGI:1352756]	-
ENSMUSG00000047497	556.457	843.369	742.345	292.822	352.513	459.039	714.057	368.125	0.954171	9.8e-06	0.000162484	Adamts12	15	11064790	11349231	+	10921	protein_coding	a disintegrin-like and metallopeptidase (reprolysin type) with thrombospondin type 1 motif, 12 [Source:MGI Symbol;Acc:MGI:2146046]	-
ENSMUSG00000027848	118.676	109.342	81.2345	22.0778	34.2721	46.0039	103.084	34.1179	1.58732	1e-05	0.000166225	Olfml3	3	103722222	103738001	-	6161	protein_coding	olfactomedin-like 3 [Source:MGI Symbol;Acc:MGI:1914877]	-
ENSMUSG00000079625	38.6794	50.1899	40.6173	2.32398	12.24	7.00059	43.1622	7.1882	2.59549	1.05e-05	0.00017297	Tm4sf19	16	32400506	32408227	+	1257	protein_coding	transmembrane 4 L six family member 19 [Source:MGI Symbol;Acc:MGI:3645933]	-
ENSMUSG00000030868	921.274	1000.21	814.938	611.207	553.249	567.048	912.141	577.168	0.660173	1.07e-05	0.000176272	Dctn5	7	122133041	122149044	+	2649	protein_coding	dynactin 5 [Source:MGI Symbol;Acc:MGI:1891689]	-
ENSMUSG00000031748	912.483	1111.35	1635.06	636.771	674.426	643.054	1219.63	651.417	0.904979	1.07e-05	0.000176272	Gnao1	8	93809966	93969388	+	11053	protein_coding	guanine nucleotide binding protein, alpha O [Source:MGI Symbol;Acc:MGI:95775]	-
ENSMUSG00000074802	108.127	154.155	117.531	32.5358	64.8722	41.0035	126.604	46.1371	1.46115	1.08e-05	0.000177546	Gas2l3	10	89408823	89443967	-	7032	protein_coding	growth arrest-specific 2 like 3 [Source:MGI Symbol;Acc:MGI:1918780]	-
ENSMUSG00000039747	137.136	124.578	110.617	60.4235	28.1521	49.0041	124.111	45.8599	1.43199	1.09e-05	0.000178599	Orai2	5	136147459	136170713	-	6077	protein_coding	ORAI calcium release-activated calcium modulator 2 [Source:MGI Symbol;Acc:MGI:2443195]	-
ENSMUSG00000032076	158.234	270.667	207.407	62.7475	117.504	76.0064	212.103	85.4194	1.31527	1.16e-05	0.000190008	Cadm1	9	47530173	47857637	+	10440	protein_coding	cell adhesion molecule 1 [Source:MGI Symbol;Acc:MGI:1889272]	-
ENSMUSG00000020331	92.3032	133.541	439.876	62.7475	53.8561	50.0042	221.907	55.536	1.99958	1.17e-05	0.000191797	Hcn2	10	79716634	79736108	+	3195	protein_coding	hyperpolarization-activated, cyclic nucleotide-gated K+ 2 [Source:MGI Symbol;Acc:MGI:1298210]	-
ENSMUSG00000028785	21.977	39.4349	25.9259	2.32398	0	4.00034	29.1126	2.10811	3.728	1.19e-05	0.000194887	Hpca	4	129111570	129122036	-	2922	protein_coding	hippocalcin [Source:MGI Symbol;Acc:MGI:1336200]	-
ENSMUSG00000029816	2682.95	2204.77	1858.02	156.869	641.378	219.019	2248.58	339.088	2.72984	1.2e-05	0.000195552	Gpnmb	6	49036546	49070929	+	6514	protein_coding	glycoprotein (transmembrane) nmb [Source:MGI Symbol;Acc:MGI:1934765]	-
ENSMUSG00000029622	2608.23	2453.93	2496.67	1564.04	1474.92	1895.16	2519.61	1644.71	0.614738	1.2e-05	0.000195753	Arpc1b	5	145114215	145130705	+	5115	protein_coding	actin related protein 2/3 complex, subunit 1B [Source:MGI Symbol;Acc:MGI:1343142]	-
ENSMUSG00000020737	475.581	417.651	522.839	231.236	187.273	314.027	472.024	244.178	0.947628	1.2e-05	0.000195753	Jpt1	11	115497353	115514387	-	2149	protein_coding	Jupiter microtubule associated homolog 1 [Source:MGI Symbol;Acc:MGI:1096361]	-
ENSMUSG00000072596	83.5124	187.316	105.432	13.9439	19.5841	55.0046	125.42	29.5109	2.07244	1.23e-05	0.0001998	Ear2	14	44102654	44103534	+	719	protein_coding	eosinophil-associated, ribonuclease A family, member 2 [Source:MGI Symbol;Acc:MGI:108020]	-
ENSMUSG00000023367	415.804	431.095	373.333	247.504	211.753	252.021	406.744	237.093	0.777129	1.23e-05	0.000199978	Tmem176a	6	48840919	48847071	+	3810	protein_coding	transmembrane protein 176A [Source:MGI Symbol;Acc:MGI:1913308]	-
ENSMUSG00000022831	467.67	445.435	413.95	239.37	130.968	264.022	442.352	211.454	1.06154	1.24e-05	0.000200249	Hcls1	16	36934983	36963212	+	2525	protein_coding	hematopoietic cell specific Lyn substrate 1 [Source:MGI Symbol;Acc:MGI:104568]	-
ENSMUSG00000028385	228.56	259.912	301.605	131.305	139.536	146.012	263.359	138.951	0.921782	1.24e-05	0.000200953	Snx30	4	59805840	59904737	+	7795	protein_coding	sorting nexin family member 30 [Source:MGI Symbol;Acc:MGI:2443882]	-
ENSMUSG00000020788	603.927	628.269	792.469	403.211	432.073	361.03	674.888	398.772	0.760312	1.27e-05	0.000205057	Atp2a3	11	72961169	72993044	+	5281	protein_coding	ATPase, Ca++ transporting, ubiquitous [Source:MGI Symbol;Acc:MGI:1194503]	-
ENSMUSG00000036622	1061.05	1009.17	1005.93	743.674	599.762	631.053	1025.38	658.163	0.639704	1.27e-05	0.000205598	Atp13a2	4	140986873	141007330	+	6000	protein_coding	ATPase type 13A2 [Source:MGI Symbol;Acc:MGI:1922022]	-
ENSMUSG00000025351	1389.82	1465.36	1311.85	969.101	793.154	945.08	1389.01	902.445	0.621567	1.3e-05	0.000209553	Cd63	10	128900989	128912822	+	3682	protein_coding	CD63 antigen [Source:MGI Symbol;Acc:MGI:99529]	-
ENSMUSG00000024236	676.011	984.08	1360.25	453.177	582.626	457.039	1006.78	497.614	1.01729	1.33e-05	0.000213917	Svil	18	4920540	5119299	+	10701	protein_coding	supervillin [Source:MGI Symbol;Acc:MGI:2147319]	-
ENSMUSG00000026589	248.779	286.799	286.049	134.791	159.12	155.013	273.876	149.642	0.871784	1.36e-05	0.000217608	Sec16b	1	157506728	157568425	+	5410	protein_coding	SEC16 homolog B (S. cerevisiae) [Source:MGI Symbol;Acc:MGI:2148802]	-
ENSMUSG00000034714	545.029	509.069	742.345	306.766	298.657	380.032	598.814	328.485	0.864923	1.48e-05	0.000235288	Ttyh2	11	114675431	114720977	+	3739	protein_coding	tweety family member 2 [Source:MGI Symbol;Acc:MGI:2157091]	-
ENSMUSG00000006782	371.85	424.821	351.728	206.834	249.697	184.016	382.8	213.516	0.844676	1.49e-05	0.000237571	Cnp	11	100574904	100591729	+	3639	protein_coding	2',3'-cyclic nucleotide 3' phosphodiesterase [Source:MGI Symbol;Acc:MGI:88437]	-
ENSMUSG00000034810	737.547	889.078	827.901	520.572	492.049	548.046	818.175	520.223	0.652573	1.5e-05	0.000238073	Scn7a	2	66673425	66784914	-	7338	protein_coding	sodium channel, voltage-gated, type VII, alpha [Source:MGI Symbol;Acc:MGI:102965]	-
ENSMUSG00000072919	80.8752	68.1148	72.5926	20.9158	17.136	31.0026	73.8609	23.0182	1.67012	1.53e-05	0.000242475	Noxred1	12	87221040	87238732	-	1709	protein_coding	NADP+ dependent oxidoreductase domain containing 1 [Source:MGI Symbol;Acc:MGI:1918525]	-
ENSMUSG00000026185	2259.23	2199.39	2134.57	1308.4	1241.14	1663.14	2197.73	1404.23	0.64545	1.53e-05	0.000242475	Igfbp5	1	72857932	72874884	-	6006	protein_coding	insulin-like growth factor binding protein 5 [Source:MGI Symbol;Acc:MGI:96440]	-
ENSMUSG00000078945	116.038	161.325	118.395	40.6697	63.6482	56.0047	131.919	53.4409	1.30374	1.58e-05	0.00024979	Naip2	13	100144063	100202092	-	4846	protein_coding	NLR family, apoptosis inhibitory protein 2 [Source:MGI Symbol;Acc:MGI:1298226]	-
ENSMUSG00000060568	304.161	251.846	294.691	154.545	157.896	161.014	283.566	157.818	0.845245	1.64e-05	0.000258583	Fam78b	1	167001417	167091302	+	6325	protein_coding	family with sequence similarity 78, member B [Source:MGI Symbol;Acc:MGI:2443050]	-
ENSMUSG00000004098	4460.44	3151.21	4009.01	1742.99	1368.44	2759.23	3873.55	1956.89	0.984558	1.65e-05	0.000259638	Col5a3	9	20770050	20815067	-	6809	protein_coding	collagen, type V, alpha 3 [Source:MGI Symbol;Acc:MGI:1858212]	-
ENSMUSG00000018830	882.595	808.415	973.95	434.585	614.45	543.046	888.32	530.693	0.743519	1.68e-05	0.00026362	Myh11	16	14194535	14291372	-	7599	protein_coding	myosin, heavy polypeptide 11, smooth muscle [Source:MGI Symbol;Acc:MGI:102643]	-
ENSMUSG00000020100	386.794	605.863	436.42	234.722	282.745	244.021	476.359	253.829	0.90875	1.7e-05	0.000265955	Slc29a3	10	60712072	60752794	-	5834	protein_coding	solute carrier family 29 (nucleoside transporters), member 3 [Source:MGI Symbol;Acc:MGI:1918529]	-
ENSMUSG00000010142	78.238	79.766	55.3086	19.7539	24.4801	23.0019	71.1042	22.412	1.66544	1.74e-05	0.000271738	Tnfrsf13b	11	61126755	61149372	+	2836	protein_coding	tumor necrosis factor receptor superfamily, member 13b [Source:MGI Symbol;Acc:MGI:1889411]	-
ENSMUSG00000022180	268.119	398.83	629.136	106.903	247.249	116.01	432.028	156.721	1.46581	1.75e-05	0.000273376	Slc7a8	14	54722209	54781946	-	5005	protein_coding	solute carrier family 7 (cationic amino acid transporter, y+ system), member 8 [Source:MGI Symbol;Acc:MGI:1355323]	-
ENSMUSG00000030218	614.476	725.064	801.111	484.55	376.993	410.035	713.55	423.859	0.751407	1.77e-05	0.000274911	Mgp	6	136872435	136875823	-	1187	protein_coding	matrix Gla protein [Source:MGI Symbol;Acc:MGI:96976]	-
ENSMUSG00000030844	174.937	226.751	160.741	97.6073	57.5282	91.0077	187.476	82.0477	1.18837	1.83e-05	0.000284189	Rgs10	7	128373621	128418758	-	1711	protein_coding	regulator of G-protein signalling 10 [Source:MGI Symbol;Acc:MGI:1915115]	-
ENSMUSG00000022098	1007.42	1023.51	927.284	531.03	574.058	721.061	986.074	608.716	0.694522	1.87e-05	0.000289523	Bmp1	14	70474558	70520234	-	8870	protein_coding	bone morphogenetic protein 1 [Source:MGI Symbol;Acc:MGI:88176]	-
ENSMUSG00000060147	1062.81	1130.17	1258.27	778.534	690.338	786.066	1150.41	751.646	0.613555	1.97e-05	0.000303948	Serpinb6a	13	33917918	34002794	-	5409	protein_coding	serine (or cysteine) peptidase inhibitor, clade B, member 6a [Source:MGI Symbol;Acc:MGI:103123]	-
ENSMUSG00000024897	114.28	116.512	140.864	49.9656	63.6482	44.0037	123.885	52.5392	1.24309	1.99e-05	0.000307122	Apba1	19	23758876	23949597	+	6632	protein_coding	amyloid beta (A4) precursor protein binding, family A, member 1 [Source:MGI Symbol;Acc:MGI:1860297]	-
ENSMUSG00000109674	640.848	639.921	530.617	364.865	339.049	402.034	603.795	368.649	0.710457	2.01e-05	0.000309756	Gm45470	8	27228686	27240332	+	7624	antisense	predicted gene 45470 [Source:MGI Symbol;Acc:MGI:5791306]	-
ENSMUSG00000041559	76.4798	155.051	92.4691	37.1837	29.3761	42.0035	108	36.1878	1.57238	2.04e-05	0.000312689	Fmod	1	134037254	134048277	+	3306	protein_coding	fibromodulin [Source:MGI Symbol;Acc:MGI:1328364]	-
ENSMUSG00000022500	941.493	765.395	811.481	442.719	364.753	595.05	839.456	467.507	0.842425	2.04e-05	0.00031274	Litaf	16	10959275	11066157	-	5156	protein_coding	LPS-induced TN factor [Source:MGI Symbol;Acc:MGI:1929512]	zf-LITAF-like
ENSMUSG00000030107	704.142	319.96	363.827	170.813	121.176	252.021	462.643	181.337	1.34828	2.06e-05	0.000316229	Usp18	6	121245906	121270917	+	2790	protein_coding	ubiquitin specific peptidase 18 [Source:MGI Symbol;Acc:MGI:1344364]	-
ENSMUSG00000032997	583.708	590.627	471.852	220.778	365.977	299.025	548.729	295.26	0.894631	2.08e-05	0.000317489	Chpf	1	75474569	75479307	-	3856	protein_coding	chondroitin polymerizing factor [Source:MGI Symbol;Acc:MGI:106576]	-
ENSMUSG00000015305	1738.82	1295.97	1993.7	1013.26	1073.45	867.073	1676.16	984.593	0.768159	2.09e-05	0.000319721	Sash1	10	8722219	8886070	-	8568	protein_coding	SAM and SH3 domain containing 1 [Source:MGI Symbol;Acc:MGI:1917347]	-
ENSMUSG00000070808	479.977	523.409	622.222	353.245	314.569	300.025	541.869	322.613	0.748893	2.1e-05	0.000320101	Bicra	7	15970672	16047921	-	7941	protein_coding	BRD4 interacting chromatin remodeling complex associated protein [Source:MGI Symbol;Acc:MGI:2154263]	-
ENSMUSG00000023022	718.207	681.148	835.679	465.958	410.041	504.043	745.011	460.014	0.694526	2.12e-05	0.000322643	Lima1	15	99778470	99875456	-	7608	protein_coding	LIM domain and actin binding 1 [Source:MGI Symbol;Acc:MGI:1920992]	-
ENSMUSG00000032548	152.081	136.23	176.296	58.0996	88.1282	60.0051	154.869	68.7443	1.1764	2.14e-05	0.000325104	Slco2a1	9	102988712	103096002	+	13545	protein_coding	solute carrier organic anion transporter family, member 2a1 [Source:MGI Symbol;Acc:MGI:1346021]	-
ENSMUSG00000036381	89.666	125.475	100.247	48.8036	35.4961	39.0033	105.129	41.101	1.35468	2.15e-05	0.000326587	P2ry14	3	59113855	59153618	-	11059	protein_coding	purinergic receptor P2Y, G-protein coupled, 14 [Source:MGI Symbol;Acc:MGI:2155705]	-
ENSMUSG00000040690	288.338	237.506	179.753	112.713	78.3362	128.011	235.199	106.353	1.14084	2.16e-05	0.000327775	Col16a1	4	130047840	130099283	+	6750	protein_coding	collagen, type XVI, alpha 1 [Source:MGI Symbol;Acc:MGI:1095396]	-
ENSMUSG00000001333	34.2841	41.2274	83.8271	13.9439	8.56802	10.0008	53.1129	10.8376	2.29379	2.2e-05	0.000333161	Sync	4	129287617	129308559	+	2862	protein_coding	syncoilin [Source:MGI Symbol;Acc:MGI:1916078]	-
ENSMUSG00000026335	889.627	1090.73	1300.62	654.201	640.154	694.059	1093.66	662.804	0.722237	2.22e-05	0.000336349	Pam	1	97795114	98095646	-	11892	protein_coding	peptidylglycine alpha-amidating monooxygenase [Source:MGI Symbol;Acc:MGI:97475]	-
ENSMUSG00000026305	624.146	475.011	516.79	256.8	312.121	352.03	538.649	306.984	0.809916	2.23e-05	0.000336623	Lrrfip1	1	90998737	91128944	+	6469	protein_coding	leucine rich repeat (in FLII) interacting protein 1 [Source:MGI Symbol;Acc:MGI:1342770]	-
ENSMUSG00000045322	121.313	111.135	74.321	34.8597	46.5121	29.0024	102.256	36.7914	1.48117	2.28e-05	0.000343475	Tlr9	9	106222598	106226883	+	3478	protein_coding	toll-like receptor 9 [Source:MGI Symbol;Acc:MGI:1932389]	-
ENSMUSG00000030609	412.288	267.082	407.901	196.377	181.152	194.016	362.424	190.515	0.927612	2.34e-05	0.000351224	Aen	7	78895854	78911209	+	5801	protein_coding	apoptosis enhancing nuclease [Source:MGI Symbol;Acc:MGI:1915298]	-
ENSMUSG00000043467	213.616	268.874	280.864	104.579	156.672	123.01	254.451	128.087	0.992073	2.34e-05	0.000351224	Zbtb37	1	161002922	161034849	-	18814	protein_coding	zinc finger and BTB domain containing 37 [Source:MGI Symbol;Acc:MGI:2444467]	ZBTB
ENSMUSG00000067818	488.768	482.181	693.95	238.208	263.161	366.031	554.966	289.133	0.938609	2.44e-05	0.00036552	Myl9	2	156775420	156781658	+	1162	protein_coding	myosin, light polypeptide 9, regulatory [Source:MGI Symbol;Acc:MGI:2138915]	-
ENSMUSG00000047976	149.443	113.823	109.753	26.7258	68.5442	26.0022	124.34	40.4241	1.63125	2.46e-05	0.000366543	Kcna1	6	126640397	126646384	-	4780	protein_coding	potassium voltage-gated channel, shaker-related subfamily, member 1 [Source:MGI Symbol;Acc:MGI:96654]	-
ENSMUSG00000041734	686.56	787.802	1130.37	495.008	414.937	519.044	868.244	476.33	0.86552	2.48e-05	0.00036927	Kirrel	3	87078593	87174747	-	7463	protein_coding	kirre like nephrin family adhesion molecule 1 [Source:MGI Symbol;Acc:MGI:1891396]	-
ENSMUSG00000020758	197.793	145.192	181.481	72.0435	99.1443	46.0039	174.822	72.3972	1.27972	2.55e-05	0.00037899	Itgb4	11	115974709	116008412	+	7015	protein_coding	integrin beta 4 [Source:MGI Symbol;Acc:MGI:96613]	-
ENSMUSG00000029189	48.3493	32.2649	50.1234	3.48597	14.688	3.00025	43.5792	7.05809	2.65804	2.57e-05	0.000381388	Sel1l3	5	53107083	53213927	-	9850	protein_coding	sel-1 suppressor of lin-12-like 3 (C. elegans) [Source:MGI Symbol;Acc:MGI:1916941]	-
ENSMUSG00000032436	203.067	150.57	142.593	76.6914	80.7842	75.0063	165.41	77.494	1.09477	2.57e-05	0.000381388	Cmtm7	9	114756836	114781856	-	3455	protein_coding	CKLF-like MARVEL transmembrane domain containing 7 [Source:MGI Symbol;Acc:MGI:2447166]	-
ENSMUSG00000031626	173.178	176.561	229.012	84.8254	111.384	84.0071	192.917	93.4056	1.04965	2.61e-05	0.000386493	Sorbs2	8	45507788	45827906	+	27851	protein_coding	sorbin and SH3 domain containing 2 [Source:MGI Symbol;Acc:MGI:1924574]	-
ENSMUSG00000079484	69.4472	108.446	108.889	23.2398	40.3921	36.003	95.594	33.2117	1.52507	2.62e-05	0.000387141	Phyhd1	2	30266203	30282149	+	2657	protein_coding	phytanoyl-CoA dioxygenase domain containing 1 [Source:MGI Symbol;Acc:MGI:3612860]	-
ENSMUSG00000022840	417.562	299.347	488.271	139.439	154.224	258.022	401.727	183.895	1.12384	2.72e-05	0.000399359	Adcy5	16	35154877	35305738	+	7184	protein_coding	adenylate cyclase 5 [Source:MGI Symbol;Acc:MGI:99673]	-
ENSMUSG00000023169	143.29	145.192	83.8271	51.1276	41.6161	52.0044	124.103	48.2494	1.36001	2.75e-05	0.000402839	Slc38a1	15	96571418	96642913	-	17236	protein_coding	solute carrier family 38, member 1 [Source:MGI Symbol;Acc:MGI:2145895]	-
ENSMUSG00000073492	29.8887	37.6424	46.6666	3.48597	9.79203	7.00059	38.0659	6.75953	2.49814	2.77e-05	0.000405864	Gm10521	1	171895664	171898237	+	2574	protein_coding	predicted gene 10521 [Source:MGI Symbol;Acc:MGI:3642358]	-
ENSMUSG00000052889	132.741	108.446	95.0617	52.2896	37.9441	47.004	112.083	45.7459	1.29071	2.79e-05	0.000408405	Prkcb	7	122288751	122634402	+	7651	protein_coding	protein kinase C, beta [Source:MGI Symbol;Acc:MGI:97596]	-
ENSMUSG00000028341	761.282	448.124	725.926	213.806	351.289	369.031	645.11	311.375	1.05027	2.82e-05	0.000412071	Nr4a3	4	48045153	48086447	+	5987	protein_coding	nuclear receptor subfamily 4, group A, member 3 [Source:MGI Symbol;Acc:MGI:1352457]	NGFIB-like
ENSMUSG00000108035	20.2188	28.6799	15.5555	0	1.224	0	21.4848	0.408001	5.73609	2.84e-05	0.000414719	Gm44021	6	148361141	148364656	-	3516	TEC	predicted gene, 44021 [Source:MGI Symbol;Acc:MGI:5690413]	-
ENSMUSG00000076508	123.071	34.9537	6.04938	2.32398	4.89601	6.00051	54.6913	4.40683	3.62451	2.84e-05	0.000414719	Igkv17-127	6	67861153	67861659	+	359	IG_V_gene	immunoglobulin kappa variable 17-127 [Source:MGI Symbol;Acc:MGI:3646891]	-
ENSMUSG00000017830	224.165	220.477	208.272	122.009	70.9922	120.01	217.638	104.337	1.05653	2.85e-05	0.000414762	Dhx58	11	100694884	100704271	-	3272	protein_coding	DEXH (Asp-Glu-X-His) box polypeptide 58 [Source:MGI Symbol;Acc:MGI:1931560]	-
ENSMUSG00000020740	833.366	849.643	738.024	560.08	410.041	516.044	807.011	495.388	0.703159	2.86e-05	0.000416518	Gga3	11	115584255	115604051	-	6245	protein_coding	golgi associated, gamma adaptin ear containing, ARF binding protein 3 [Source:MGI Symbol;Acc:MGI:2384159]	-
ENSMUSG00000024696	167.025	195.382	115.802	85.9873	55.0801	56.0047	159.403	65.6907	1.27999	2.86e-05	0.000416518	Lpxn	19	12798606	12833807	+	1675	protein_coding	leupaxin [Source:MGI Symbol;Acc:MGI:2147677]	-
ENSMUSG00000037731	534.48	476.804	468.395	346.273	259.489	267.023	493.226	290.928	0.762035	2.88e-05	0.000418543	Themis2	4	132781843	132796387	-	3079	protein_coding	thymocyte selection associated family member 2 [Source:MGI Symbol;Acc:MGI:2446213]	-
ENSMUSG00000027293	874.683	898.936	1081.97	682.089	488.377	550.046	951.865	573.504	0.730932	2.9e-05	0.000419946	Ehd4	2	120089175	120154606	-	4007	protein_coding	EH-domain containing 4 [Source:MGI Symbol;Acc:MGI:1919619]	-
ENSMUSG00000039410	1117.31	890.87	1033.58	305.604	731.954	356.03	1013.92	464.529	1.12755	2.92e-05	0.000422762	Prdm16	4	154316125	154636873	-	9321	protein_coding	PR domain containing 16 [Source:MGI Symbol;Acc:MGI:1917923]	zf-C2H2
ENSMUSG00000028059	1555.97	1452.82	1961.73	1179.42	955.947	902.076	1656.84	1012.48	0.710926	2.95e-05	0.00042488	Arhgef2	3	88605966	88648052	+	9844	protein_coding	rho/rac guanine nucleotide exchange factor (GEF) 2 [Source:MGI Symbol;Acc:MGI:103264]	-
ENSMUSG00000056888	83.5124	104.861	81.2345	36.0217	39.1681	23.0019	89.8693	32.7306	1.46585	2.99e-05	0.000430388	Glipr1	10	111985448	112002631	-	1543	protein_coding	GLI pathogenesis-related 1 (glioma) [Source:MGI Symbol;Acc:MGI:1920940]	-
ENSMUSG00000040722	186.365	205.241	208.272	95.2833	106.488	114.01	199.959	105.26	0.924207	3.06e-05	0.000439405	Scamp5	9	57441327	57468060	-	3707	protein_coding	secretory carrier membrane protein 5 [Source:MGI Symbol;Acc:MGI:1928948]	-
ENSMUSG00000073478	98.4568	93.2097	80.3703	40.6697	29.3761	35.003	90.6789	35.0162	1.37111	3.06e-05	0.000439405	D730003I15Rik	1	191224454	191226140	+	1687	lincRNA	RIKEN cDNA D730003I15 gene [Source:MGI Symbol;Acc:MGI:1925971]	-
ENSMUSG00000030117	34.2841	21.5099	27.6543	2.32398	1.224	5.00042	27.8161	2.84947	3.2449	3.09e-05	0.000443726	Gdf3	6	122605403	122610087	-	2423	protein_coding	growth differentiation factor 3 [Source:MGI Symbol;Acc:MGI:95686]	-
ENSMUSG00000035085	177.574	150.57	230.741	75.5294	101.592	84.0071	186.295	87.0429	1.09978	3.1e-05	0.000444008	1700020L24Rik	11	83437677	83441233	+	1050	protein_coding	RIKEN cDNA 1700020L24 gene [Source:MGI Symbol;Acc:MGI:1913580]	-
ENSMUSG00000031799	2152.86	2039.86	2236.54	1241.01	1411.28	1609.14	2143.09	1420.47	0.592839	3.1e-05	0.00044407	Tpm4	8	72134975	72153142	+	2203	protein_coding	tropomyosin 4 [Source:MGI Symbol;Acc:MGI:2449202]	-
ENSMUSG00000026271	111.643	67.2186	38.0247	10.4579	24.4801	16.0014	72.2954	16.9798	2.09472	3.1e-05	0.00044407	Gpr35	1	92950865	92986391	+	4839	protein_coding	G protein-coupled receptor 35 [Source:MGI Symbol;Acc:MGI:1929509]	-
ENSMUSG00000042817	78.238	71.6998	41.4815	22.0778	13.464	17.0014	63.8064	17.5144	1.86326	3.12e-05	0.000445384	Flt3	5	147330741	147400489	-	6176	protein_coding	FMS-like tyrosine kinase 3 [Source:MGI Symbol;Acc:MGI:95559]	-
ENSMUSG00000031024	634.695	716.998	1135.56	464.796	470.017	320.027	829.083	418.28	0.988433	3.14e-05	0.000447581	St5	7	109523911	109703605	-	5738	protein_coding	suppression of tumorigenicity 5 [Source:MGI Symbol;Acc:MGI:108517]	-
ENSMUSG00000025571	996.875	1012.76	1097.53	755.294	605.882	668.056	1035.72	676.411	0.61451	3.15e-05	0.000448005	Tnrc6c	11	117654289	117763439	+	12843	protein_coding	trinucleotide repeat containing 6C [Source:MGI Symbol;Acc:MGI:2443265]	-
ENSMUSG00000031444	76.4798	37.6424	91.6049	17.4299	22.0321	5.00042	68.5757	14.8208	2.22985	3.18e-05	0.000452855	F10	8	13037308	13056676	+	2731	protein_coding	coagulation factor X [Source:MGI Symbol;Acc:MGI:103107]	-
ENSMUSG00000026211	244.384	259.016	241.111	110.389	135.864	154.013	248.17	133.422	0.892799	3.2e-05	0.000454381	Obsl1	1	75479310	75506452	-	8467	protein_coding	obscurin-like 1 [Source:MGI Symbol;Acc:MGI:2138628]	-
ENSMUSG00000018381	269.877	151.466	191.852	103.417	96.6963	71.006	204.398	90.3732	1.18096	3.21e-05	0.000455638	Abi3	11	95830074	95842476	-	4153	protein_coding	ABI gene family, member 3 [Source:MGI Symbol;Acc:MGI:1913860]	-
ENSMUSG00000034744	494.042	484.87	519.382	264.934	233.785	356.03	499.431	284.916	0.806705	3.27e-05	0.000463952	Nagk	6	83794982	83804018	+	4676	protein_coding	N-acetylglucosamine kinase [Source:MGI Symbol;Acc:MGI:1860418]	-
ENSMUSG00000025823	985.447	993.938	978.271	605.397	423.505	696.059	985.885	574.987	0.776255	3.47e-05	0.000489282	Pdia4	6	47796141	47813430	-	2399	protein_coding	protein disulfide isomerase associated 4 [Source:MGI Symbol;Acc:MGI:104864]	-
ENSMUSG00000031264	97.5777	114.72	80.3703	45.3177	25.7041	38.0032	97.5559	36.3416	1.42079	3.61e-05	0.000508001	Btk	X	134542336	134583570	-	3149	protein_coding	Bruton agammaglobulinemia tyrosine kinase [Source:MGI Symbol;Acc:MGI:88216]	-
ENSMUSG00000020573	145.927	190.004	133.951	67.3955	84.4562	65.0055	156.627	72.2857	1.11827	3.63e-05	0.000510017	Pik3cg	12	32173473	32208659	-	8426	protein_coding	phosphatidylinositol-4,5-bisphosphate 3-kinase catalytic subunit gamma [Source:MGI Symbol;Acc:MGI:1353576]	-
ENSMUSG00000042766	56.261	33.1612	64.8148	5.80996	7.34402	18.0015	51.4123	10.3852	2.28429	3.66e-05	0.000514883	Trim46	3	89234177	89246309	-	3792	protein_coding	tripartite motif-containing 46 [Source:MGI Symbol;Acc:MGI:2673000]	-
ENSMUSG00000033467	304.161	287.695	278.271	168.489	130.968	183.015	290.043	160.824	0.847638	3.8e-05	0.000532353	Crlf2	5	109554709	109558993	-	1495	protein_coding	cytokine receptor-like factor 2 [Source:MGI Symbol;Acc:MGI:1889506]	-
ENSMUSG00000047216	189.881	198.967	168.518	47.6416	112.608	76.0064	185.789	78.7521	1.24093	3.86e-05	0.000539132	Cdh19	1	110888326	110977584	-	4280	protein_coding	cadherin 19, type 2 [Source:MGI Symbol;Acc:MGI:3588198]	-
ENSMUSG00000024675	119.555	79.766	44.9383	31.3738	4.89601	15.0013	81.4196	17.0903	2.24939	3.96e-05	0.000550952	Ms4a4c	19	11404770	11427246	+	1751	protein_coding	membrane-spanning 4-domains, subfamily A, member 4C [Source:MGI Symbol;Acc:MGI:1927656]	-
ENSMUSG00000012017	325.259	352.225	285.185	173.137	193.393	192.016	320.89	186.182	0.784902	3.98e-05	0.000553429	Scarf2	16	17797282	17808293	+	3839	protein_coding	scavenger receptor class F, member 2 [Source:MGI Symbol;Acc:MGI:1858430]	-
ENSMUSG00000058297	110.764	176.561	211.728	67.3955	80.7842	64.0054	166.351	70.7284	1.23636	3.98e-05	0.000553664	Spock2	10	60106219	60135198	+	5533	protein_coding	sparc/osteonectin, cwcv and kazal-like domains proteoglycan 2 [Source:MGI Symbol;Acc:MGI:1891351]	-
ENSMUSG00000056116	2864.92	2246.89	2173.46	1541.96	1297.44	1718.15	2428.42	1519.18	0.676234	4.01e-05	0.000557215	H2-T22	17	36037128	36042747	-	3414	protein_coding	histocompatibility 2, T region locus 22 [Source:MGI Symbol;Acc:MGI:95956]	-
ENSMUSG00000039982	617.113	485.766	492.592	355.569	293.761	309.026	531.824	319.452	0.735392	4.04e-05	0.000560451	Dtx4	19	12466341	12501996	-	5765	protein_coding	deltex 4, E3 ubiquitin ligase [Source:MGI Symbol;Acc:MGI:2672905]	-
ENSMUSG00000020638	610.959	341.47	407.037	245.18	231.337	231.02	453.156	235.845	0.942355	4.15e-05	0.000573778	Cmpk2	12	26469204	26479837	+	4163	protein_coding	cytidine monophosphate (UMP-CMP) kinase 2, mitochondrial [Source:MGI Symbol;Acc:MGI:99830]	-
ENSMUSG00000106734	373.608	353.122	303.333	185.919	208.081	210.018	343.354	201.339	0.769492	4.22e-05	0.000582161	Gm20559	6	3333194	3346128	-	4690	processed_transcript	predicted gene, 20559 [Source:MGI Symbol;Acc:MGI:5295666]	-
ENSMUSG00000037337	137.136	139.815	116.667	67.3955	48.9601	63.0053	131.206	59.787	1.13113	4.29e-05	0.000592025	Map4k1	7	28982050	29003279	+	3077	protein_coding	mitogen-activated protein kinase kinase kinase kinase 1 [Source:MGI Symbol;Acc:MGI:1346882]	-
ENSMUSG00000001768	784.138	1036.96	1072.47	474.092	690.338	506.043	964.522	556.824	0.793522	4.34e-05	0.000597971	Rin2	2	145675215	145887616	+	11271	protein_coding	Ras and Rab interactor 2 [Source:MGI Symbol;Acc:MGI:1921280]	-
ENSMUSG00000042331	116.917	138.918	110.617	58.0996	39.1681	60.0051	122.151	52.4242	1.21505	4.37e-05	0.00060157	Specc1	11	61956763	62223013	+	14840	protein_coding	sperm antigen with calponin homology and coiled-coil domains 1 [Source:MGI Symbol;Acc:MGI:2442356]	-
ENSMUSG00000104960	189.002	144.296	161.605	88.3113	58.7522	85.0072	164.968	77.3569	1.08928	4.44e-05	0.000609612	Snhg8	3	123507552	123508404	-	853	processed_transcript	small nucleolar RNA host gene 8 [Source:MGI Symbol;Acc:MGI:1917145]	-
ENSMUSG00000030223	118.676	147.881	154.691	73.2054	63.6482	61.0052	140.416	65.9529	1.09157	4.57e-05	0.000626483	Ptpro	6	137252319	137463233	+	6723	protein_coding	protein tyrosine phosphatase, receptor type, O [Source:MGI Symbol;Acc:MGI:1097152]	-
ENSMUSG00000021943	314.71	344.159	306.79	127.819	206.857	185.016	321.886	173.23	0.89382	4.58e-05	0.000626704	Gdf10	14	33923587	33937983	+	5210	protein_coding	growth differentiation factor 10 [Source:MGI Symbol;Acc:MGI:95684]	-
ENSMUSG00000001128	647.002	713.413	619.629	281.202	222.769	479.04	660.015	327.67	1.00713	4.62e-05	0.000630397	Cfp	X	20925454	20931555	-	1736	protein_coding	complement factor properdin [Source:MGI Symbol;Acc:MGI:97545]	-
ENSMUSG00000085026	8.79078	37.6424	30.2469	2.32398	0	1.00008	25.56	1.10802	4.51507	4.64e-05	0.000632325	Srrm3os	5	135843057	135844946	-	1271	antisense	serine/arginine repetitive matrix 3, opposite strand [Source:MGI Symbol;Acc:MGI:1918907]	-
ENSMUSG00000038463	206.583	234.817	178.889	80.1774	111.384	118.01	206.763	103.191	1.00054	4.78e-05	0.000649712	Olfml2b	1	170644532	170682789	+	3095	protein_coding	olfactomedin-like 2B [Source:MGI Symbol;Acc:MGI:2443310]	-
ENSMUSG00000029009	779.742	632.751	616.173	472.93	395.353	369.031	676.222	412.438	0.714056	4.86e-05	0.000659272	Mthfr	4	148039077	148059551	+	7315	protein_coding	methylenetetrahydrofolate reductase [Source:MGI Symbol;Acc:MGI:106639]	-
ENSMUSG00000022439	99.3358	86.936	57.037	33.6977	17.136	28.0024	81.103	26.2787	1.62112	5.03e-05	0.00068	Parvg	15	84324026	84342978	+	3090	protein_coding	parvin, gamma [Source:MGI Symbol;Acc:MGI:2158329]	-
ENSMUSG00000075012	37.8004	45.7086	95.9259	13.9439	12.24	17.0014	59.8116	14.3951	2.04952	5.08e-05	0.000685538	Fjx1	2	102449366	102452499	-	3134	protein_coding	four jointed box 1 [Source:MGI Symbol;Acc:MGI:1341907]	-
ENSMUSG00000033538	123.95	107.55	92.4691	34.8597	57.5282	39.0033	107.99	43.7971	1.30671	5.12e-05	0.000689522	Casp4	9	5308828	5336783	+	3710	protein_coding	caspase 4, apoptosis-related cysteine peptidase [Source:MGI Symbol;Acc:MGI:107700]	-
ENSMUSG00000020605	284.821	318.168	378.518	210.32	178.704	159.013	327.169	182.679	0.842459	5.22e-05	0.000703347	Hs1bp3	12	8313432	8343824	+	3004	protein_coding	HCLS1 binding protein 3 [Source:MGI Symbol;Acc:MGI:1913224]	-
ENSMUSG00000026193	1674.64	1930.52	2018.76	964.453	915.554	1441.12	1874.64	1107.04	0.758903	5.38e-05	0.00072174	Fn1	1	71585520	71653200	-	11685	protein_coding	fibronectin 1 [Source:MGI Symbol;Acc:MGI:95566]	-
ENSMUSG00000043903	32.5259	29.5762	43.2099	5.80996	8.56802	6.00051	35.104	6.79283	2.37779	5.44e-05	0.00072906	Zfp469	8	122269569	122272650	+	3082	lincRNA	zinc finger protein 469 [Source:MGI Symbol;Acc:MGI:2684868]	zf-C2H2
ENSMUSG00000016552	94.9405	138.918	133.086	39.5077	62.4242	52.0044	122.315	51.3121	1.25448	5.49e-05	0.000735049	Foxred2	15	77940522	77956722	-	5939	protein_coding	FAD-dependent oxidoreductase domain containing 2 [Source:MGI Symbol;Acc:MGI:106315]	-
ENSMUSG00000004328	31.6468	91.4172	98.5185	11.6199	28.1521	9.00076	73.8608	16.2576	2.19826	5.6e-05	0.000747578	Hif3a	7	17031507	17062427	-	6710	protein_coding	hypoxia inducible factor 3, alpha subunit [Source:MGI Symbol;Acc:MGI:1859778]	-
ENSMUSG00000066026	1958.59	1800.56	1928.89	1378.12	1272.96	1371.12	1896.01	1340.73	0.499756	5.69e-05	0.000759352	Dhrs3	4	144892827	144928209	+	2927	protein_coding	dehydrogenase/reductase (SDR family) member 3 [Source:MGI Symbol;Acc:MGI:1315215]	-
ENSMUSG00000034807	1213.13	1433.1	1381.85	850.578	910.658	965.082	1342.69	908.773	0.562753	5.71e-05	0.000761437	Colgalt1	8	71610998	71624911	+	4326	protein_coding	collagen beta(1-O)galactosyltransferase 1 [Source:MGI Symbol;Acc:MGI:1924348]	-
ENSMUSG00000031877	134.499	130.852	127.037	41.8317	24.4801	75.0063	130.796	47.106	1.46099	5.78e-05	0.000769153	Ces2g	8	104961718	104969537	+	3574	protein_coding	carboxylesterase 2G [Source:MGI Symbol;Acc:MGI:1919611]	-
ENSMUSG00000030342	425.474	472.322	372.469	205.672	299.881	194.016	423.422	233.19	0.863145	5.78e-05	0.000769153	Cd9	6	125460266	125494791	-	2044	protein_coding	CD9 antigen [Source:MGI Symbol;Acc:MGI:88348]	-
ENSMUSG00000061531	32.5259	43.9161	35.4321	8.13394	3.67201	10.0008	37.2914	7.26893	2.33936	5.81e-05	0.000771543	Tmem236	2	14174523	14221993	+	3659	protein_coding	transmembrane protein 236 [Source:MGI Symbol;Acc:MGI:1919309]	-
ENSMUSG00000051236	1208.73	1174.98	1399.14	818.042	875.162	871.074	1260.95	854.759	0.560933	5.86e-05	0.000777206	Msrb3	10	120781096	120899101	-	4048	protein_coding	methionine sulfoxide reductase B3 [Source:MGI Symbol;Acc:MGI:2443538]	-
ENSMUSG00000031402	1385.43	1429.51	1562.47	949.347	1084.47	973.082	1459.14	1002.3	0.542189	5.9e-05	0.000782481	Mpp1	X	75109733	75131016	-	5343	protein_coding	membrane protein, palmitoylated [Source:MGI Symbol;Acc:MGI:105941]	-
ENSMUSG00000037224	50.9865	60.0486	77.7777	11.6199	28.1521	7.00059	62.9376	15.5909	2.03396	5.91e-05	0.000782767	Zfyve28	5	34194893	34288449	-	5756	protein_coding	zinc finger, FYVE domain containing 28 [Source:MGI Symbol;Acc:MGI:2684992]	-
ENSMUSG00000030208	1206.97	1077.29	1094.94	454.339	827.426	637.054	1126.4	639.606	0.816934	5.92e-05	0.000783071	Emp1	6	135362545	135383173	+	5935	protein_coding	epithelial membrane protein 1 [Source:MGI Symbol;Acc:MGI:107941]	-
ENSMUSG00000028028	138.015	171.183	162.469	62.7475	89.3522	77.0065	157.223	76.3688	1.04273	6e-05	0.000793956	Alpk1	3	127670310	127780527	-	6868	protein_coding	alpha-kinase 1 [Source:MGI Symbol;Acc:MGI:1918731]	-
ENSMUSG00000026365	415.804	494.729	599.753	300.956	313.345	281.024	503.428	298.441	0.755223	6.26e-05	0.000826088	Cfh	1	140084708	140183764	-	8383	protein_coding	complement component factor h [Source:MGI Symbol;Acc:MGI:88385]	-
ENSMUSG00000052397	249.658	233.024	205.679	116.199	115.056	143.012	229.454	124.756	0.875989	6.26e-05	0.000826201	Ezr	17	6738041	6782784	-	3290	protein_coding	ezrin [Source:MGI Symbol;Acc:MGI:98931]	-
ENSMUSG00000003812	253.175	240.194	285.185	158.031	135.864	150.013	259.518	147.969	0.809982	6.27e-05	0.000826201	Dnase2a	8	84908560	84922915	+	5389	protein_coding	deoxyribonuclease II alpha [Source:MGI Symbol;Acc:MGI:1329019]	-
ENSMUSG00000005397	4358.47	5500.27	5774.57	3000.26	3506.77	3721.31	5211.1	3409.45	0.611945	6.31e-05	0.000831797	Nid1	13	13437551	13512269	+	6943	protein_coding	nidogen 1 [Source:MGI Symbol;Acc:MGI:97342]	-
ENSMUSG00000001348	2515.92	2181.47	2144.94	1329.32	1397.81	1749.15	2280.78	1492.09	0.611583	6.39e-05	0.000839952	Acp5	9	22126727	22135711	-	2030	protein_coding	acid phosphatase 5, tartrate resistant [Source:MGI Symbol;Acc:MGI:87883]	-
ENSMUSG00000054675	124.829	165.806	140	23.2398	80.7842	49.0041	143.545	51.0094	1.49619	6.44e-05	0.000845688	Tmem119	5	113793729	113800516	-	2315	protein_coding	transmembrane protein 119 [Source:MGI Symbol;Acc:MGI:2385228]	-
ENSMUSG00000029413	779.742	699.969	773.456	500.818	496.945	517.044	751.056	504.936	0.572589	6.56e-05	0.000856865	Naaa	5	92257659	92278170	-	3721	protein_coding	N-acylethanolamine acid amidase [Source:MGI Symbol;Acc:MGI:1914361]	-
ENSMUSG00000031548	179.332	214.203	243.704	80.1774	135.864	93.0079	212.413	103.017	1.04721	6.62e-05	0.000861396	Sfrp1	8	23411502	23449632	+	4372	protein_coding	secreted frizzled-related protein 1 [Source:MGI Symbol;Acc:MGI:892014]	-
ENSMUSG00000040675	42.1958	61.8411	65.679	12.7819	23.2561	11.0009	56.5719	15.6796	1.86436	6.7e-05	0.000870008	Mthfd1l	10	3973118	4167081	+	4435	protein_coding	methylenetetrahydrofolate dehydrogenase (NADP+ dependent) 1-like [Source:MGI Symbol;Acc:MGI:1924836]	-
ENSMUSG00000001025	767.435	622.892	679.259	353.245	270.505	501.042	689.862	374.931	0.877139	6.72e-05	0.00087192	S100a6	3	90612882	90624181	+	1367	protein_coding	S100 calcium binding protein A6 (calcyclin) [Source:MGI Symbol;Acc:MGI:1339467]	-
ENSMUSG00000071715	123.071	104.861	87.2839	54.6136	37.9441	37.0031	105.072	43.1869	1.28473	6.88e-05	0.000889933	Ncf4	15	78244801	78262580	+	2020	protein_coding	neutrophil cytosolic factor 4 [Source:MGI Symbol;Acc:MGI:109186]	-
ENSMUSG00000029810	707.658	790.49	610.123	448.529	348.841	478.04	702.757	425.137	0.723535	6.88e-05	0.000890102	Tmem176b	6	48833818	48841496	-	2371	protein_coding	transmembrane protein 176B [Source:MGI Symbol;Acc:MGI:1916348]	-
ENSMUSG00000029674	378.883	317.272	333.58	201.024	223.993	192.016	343.245	205.678	0.740352	6.93e-05	0.000893738	Limk1	5	134656039	134688598	-	7162	protein_coding	LIM-domain containing, protein kinase [Source:MGI Symbol;Acc:MGI:104572]	-
ENSMUSG00000022892	4211.66	4185.48	5203.33	3178.05	2847.03	3232.27	4533.49	3085.78	0.554874	6.93e-05	0.000893773	App	16	84949685	85173766	-	12996	protein_coding	amyloid beta (A4) precursor protein [Source:MGI Symbol;Acc:MGI:88059]	-
ENSMUSG00000052026	44.833	37.6424	25.0617	10.4579	4.89601	4.00034	35.8457	6.45142	2.48431	6.95e-05	0.000895219	Slc6a7	18	60995381	61014199	-	3342	protein_coding	solute carrier family 6 (neurotransmitter transporter, L-proline), member 7 [Source:MGI Symbol;Acc:MGI:2147363]	-
ENSMUSG00000000409	107.248	76.181	54.4444	18.5919	15.912	36.003	79.291	23.5023	1.74028	7.1e-05	0.000913239	Lck	4	129548344	129573641	-	2929	protein_coding	lymphocyte protein tyrosine kinase [Source:MGI Symbol;Acc:MGI:96756]	-
ENSMUSG00000026443	65.9309	77.0773	56.1728	13.9439	31.8241	14.0012	66.3937	19.9231	1.74917	7.13e-05	0.000915333	Lrrn2	1	132880273	132940005	+	3595	protein_coding	leucine rich repeat protein 2, neuronal [Source:MGI Symbol;Acc:MGI:106037]	-
ENSMUSG00000026238	3658.72	3550.93	3639.13	2319.33	1643.84	2706.23	3616.26	2223.13	0.701417	7.16e-05	0.000919564	Ptma	1	86526726	86530712	+	1462	protein_coding	prothymosin alpha [Source:MGI Symbol;Acc:MGI:97803]	-
ENSMUSG00000015085	319.105	275.148	276.543	162.679	159.12	186.016	290.265	169.272	0.776119	7.2e-05	0.000924066	Entpd2	2	25395874	25401321	+	2128	protein_coding	ectonucleoside triphosphate diphosphohydrolase 2 [Source:MGI Symbol;Acc:MGI:1096863]	-
ENSMUSG00000024818	244.384	182.834	186.667	76.6914	82.0082	130.011	204.628	96.2369	1.08258	7.22e-05	0.000925935	Slc25a45	19	5877808	5885766	+	2650	protein_coding	solute carrier family 25, member 45 [Source:MGI Symbol;Acc:MGI:2147731]	-
ENSMUSG00000021268	1487.4	1589.94	1350.74	1033.01	984.099	1049.09	1476.03	1022.07	0.529928	7.26e-05	0.000929733	Meg3	12	109541001	109571726	+	18089	lincRNA	maternally expressed 3 [Source:MGI Symbol;Acc:MGI:1202886]	-
ENSMUSG00000020241	4630.98	4419.4	3582.1	2480.85	2225.24	3206.27	4210.83	2637.45	0.674552	7.29e-05	0.000932289	Col6a2	10	76595762	76623630	-	8326	protein_coding	collagen, type VI, alpha 2 [Source:MGI Symbol;Acc:MGI:88460]	-
ENSMUSG00000013707	161.75	138.918	108.025	62.7475	35.4961	70.0059	136.231	56.0832	1.27362	7.4e-05	0.000942617	Tnfaip8l2	3	95139521	95142360	-	1122	protein_coding	tumor necrosis factor, alpha-induced protein 8-like 2 [Source:MGI Symbol;Acc:MGI:1917019]	-
ENSMUSG00000019832	179.332	143.4	138.272	77.8534	79.5602	72.0061	153.668	76.4732	1.00825	7.52e-05	0.000957302	Rab32	10	10545002	10558265	-	2339	protein_coding	RAB32, member RAS oncogene family [Source:MGI Symbol;Acc:MGI:1915094]	-
ENSMUSG00000005442	2095.72	1835.51	2015.31	1278.19	1473.7	1390.12	1982.18	1380.67	0.521834	7.6e-05	0.00096516	Cic	7	25267704	25294159	+	10294	protein_coding	capicua transcriptional repressor [Source:MGI Symbol;Acc:MGI:1918972]	HMG
ENSMUSG00000068335	174.057	144.296	174.568	95.2833	75.8882	79.0067	164.307	83.3927	0.979017	7.68e-05	0.000971373	Dok1	6	83030934	83033471	-	1977	protein_coding	docking protein 1 [Source:MGI Symbol;Acc:MGI:893587]	-
ENSMUSG00000024397	151.201	100.38	89.8765	44.1557	23.2561	55.0046	113.819	40.8055	1.47097	7.68e-05	0.000971373	Aif1	17	35170991	35176068	-	1532	protein_coding	allograft inflammatory factor 1 [Source:MGI Symbol;Acc:MGI:1343098]	-
ENSMUSG00000005268	28.1305	68.1148	73.4568	17.4299	11.016	13.0011	56.5674	13.8157	2.03337	7.69e-05	0.000972	Prlr	15	10177238	10349180	+	15339	protein_coding	prolactin receptor [Source:MGI Symbol;Acc:MGI:97763]	-
ENSMUSG00000045932	580.192	401.519	415.679	246.342	186.049	308.026	465.796	246.806	0.913634	7.73e-05	0.000976536	Ifit2	19	34550694	34576419	+	3927	protein_coding	interferon-induced protein with tetratricopeptide repeats 2 [Source:MGI Symbol;Acc:MGI:99449]	-
ENSMUSG00000000693	123.95	136.23	133.951	66.2335	61.2002	66.0056	131.377	64.4797	1.0258	7.84e-05	0.000989202	Loxl3	6	83034173	83052562	+	4603	protein_coding	lysyl oxidase-like 3 [Source:MGI Symbol;Acc:MGI:1337004]	-
ENSMUSG00000026072	543.27	521.616	505.555	219.616	373.321	303.026	523.481	298.654	0.810307	7.86e-05	0.000990561	Il1r1	1	40225080	40317257	+	6363	protein_coding	interleukin 1 receptor, type I [Source:MGI Symbol;Acc:MGI:96545]	-
ENSMUSG00000058006	901.934	641.713	820.123	340.463	581.402	342.029	787.924	421.298	0.904876	7.86e-05	0.000990561	Mdn1	4	32657119	32775217	+	21836	protein_coding	midasin AAA ATPase 1 [Source:MGI Symbol;Acc:MGI:1926159]	-
ENSMUSG00000030270	106.368	244.676	576.42	44.1557	12.24	39.0033	309.155	31.7997	3.2791	7.98e-05	0.00100351	Cpne9	6	113282307	113305627	+	7874	protein_coding	copine family member IX [Source:MGI Symbol;Acc:MGI:2443052]	-
ENSMUSG00000002204	76.4798	51.0861	50.9876	13.9439	8.56802	25.0021	59.5178	15.838	1.8909	8.06e-05	0.00101112	Napsa	7	44572380	44586862	+	2660	protein_coding	napsin A aspartic peptidase [Source:MGI Symbol;Acc:MGI:109365]	-
ENSMUSG00000038456	208.342	319.96	237.654	144.087	128.52	133.011	255.319	135.206	0.916834	8.12e-05	0.00101813	Dennd2a	6	39462378	39557867	-	7229	protein_coding	DENN/MADD domain containing 2A [Source:MGI Symbol;Acc:MGI:2444961]	-
ENSMUSG00000095788	35.1631	42.1236	25.9259	4.64796	2.44801	10.0008	34.4042	5.69894	2.55963	8.21e-05	0.00102743	Sirpb1a	3	15371653	15426520	-	2291	protein_coding	signal-regulatory protein beta 1A [Source:MGI Symbol;Acc:MGI:2444824]	-
ENSMUSG00000069601	197.793	180.146	159.876	63.9095	116.28	71.006	179.272	83.7319	1.10282	8.24e-05	0.00102995	Ank3	10	69398773	70027438	+	34838	protein_coding	ankyrin 3, epithelial [Source:MGI Symbol;Acc:MGI:88026]	-
ENSMUSG00000018001	842.157	837.991	933.333	603.073	608.33	572.048	871.16	594.484	0.551791	8.32e-05	0.00103873	Cyth3	5	143622447	143710250	+	9437	protein_coding	cytohesin 3 [Source:MGI Symbol;Acc:MGI:1335107]	-
ENSMUSG00000034902	1123.46	928.512	1069.01	778.534	609.554	624.053	1040.33	670.713	0.633544	8.38e-05	0.00104446	Pip5k1c	10	81292963	81319973	+	5730	protein_coding	phosphatidylinositol-4-phosphate 5-kinase, type 1 gamma [Source:MGI Symbol;Acc:MGI:1298224]	-
ENSMUSG00000001227	552.94	655.157	725.926	390.429	312.121	449.038	644.674	383.863	0.746194	8.39e-05	0.0010453	Sema6b	17	56123085	56140343	-	3968	protein_coding	sema domain, transmembrane domain (TM), and cytoplasmic domain, (semaphorin) 6B [Source:MGI Symbol;Acc:MGI:1202889]	-
ENSMUSG00000057191	143.29	105.757	77.7777	52.2896	33.0481	41.0035	108.942	42.1137	1.36997	8.44e-05	0.00105063	AB124611	9	21526176	21545333	+	1447	protein_coding	cDNA sequence AB124611 [Source:MGI Symbol;Acc:MGI:3043001]	-
ENSMUSG00000013033	390.311	378.216	389.753	211.482	275.401	215.018	386.093	233.967	0.724593	8.5e-05	0.00105625	Adgrl1	8	83900105	83941954	+	8587	protein_coding	adhesion G protein-coupled receptor L1 [Source:MGI Symbol;Acc:MGI:1929461]	-
ENSMUSG00000023249	1250.93	1289.7	1430.25	995.826	765.002	869.073	1323.62	876.634	0.594275	8.5e-05	0.00105625	Parp3	9	106470322	106476949	-	3699	protein_coding	poly (ADP-ribose) polymerase family, member 3 [Source:MGI Symbol;Acc:MGI:1891258]	-
ENSMUSG00000024308	4532.53	3939.9	3901.85	2958.43	2277.87	2993.25	4124.76	2743.18	0.588186	8.57e-05	0.00106214	Tapbp	17	33915899	33929288	+	3296	protein_coding	TAP binding protein [Source:MGI Symbol;Acc:MGI:1201689]	-
ENSMUSG00000033825	92.3032	57.3598	79.5061	30.2118	28.1521	25.0021	76.3897	27.7887	1.46189	8.62e-05	0.00106722	Tpsb2	17	25366550	25368094	+	1081	protein_coding	tryptase beta 2 [Source:MGI Symbol;Acc:MGI:96942]	-
ENSMUSG00000004044	12556.8	11749.8	13053.7	8879.94	8564.35	9673.82	12453.4	9039.37	0.462177	8.72e-05	0.00107786	Cavin1	11	100956733	100970887	-	3587	protein_coding	caveolae associated 1 [Source:MGI Symbol;Acc:MGI:1277968]	-
ENSMUSG00000051225	49.2284	77.9735	75.1852	18.5919	19.5841	28.0024	67.4624	22.0594	1.60462	8.78e-05	0.00108482	Fam83a	15	57985419	58011009	+	3171	protein_coding	family with sequence similarity 83, member A [Source:MGI Symbol;Acc:MGI:2447773]	-
ENSMUSG00000030495	418.441	249.157	452.839	167.327	79.5602	217.018	373.479	154.635	1.26851	8.84e-05	0.00108973	Slc7a10	7	35186385	35201114	+	2111	protein_coding	solute carrier family 7 (cationic amino acid transporter, y+ system), member 10 [Source:MGI Symbol;Acc:MGI:1858261]	-
ENSMUSG00000034591	118.676	120.993	134.815	36.0217	69.7682	57.0048	124.828	54.2649	1.203	8.92e-05	0.00109847	Slc41a2	10	83230848	83337882	-	5349	protein_coding	solute carrier family 41, member 2 [Source:MGI Symbol;Acc:MGI:2442940]	-
ENSMUSG00000063286	385.915	349.537	335.309	206.834	220.321	232.02	356.92	219.725	0.699053	8.98e-05	0.00110595	Gm8995	7	106504239	106511671	-	7433	transcribed_unprocessed_pseudogene	predicted gene 8995 [Source:MGI Symbol;Acc:MGI:3644223]	-
ENSMUSG00000039518	792.929	847.85	1293.7	647.229	306.001	499.042	978.161	484.091	1.01431	9.37e-05	0.00114914	Cdsn	17	35552128	35557180	+	2678	protein_coding	corneodesmosin [Source:MGI Symbol;Acc:MGI:3505689]	-
ENSMUSG00000031557	318.226	397.038	394.938	230.074	226.441	218.018	370.067	224.844	0.719297	9.46e-05	0.00115941	Plekha2	8	25039144	25102376	-	5579	protein_coding	pleckstrin homology domain-containing, family A (phosphoinositide binding specific) member 2 [Source:MGI Symbol;Acc:MGI:1928144]	-
ENSMUSG00000035969	1243.9	1127.48	1497.65	872.655	840.89	852.072	1289.68	855.206	0.592755	9.69e-05	0.00118189	Rusc2	4	43381979	43427088	+	7923	protein_coding	RUN and SH3 domain containing 2 [Source:MGI Symbol;Acc:MGI:2140371]	-
ENSMUSG00000061589	2897.44	3664.76	3330.62	1996.3	2386.81	2325.2	3297.6	2236.1	0.560382	9.75e-05	0.00118746	Dot1l	10	80755206	80795461	+	8705	protein_coding	DOT1-like, histone H3 methyltransferase (S. cerevisiae) [Source:MGI Symbol;Acc:MGI:2143886]	-
ENSMUSG00000058952	2.63723	8.96247	114.074	2.32398	2.44801	1.00008	41.8912	1.92402	4.46514	9.87e-05	0.00120086	Cfi	3	129835884	129875332	+	2220	protein_coding	complement component factor i [Source:MGI Symbol;Acc:MGI:105937]	-
ENSMUSG00000015968	38.6794	48.3974	64.8148	11.6199	17.136	14.0012	50.6305	14.2524	1.83181	9.92e-05	0.00120459	Cacna1d	14	30039939	30491455	-	12621	protein_coding	calcium channel, voltage-dependent, L type, alpha 1D subunit [Source:MGI Symbol;Acc:MGI:88293]	-
ENSMUSG00000026043	31885.9	33781.4	25664.9	14663.2	15865.5	23940	30444.1	18156.2	0.745634	9.96e-05	0.00120873	Col3a1	1	45311538	45349706	+	9816	protein_coding	collagen, type III, alpha 1 [Source:MGI Symbol;Acc:MGI:88453]	-
ENSMUSG00000025888	127.466	112.031	98.5185	56.9376	41.6161	53.0045	112.672	50.5194	1.15457	9.97e-05	0.00120873	Casp1	9	5298517	5307265	+	1497	protein_coding	caspase 1 [Source:MGI Symbol;Acc:MGI:96544]	-
ENSMUSG00000053007	117.796	134.437	251.481	53.4516	57.5282	87.0073	167.905	65.9957	1.34284	0.000101033	0.00122225	Creb5	6	53287270	53700376	+	25021	protein_coding	cAMP responsive element binding protein 5 [Source:MGI Symbol;Acc:MGI:2443973]	TF_bZIP
ENSMUSG00000033033	119.555	114.72	125.309	65.0715	34.2721	57.0048	119.861	52.1161	1.19727	0.00010286	0.00124264	Calhm2	19	47105353	47138294	-	4361	protein_coding	calcium homeostasis modulator family member 2 [Source:MGI Symbol;Acc:MGI:1919941]	-
ENSMUSG00000039395	195.155	236.609	304.197	119.685	151.776	85.0072	245.321	118.823	1.05065	0.00010438	0.00125753	Mreg	1	72159442	72212307	-	2284	protein_coding	melanoregulin [Source:MGI Symbol;Acc:MGI:2151839]	-
ENSMUSG00000000275	1905.84	1690.32	1705.93	950.509	1315.8	1209.1	1767.36	1158.47	0.609409	0.000104909	0.00126302	Trim25	11	88999376	89020293	+	5754	protein_coding	tripartite motif-containing 25 [Source:MGI Symbol;Acc:MGI:102749]	-
ENSMUSG00000025212	247.9	285.903	340.494	166.165	170.136	168.014	291.432	168.105	0.794033	0.000109449	0.00131406	Sfxn3	19	45047576	45056383	+	2966	protein_coding	sideroflexin 3 [Source:MGI Symbol;Acc:MGI:2137679]	-
ENSMUSG00000024210	39.5585	61.8411	55.3086	12.7819	20.8081	5.00042	52.2361	12.8635	2.044	0.000109834	0.00131688	Ip6k3	17	27143969	27167764	-	2307	protein_coding	inositol hexaphosphate kinase 3 [Source:MGI Symbol;Acc:MGI:3045325]	-
ENSMUSG00000026074	2871.07	2645.72	3344.44	1810.38	1785.82	2266.19	2953.75	1954.13	0.595608	0.00011037	0.00132149	Map4k4	1	39900913	40026310	+	9579	protein_coding	mitogen-activated protein kinase kinase kinase kinase 4 [Source:MGI Symbol;Acc:MGI:1349394]	-
ENSMUSG00000024998	210.1	293.969	321.481	144.087	165.24	137.012	275.183	148.78	0.888866	0.000110485	0.00132197	Plce1	19	38481109	38785030	+	15998	protein_coding	phospholipase C, epsilon 1 [Source:MGI Symbol;Acc:MGI:1921305]	-
ENSMUSG00000021281	433.386	245.572	269.63	112.713	187.273	158.013	316.196	152.666	1.05094	0.000116801	0.00139376	Tnfaip2	12	111442469	111455018	+	4984	protein_coding	tumor necrosis factor, alpha-induced protein 2 [Source:MGI Symbol;Acc:MGI:104960]	-
ENSMUSG00000038034	367.455	366.565	356.049	224.264	236.233	232.02	363.356	230.839	0.654522	0.000117398	0.00139783	Igsf8	1	172261641	172319841	+	5217	protein_coding	immunoglobulin superfamily, member 8 [Source:MGI Symbol;Acc:MGI:2154090]	-
ENSMUSG00000021838	283.063	203.448	454.568	162.679	110.16	156.013	313.693	142.951	1.13266	0.000117465	0.00139783	Samd4	14	46882854	47105815	+	8658	protein_coding	sterile alpha motif domain containing 4 [Source:MGI Symbol;Acc:MGI:1921730]	-
ENSMUSG00000055799	392.069	380.905	378.518	246.342	249.697	243.021	383.831	246.353	0.64002	0.000121241	0.00143982	Tcf7l1	6	72626378	72789254	-	3924	protein_coding	transcription factor 7 like 1 (T cell specific, HMG box) [Source:MGI Symbol;Acc:MGI:1202876]	HMG
ENSMUSG00000054808	6631.77	6578.46	7176.29	4611.94	4973.13	5256.44	6795.51	4947.17	0.457894	0.000121488	0.00144178	Actn4	7	28893248	28962340	-	6127	protein_coding	actinin alpha 4 [Source:MGI Symbol;Acc:MGI:1890773]	-
ENSMUSG00000022150	847.431	974.221	953.209	668.145	589.97	633.053	924.954	630.389	0.552893	0.000124868	0.00147888	Dab2	15	6299788	6440712	+	7342	protein_coding	disabled 2, mitogen-responsive phosphoprotein [Source:MGI Symbol;Acc:MGI:109175]	-
ENSMUSG00000081723	38.6794	80.6623	70.8642	11.6199	15.912	26.0022	63.402	17.8447	1.81707	0.00012644	0.00149445	Gm15931	7	4274189	4282645	+	1852	unprocessed_pseudogene	predicted gene 15931 [Source:MGI Symbol;Acc:MGI:3805553]	-
ENSMUSG00000022952	129.225	122.786	91.6049	60.4235	44.0641	49.0041	114.538	51.1639	1.16217	0.000128639	0.00151839	Runx1	16	92601466	92826149	-	12025	protein_coding	runt related transcription factor 1 [Source:MGI Symbol;Acc:MGI:99852]	Runt
ENSMUSG00000047735	530.963	576.287	502.099	314.9	367.201	363.031	536.45	348.377	0.622432	0.000129825	0.00153012	Samd9l	6	3372257	3399572	-	5427	protein_coding	sterile alpha motif domain containing 9-like [Source:MGI Symbol;Acc:MGI:1343184]	-
ENSMUSG00000052087	66.8099	78.8698	53.5802	19.7539	26.9281	24.002	66.42	23.5613	1.49558	0.000129895	0.00153012	Rgs14	13	55369732	55384687	+	4239	protein_coding	regulator of G-protein signaling 14 [Source:MGI Symbol;Acc:MGI:1859709]	-
ENSMUSG00000038264	1252.69	935.682	1093.21	396.239	783.362	622.053	1093.86	600.551	0.865375	0.000130885	0.0015397	Sema7a	9	57940112	57962865	+	3298	protein_coding	sema domain, immunoglobulin domain (Ig), and GPI membrane anchor, (semaphorin) 7A [Source:MGI Symbol;Acc:MGI:1306826]	-
ENSMUSG00000035863	1450.48	1005.59	1350.74	507.79	952.275	621.052	1268.94	693.706	0.872002	0.000131128	0.00154153	Palm	10	79793572	79820896	+	5655	protein_coding	paralemmin [Source:MGI Symbol;Acc:MGI:1261814]	-
ENSMUSG00000022211	77.3589	75.2848	96.7901	33.6977	40.3921	24.002	83.1446	32.6973	1.35518	0.000132364	0.00155292	Carmil3	14	55490651	55508272	+	6457	protein_coding	capping protein regulator and myosin 1 linker 3 [Source:MGI Symbol;Acc:MGI:2448573]	-
ENSMUSG00000032609	495.8	487.559	535.802	291.66	334.153	355.03	506.387	326.948	0.630341	0.000133788	0.00156648	Klhdc8b	9	108447636	108461581	-	8419	protein_coding	kelch domain containing 8B [Source:MGI Symbol;Acc:MGI:1925517]	-
ENSMUSG00000020377	463.274	321.753	384.568	264.934	110.16	181.015	389.865	185.37	1.0717	0.000136942	0.00160126	Ltc4s	11	50236461	50238616	-	1014	protein_coding	leukotriene C4 synthase [Source:MGI Symbol;Acc:MGI:107498]	-
ENSMUSG00000030872	1496.19	1091.63	1093.21	790.154	785.81	803.068	1227.01	793.011	0.629661	0.00013716	0.00160181	Gga2	7	121986722	122021222	-	9769	protein_coding	golgi associated, gamma adaptin ear containing, ARF binding protein 2 [Source:MGI Symbol;Acc:MGI:1921355]	-
ENSMUSG00000015027	161.75	190.004	118.395	72.0435	74.6642	81.0068	156.717	75.9048	1.04414	0.000137598	0.00160571	Galns	8	122578242	122611463	-	2650	protein_coding	galactosamine (N-acetyl)-6-sulfate sulfatase [Source:MGI Symbol;Acc:MGI:1355303]	-
ENSMUSG00000003153	101.094	182.834	193.58	39.5077	95.4723	38.0032	159.17	57.6611	1.47194	0.000139507	0.00162562	Slc2a3	6	122727809	122801640	-	7245	protein_coding	solute carrier family 2 (facilitated glucose transporter), member 3 [Source:MGI Symbol;Acc:MGI:95757]	-
ENSMUSG00000017929	436.023	312.79	286.913	168.489	167.688	226.019	345.242	187.399	0.878897	0.000139583	0.00162562	B4galt5	2	167298444	167349183	-	4308	protein_coding	UDP-Gal:betaGlcNAc beta 1,4-galactosyltransferase, polypeptide 5 [Source:MGI Symbol;Acc:MGI:1927169]	-
ENSMUSG00000035042	219.77	123.682	90.7407	55.7756	47.7361	66.0056	144.731	56.5058	1.35358	0.000143607	0.00166804	Ccl5	11	83525778	83530518	-	960	protein_coding	chemokine (C-C motif) ligand 5 [Source:MGI Symbol;Acc:MGI:98262]	-
ENSMUSG00000034361	219.77	169.391	189.259	103.417	66.0962	116.01	192.807	95.1744	1.01361	0.000145337	0.00168478	Cpne2	8	94532990	94570531	+	3200	protein_coding	copine II [Source:MGI Symbol;Acc:MGI:2387578]	-
ENSMUSG00000020121	195.155	183.731	174.568	96.4453	116.28	88.0074	184.485	100.244	0.883325	0.000146251	0.00169375	Srgap1	10	121780991	122047315	-	9132	protein_coding	SLIT-ROBO Rho GTPase activating protein 1 [Source:MGI Symbol;Acc:MGI:2152936]	-
ENSMUSG00000028111	261.965	309.205	286.913	134.791	93.0243	198.017	286.028	141.944	1.00533	0.000146501	0.00169378	Ctsk	3	95499256	95509362	+	1512	protein_coding	cathepsin K [Source:MGI Symbol;Acc:MGI:107823]	-
ENSMUSG00000079539	14.9443	10.755	8.64197	0	0	0	11.4471	0	5.78999	0.000146796	0.00169606	Obp2b	2	25737009	25740097	+	732	protein_coding	odorant binding protein 2B [Source:MGI Symbol;Acc:MGI:3651927]	-
ENSMUSG00000038608	381.52	490.247	392.346	221.94	294.985	238.02	421.371	251.648	0.744796	0.000148753	0.00171754	Dock10	1	80501073	80758527	-	18267	protein_coding	dedicator of cytokinesis 10 [Source:MGI Symbol;Acc:MGI:2146320]	-
ENSMUSG00000029338	549.424	609.448	641.234	391.591	379.441	422.036	600.036	397.689	0.592594	0.00014918	0.00172132	Antxr2	5	97882783	98031043	-	6655	protein_coding	anthrax toxin receptor 2 [Source:MGI Symbol;Acc:MGI:1919164]	-
ENSMUSG00000048078	738.426	872.945	1123.46	445.043	412.489	671.057	911.609	509.529	0.83765	0.000151926	0.00174725	Tenm4	7	96171246	96911093	+	21021	protein_coding	teneurin transmembrane protein 4 [Source:MGI Symbol;Acc:MGI:2447063]	-
ENSMUSG00000020902	215.374	165.806	264.444	91.7973	128.52	109.009	215.208	109.776	0.972537	0.000154272	0.00176841	Ntn1	11	68209364	68400823	-	6277	protein_coding	netrin 1 [Source:MGI Symbol;Acc:MGI:105088]	-
ENSMUSG00000022548	446.572	470.53	490	352.083	171.36	221.019	469.034	248.154	0.918421	0.000155145	0.00177493	Apod	16	31296192	31314808	-	2577	protein_coding	apolipoprotein D [Source:MGI Symbol;Acc:MGI:88056]	-
ENSMUSG00000027994	71.2053	88.7285	89.0123	41.8317	17.136	32.0027	82.982	30.3235	1.44769	0.000157482	0.00180049	Mcub	3	129914960	129970206	-	1318	protein_coding	mitochondrial calcium uniporter dominant negative beta subunit [Source:MGI Symbol;Acc:MGI:1914065]	-
ENSMUSG00000016024	134.499	189.108	181.481	89.4733	80.7842	90.0076	168.363	86.755	0.955344	0.000158666	0.00181047	Lbp	2	158306493	158332852	+	4831	protein_coding	lipopolysaccharide binding protein [Source:MGI Symbol;Acc:MGI:1098776]	-
ENSMUSG00000093812	54.5029	86.936	83.8271	23.2398	33.0481	27.0023	75.0887	27.7634	1.43766	0.00015905	0.00181367	Gm5627	9	102739648	102756685	+	931	lincRNA	predicted gene 5627 [Source:MGI Symbol;Acc:MGI:3645308]	-
ENSMUSG00000040061	125.708	99.4835	75.1852	39.5077	31.8241	50.0042	100.126	40.4453	1.30109	0.000160854	0.00183185	Plcb2	2	118707517	118728438	-	6597	protein_coding	phospholipase C, beta 2 [Source:MGI Symbol;Acc:MGI:107465]	-
ENSMUSG00000034390	450.967	381.801	404.444	223.102	266.833	280.024	412.404	256.653	0.683343	0.000161833	0.0018418	Cmip	8	117257064	117459430	+	6495	protein_coding	c-Maf inducing protein [Source:MGI Symbol;Acc:MGI:1921690]	-
ENSMUSG00000011256	336.687	381.801	343.086	228.912	168.912	234.02	353.858	210.615	0.746147	0.00016335	0.00185484	Adam19	11	46055992	46147343	+	7115	protein_coding	a disintegrin and metallopeptidase domain 19 (meltrin beta) [Source:MGI Symbol;Acc:MGI:105377]	-
ENSMUSG00000001520	136.257	179.249	212.593	113.875	56.3042	60.0051	176.033	76.7281	1.19972	0.000165933	0.0018799	Nrip2	6	128399296	128416427	+	3757	protein_coding	nuclear receptor interacting protein 2 [Source:MGI Symbol;Acc:MGI:1891884]	-
ENSMUSG00000029299	107.248	114.72	85.5555	59.2616	34.2721	33.0028	102.508	42.1788	1.28391	0.000166751	0.00188685	Abcg3	5	104935057	104982718	-	3550	protein_coding	ATP binding cassette subfamily G member 3 [Source:MGI Symbol;Acc:MGI:1351624]	-
ENSMUSG00000022438	683.923	510.861	588.518	307.928	443.089	269.023	594.434	340.013	0.808169	0.00016717	0.00189023	Parvb	15	84232043	84315688	+	4416	protein_coding	parvin, beta [Source:MGI Symbol;Acc:MGI:2153063]	-
ENSMUSG00000040828	24.6142	17.0287	31.1111	1.16199	4.89601	3.00025	24.2513	3.01942	3.01575	0.000169065	0.00190919	Catsperd	17	56628143	56664456	+	3590	protein_coding	cation channel sperm associated auxiliary subunit delta [Source:MGI Symbol;Acc:MGI:2147030]	-
ENSMUSG00000020261	576.675	735.819	709.506	385.781	499.393	375.032	674	420.069	0.683459	0.000170627	0.00192434	Slc36a1	11	55204350	55236330	+	5626	protein_coding	solute carrier family 36 (proton/amino acid symporter), member 1 [Source:MGI Symbol;Acc:MGI:2445299]	-
ENSMUSG00000074622	820.18	968.844	909.135	518.248	694.01	529.045	899.386	580.434	0.632826	0.000171699	0.0019345	Mafb	2	160363703	160367065	-	3363	protein_coding	v-maf musculoaponeurotic fibrosarcoma oncogene family, protein B (avian) [Source:MGI Symbol;Acc:MGI:104555]	TF_bZIP
ENSMUSG00000010095	1365.21	1015.45	1159.75	797.126	758.882	808.068	1180.14	788.025	0.582469	0.000172334	0.00193984	Slc3a2	19	8706882	8723369	-	3529	protein_coding	solute carrier family 3 (activators of dibasic and neutral amino acid transport), member 2 [Source:MGI Symbol;Acc:MGI:96955]	-
ENSMUSG00000051786	476.46	489.351	460.617	274.23	354.961	272.023	475.476	300.405	0.664233	0.000173289	0.00194683	Tubgcp6	15	89098357	89123112	-	11464	protein_coding	tubulin, gamma complex associated protein 6 [Source:MGI Symbol;Acc:MGI:2146071]	-
ENSMUSG00000026430	137.136	160.428	101.111	61.5855	57.5282	68.0057	132.892	62.3731	1.08851	0.000173741	0.00195065	Rassf5	1	131176410	131245258	-	3997	protein_coding	Ras association (RalGDS/AF-6) domain family member 5 [Source:MGI Symbol;Acc:MGI:1926375]	-
ENSMUSG00000011884	752.491	781.528	821.852	576.348	430.849	538.045	785.29	515.081	0.607624	0.000177124	0.00198481	Gltp	5	114669398	114690984	-	1762	protein_coding	glycolipid transfer protein [Source:MGI Symbol;Acc:MGI:1929253]	-
ENSMUSG00000107704	98.4568	75.2848	33.7037	26.7258	18.36	13.0011	69.1484	19.3623	1.84254	0.000180599	0.00201986	Gm36355	6	115529131	115536900	-	639	lincRNA	predicted gene, 36355 [Source:MGI Symbol;Acc:MGI:5595514]	-
ENSMUSG00000026458	124.829	118.305	123.58	63.9095	36.7201	66.0056	122.238	55.5451	1.13189	0.000182254	0.00203578	Ppfia4	1	134296783	134332928	-	6572	protein_coding	protein tyrosine phosphatase, receptor type, f polypeptide (PTPRF), interacting protein (liprin), alpha 4 [Source:MGI Symbol;Acc:MGI:1915757]	-
ENSMUSG00000066361	169.662	169.391	190.123	73.2054	48.9601	116.01	176.392	79.3918	1.14354	0.000186054	0.00207028	Serpina3c	12	104146382	104153870	-	2213	protein_coding	serine (or cysteine) peptidase inhibitor, clade A, member 3C [Source:MGI Symbol;Acc:MGI:102848]	-
ENSMUSG00000078153	678.648	366.565	564.321	255.638	304.777	323.027	536.511	294.481	0.865022	0.000186418	0.00207301	Psme2b	11	48945354	48946190	-	837	protein_coding	protease (prosome, macropain) activator subunit 2B [Source:MGI Symbol;Acc:MGI:1341073]	-
ENSMUSG00000031283	220.649	172.08	178.025	91.7973	117.504	99.0084	190.251	102.77	0.89009	0.000188159	0.00208706	Chrdl1	X	143285674	143394262	-	6758	protein_coding	chordin-like 1 [Source:MGI Symbol;Acc:MGI:1933172]	-
ENSMUSG00000074677	21.977	28.6799	20.7407	2.32398	3.67201	4.00034	23.7992	3.33211	2.82883	0.000191157	0.00211897	Sirpb1c	3	15795145	15848528	-	3682	protein_coding	signal-regulatory protein beta 1C [Source:MGI Symbol;Acc:MGI:3807521]	-
ENSMUSG00000045573	78.238	86.936	109.753	12.7819	48.9601	30.0025	91.6423	30.5815	1.58782	0.000193157	0.00213708	Penk	4	4133531	4138819	-	1634	protein_coding	preproenkephalin [Source:MGI Symbol;Acc:MGI:104629]	-
ENSMUSG00000026674	1003.03	1092.53	1122.59	654.201	772.346	785.066	1072.72	737.204	0.540819	0.000193551	0.00214008	Ddr2	1	169972307	170110762	-	9264	protein_coding	discoidin domain receptor family, member 2 [Source:MGI Symbol;Acc:MGI:1345277]	-
ENSMUSG00000021226	1005.67	1171.4	1769.01	757.618	810.29	769.065	1315.36	778.991	0.755957	0.000193952	0.00214316	Acot2	12	83987861	83993873	+	2196	protein_coding	acyl-CoA thioesterase 2 [Source:MGI Symbol;Acc:MGI:2159605]	-
ENSMUSG00000030536	2761.18	3222.91	3043.7	1862.67	2389.25	1961.17	3009.26	2071.03	0.539327	0.000195124	0.00215474	Iqgap1	7	80711583	80825974	-	16538	protein_coding	IQ motif containing GTPase activating protein 1 [Source:MGI Symbol;Acc:MGI:1352757]	-
ENSMUSG00000034595	727.877	554.777	615.308	318.386	298.657	479.04	632.654	365.361	0.789689	0.000196265	0.00216597	Ppp1r18	17	35865593	35875596	+	4317	protein_coding	protein phosphatase 1, regulatory subunit 18 [Source:MGI Symbol;Acc:MGI:1923698]	-
ENSMUSG00000020044	4107.93	4972.38	6338.89	2537.79	3924.15	2726.23	5139.73	3062.72	0.747081	0.000196465	0.00216682	Timp3	10	86300372	86349506	+	8144	protein_coding	tissue inhibitor of metalloproteinase 3 [Source:MGI Symbol;Acc:MGI:98754]	-
ENSMUSG00000095115	1017.97	846.954	959.259	597.263	647.498	682.058	941.395	642.273	0.551236	0.000198239	0.00217951	Itpripl2	7	118485111	118491975	-	6865	protein_coding	inositol 1,4,5-triphosphate receptor interacting protein-like 2 [Source:MGI Symbol;Acc:MGI:2442416]	-
ENSMUSG00000035547	103.731	106.653	95.0617	45.3177	39.1681	55.0046	101.815	46.4968	1.12504	0.000198531	0.00218134	Capn5	7	98121559	98178274	-	5485	protein_coding	calpain 5 [Source:MGI Symbol;Acc:MGI:1100859]	-
ENSMUSG00000039899	751.612	615.722	555.679	244.018	481.033	316.027	641.004	347.026	0.886532	0.000201723	0.00221502	Fgl2	5	21372642	21378374	+	3788	protein_coding	fibrinogen-like protein 2 [Source:MGI Symbol;Acc:MGI:103266]	-
ENSMUSG00000038331	45.7121	57.3598	57.9012	12.7819	23.2561	16.0014	53.6577	17.3464	1.63478	0.000203422	0.00223228	Satb2	1	56793981	56978650	-	6788	protein_coding	special AT-rich sequence binding protein 2 [Source:MGI Symbol;Acc:MGI:2679336]	CUT
ENSMUSG00000038167	224.165	276.94	378.518	191.729	130.968	130.011	293.208	150.903	0.959423	0.000203873	0.00223582	Plekhg6	6	125362660	125380793	-	3299	protein_coding	pleckstrin homology domain containing, family G (with RhoGef domain) member 6 [Source:MGI Symbol;Acc:MGI:2682298]	-
ENSMUSG00000040528	47.4702	64.5298	40.6173	12.7819	14.688	19.0016	50.8724	15.4905	1.70791	0.000205091	0.00224778	Milr1	11	106751226	106768794	+	2474	protein_coding	mast cell immunoglobulin like receptor 1 [Source:MGI Symbol;Acc:MGI:2685731]	-
ENSMUSG00000028600	718.207	714.309	833.95	268.42	588.746	339.029	755.489	398.731	0.923456	0.00020621	0.00225862	Podn	4	108014791	108096445	-	4270	protein_coding	podocan [Source:MGI Symbol;Acc:MGI:2674939]	-
ENSMUSG00000025277	861.497	797.66	807.16	462.472	648.722	460.039	822.106	523.744	0.651859	0.000206824	0.00226393	Abhd6	14	8002902	8056763	+	2365	protein_coding	abhydrolase domain containing 6 [Source:MGI Symbol;Acc:MGI:1913332]	-
ENSMUSG00000019944	320.864	275.148	420	132.467	241.129	139.012	338.67	170.869	0.990126	0.000209501	0.00228893	Rhobtb1	10	69151434	69291791	+	6075	protein_coding	Rho-related BTB domain containing 1 [Source:MGI Symbol;Acc:MGI:1916538]	-
ENSMUSG00000049502	708.537	621.996	862.469	503.142	472.465	426.036	731.001	467.214	0.646636	0.000215077	0.00234839	Dtx3l	16	35926511	35939151	-	5725	protein_coding	deltex 3-like, E3 ubiquitin ligase [Source:MGI Symbol;Acc:MGI:2656973]	-
ENSMUSG00000048988	24.6142	10.755	23.3333	1.16199	2.44801	0	19.5675	1.20333	4.0974	0.000215389	0.00235032	Elfn1	5	139907943	139974722	+	4172	protein_coding	leucine rich repeat and fibronectin type III, extracellular 1 [Source:MGI Symbol;Acc:MGI:2442479]	-
ENSMUSG00000078942	78.238	71.6998	73.4568	39.5077	25.7041	17.0014	74.4648	27.4044	1.45056	0.000216672	0.0023599	Naip6	13	100281121	100317674	-	6827	protein_coding	NLR family, apoptosis inhibitory protein 6 [Source:MGI Symbol;Acc:MGI:1298222]	-
ENSMUSG00000061046	101.094	103.068	119.259	52.2896	31.8241	58.0049	107.807	47.3729	1.17941	0.000219173	0.00238269	Haghl	17	25779843	25785673	-	2643	protein_coding	hydroxyacylglutathione hydrolase-like [Source:MGI Symbol;Acc:MGI:1919877]	-
ENSMUSG00000032172	81.7543	100.38	52.716	19.7539	23.2561	38.0032	78.2833	27.0044	1.52527	0.000222487	0.00241721	Olfm2	9	20667690	20746349	-	2665	protein_coding	olfactomedin 2 [Source:MGI Symbol;Acc:MGI:3045350]	-
ENSMUSG00000027048	3.51631	2.68874	67.4074	0	1.224	0	24.5375	0.408001	5.92927	0.000225917	0.00245143	Abcb11	2	69238282	69342616	-	5146	protein_coding	ATP-binding cassette, sub-family B (MDR/TAP), member 11 [Source:MGI Symbol;Acc:MGI:1351619]	-
ENSMUSG00000024889	423.716	366.565	428.642	256.8	223.993	284.024	406.308	254.939	0.670581	0.000227103	0.00246278	Rce1	19	4622591	4625641	-	2083	protein_coding	Ras converting CAAX endopeptidase 1 [Source:MGI Symbol;Acc:MGI:1336895]	-
ENSMUSG00000029217	81.7543	66.3223	63.9506	19.7539	13.464	37.0031	70.6757	23.407	1.57781	0.000229253	0.00248208	Tec	5	72755716	72868483	-	3744	protein_coding	tec protein tyrosine kinase [Source:MGI Symbol;Acc:MGI:98662]	-
ENSMUSG00000020810	743.7	794.075	814.938	577.51	471.241	549.046	784.238	532.599	0.557614	0.000231229	0.00249976	Cygb	11	116645595	116654313	-	2331	protein_coding	cytoglobin [Source:MGI Symbol;Acc:MGI:2149481]	-
ENSMUSG00000006390	469.428	464.256	438.148	268.42	247.249	342.029	457.277	285.899	0.674835	0.000232826	0.00251547	Elovl1	4	118428093	118432953	+	2726	protein_coding	elongation of very long chain fatty acids (FEN1/Elo2, SUR4/Elo3, yeast)-like 1 [Source:MGI Symbol;Acc:MGI:1858959]	-
ENSMUSG00000090272	786.775	832.614	639.506	519.41	435.745	515.044	752.965	490.066	0.618769	0.00023623	0.00254819	Mndal	1	173849126	173942491	-	3628	protein_coding	myeloid nuclear differentiation antigen like [Source:MGI Symbol;Acc:MGI:3780953]	-
ENSMUSG00000017631	552.061	543.126	585.061	341.625	422.281	271.023	560.083	344.976	0.701697	0.000236292	0.00254819	Abr	11	76416734	76622314	-	9730	protein_coding	active BCR-related gene [Source:MGI Symbol;Acc:MGI:107771]	-
ENSMUSG00000099974	44.833	25.9912	30.2469	5.80996	7.34402	9.00076	33.6904	7.38491	2.18229	0.000238761	0.00257323	Bcl2a1d	9	88723285	88731914	-	863	protein_coding	B cell leukemia/lymphoma 2 related protein A1d [Source:MGI Symbol;Acc:MGI:1278325]	-
ENSMUSG00000035273	136.257	97.691	82.9629	31.3738	26.9281	61.0052	105.637	39.769	1.39805	0.000241071	0.00259407	Hpse	5	100679484	100719716	-	3516	protein_coding	heparanase [Source:MGI Symbol;Acc:MGI:1343124]	-
ENSMUSG00000047810	249.658	202.552	163.333	102.255	104.04	122.01	205.181	109.435	0.904601	0.000241261	0.00259407	Ccdc88b	19	6844623	6858211	-	4959	protein_coding	coiled-coil domain containing 88B [Source:MGI Symbol;Acc:MGI:1925567]	-
ENSMUSG00000018920	276.91	201.656	187.531	145.249	105.264	91.0077	222.032	113.84	0.965998	0.000241289	0.00259407	Cxcl16	11	70453983	70459984	-	3021	protein_coding	chemokine (C-X-C motif) ligand 16 [Source:MGI Symbol;Acc:MGI:1932682]	-
ENSMUSG00000061068	87.9078	66.3223	77.7777	34.8597	29.3761	32.0027	77.336	32.0795	1.26899	0.000243028	0.00261117	Mcpt4	14	56059629	56062313	-	1108	protein_coding	mast cell protease 4 [Source:MGI Symbol;Acc:MGI:96940]	-
ENSMUSG00000025648	192.518	170.287	250.617	90.6353	132.192	96.0081	204.474	106.279	0.947107	0.000247266	0.00265182	Pfkfb4	9	108991778	109032228	+	4875	protein_coding	6-phosphofructo-2-kinase/fructose-2,6-biphosphatase 4 [Source:MGI Symbol;Acc:MGI:2687284]	-
ENSMUSG00000021903	1597.29	1572.02	2198.52	1306.08	1003.68	614.052	1789.27	974.604	0.877254	0.00025047	0.00267796	Galnt15	14	32028989	32062197	+	6326	protein_coding	polypeptide N-acetylgalactosaminyltransferase 15 [Source:MGI Symbol;Acc:MGI:1926004]	-
ENSMUSG00000028459	130.983	115.616	91.6049	62.7475	31.8241	51.0043	112.734	48.5253	1.21261	0.000250682	0.00267858	Cd72	4	43446462	43454628	-	3422	protein_coding	CD72 antigen [Source:MGI Symbol;Acc:MGI:88345]	-
ENSMUSG00000098176	30.7677	44.8124	39.7531	9.29593	12.24	9.00076	38.4444	10.1789	1.92313	0.000252325	0.0026945	Ccdc166	15	75979872	75982455	-	2584	protein_coding	coiled-coil domain containing 166 [Source:MGI Symbol;Acc:MGI:1925902]	-
ENSMUSG00000020738	376.245	146.985	464.074	171.975	126.072	114.01	329.101	137.352	1.26182	0.000256558	0.00273636	Sumo2	11	115523102	115536276	-	1736	protein_coding	small ubiquitin-like modifier 2 [Source:MGI Symbol;Acc:MGI:2158813]	-
ENSMUSG00000030859	7.03263	12.5475	12.0988	0	0	0	10.5596	0	5.67366	0.000257871	0.00274869	Fam24a	7	131333864	131336927	+	851	protein_coding	family with sequence similarity 24, member A [Source:MGI Symbol;Acc:MGI:1915473]	-
ENSMUSG00000020430	735.789	759.122	807.16	486.874	541.009	562.047	767.357	529.977	0.533515	0.000265483	0.00281804	Pes1	11	3963975	3980004	+	3024	protein_coding	pescadillo ribosomal biogenesis factor 1 [Source:MGI Symbol;Acc:MGI:1890613]	-
ENSMUSG00000011008	51.8656	57.3598	44.0741	16.2679	18.36	17.0014	51.0998	17.2098	1.57079	0.000265506	0.00281804	Mcoln2	3	146149833	146195513	+	3288	protein_coding	mucolipin 2 [Source:MGI Symbol;Acc:MGI:1915529]	-
ENSMUSG00000032554	265.482	276.044	420	162.679	115.056	210.018	320.509	162.584	0.975792	0.000269177	0.00285181	Trf	9	103204001	103230444	-	3320	protein_coding	transferrin [Source:MGI Symbol;Acc:MGI:98821]	-
ENSMUSG00000017057	122.192	128.163	122.716	59.2616	45.2881	75.0063	124.357	59.852	1.04808	0.000270263	0.00286157	Il13ra1	X	36112110	36171259	+	3712	protein_coding	interleukin 13 receptor, alpha 1 [Source:MGI Symbol;Acc:MGI:105052]	-
ENSMUSG00000046711	393.827	325.338	338.765	212.644	183.6	247.021	352.643	214.422	0.71521	0.000270515	0.00286251	Hmga1	17	27556497	27563674	+	2125	protein_coding	high mobility group AT-hook 1 [Source:MGI Symbol;Acc:MGI:96160]	HMGI/HMGY
ENSMUSG00000068794	159.113	353.122	159.012	62.7475	112.608	104.009	223.749	93.1215	1.26396	0.000271009	0.002866	Col28a1	6	7997808	8192617	-	4904	protein_coding	collagen, type XXVIII, alpha 1 [Source:MGI Symbol;Acc:MGI:2685312]	-
ENSMUSG00000018168	72.0844	66.3223	50.1234	18.5919	29.3761	20.0017	62.8434	22.6565	1.47734	0.000272563	0.00288069	Ikzf3	11	98464902	98546031	-	8754	protein_coding	IKAROS family zinc finger 3 [Source:MGI Symbol;Acc:MGI:1342542]	zf-C2H2
ENSMUSG00000027750	4789.22	7361.78	4667.53	2423.91	3674.46	3760.32	5606.17	3286.23	0.77049	0.000274142	0.00288706	Postn	3	54361109	54391037	+	8702	protein_coding	periostin, osteoblast specific factor [Source:MGI Symbol;Acc:MGI:1926321]	-
ENSMUSG00000040205	14.9443	22.4062	15.5555	1.16199	0	1.00008	17.6354	0.720692	4.57051	0.000279644	0.00293954	Cuzd1	7	131308554	131322292	-	2256	protein_coding	CUB and zona pellucida-like domains 1 [Source:MGI Symbol;Acc:MGI:1202881]	-
ENSMUSG00000039853	152.96	146.985	129.63	49.9656	26.9281	91.0077	143.191	55.9671	1.34442	0.000282769	0.00296525	Trim14	4	46493781	46536141	-	4338	protein_coding	tripartite motif-containing 14 [Source:MGI Symbol;Acc:MGI:1921985]	-
ENSMUSG00000036040	28.1305	45.7086	50.9876	11.6199	8.56802	13.0011	41.6089	11.063	1.90355	0.000283084	0.00296647	Adamtsl2	2	27079379	27108981	+	7993	protein_coding	ADAMTS-like 2 [Source:MGI Symbol;Acc:MGI:1925044]	-
ENSMUSG00000032312	752.491	727.753	694.815	478.74	487.153	540.046	725.019	501.98	0.529501	0.000283224	0.00296647	Csk	9	57626646	57653631	-	3737	protein_coding	c-src tyrosine kinase [Source:MGI Symbol;Acc:MGI:88537]	-
ENSMUSG00000075028	185.486	186.419	171.975	106.903	97.9203	106.009	181.293	103.611	0.806194	0.000287311	0.00300747	Prdm11	2	92965151	93046167	-	17044	protein_coding	PR domain containing 11 [Source:MGI Symbol;Acc:MGI:2685553]	-
ENSMUSG00000006014	202.188	116.512	108.025	52.2896	55.0801	78.0066	142.242	61.7921	1.19828	0.000290515	0.00303885	Prg4	1	150449412	150466165	-	4280	protein_coding	proteoglycan 4 (megakaryocyte stimulating factor, articular superficial zone protein) [Source:MGI Symbol;Acc:MGI:1891344]	-
ENSMUSG00000002844	648.76	673.082	754.444	467.12	450.433	501.042	692.095	472.865	0.548868	0.000290656	0.00303885	Adprh	16	38444030	38452703	-	2966	protein_coding	ADP-ribosylarginine hydrolase [Source:MGI Symbol;Acc:MGI:1098234]	-
ENSMUSG00000026615	2231.98	2531.9	2832.84	1625.63	1935.15	1724.15	2532.24	1761.64	0.523688	0.000292931	0.00305715	Eprs	1	185363044	185428360	+	18102	protein_coding	glutamyl-prolyl-tRNA synthetase [Source:MGI Symbol;Acc:MGI:97838]	-
ENSMUSG00000035713	186.365	178.353	165.062	80.1774	118.728	86.0073	176.593	94.971	0.898054	0.000293912	0.00306373	Usp35	7	97309380	97332020	-	5288	protein_coding	ubiquitin specific peptidase 35 [Source:MGI Symbol;Acc:MGI:2685339]	-
ENSMUSG00000090124	52.7447	86.0398	63.9506	15.1059	20.8081	33.0028	67.5783	22.9722	1.54547	0.000295802	0.00307976	Ugt1a7c	1	88095062	88220002	+	4219	protein_coding	UDP glucuronosyltransferase 1 family, polypeptide A7C [Source:MGI Symbol;Acc:MGI:3032636]	-
ENSMUSG00000070867	173.178	146.985	162.469	84.8254	94.2483	87.0073	160.877	88.6937	0.860035	0.000296302	0.00308313	Trabd2b	4	114406724	114615098	+	6617	protein_coding	TraB domain containing 2B [Source:MGI Symbol;Acc:MGI:3650152]	-
ENSMUSG00000024085	1279.06	1382.01	1264.32	711.139	1062.43	760.064	1308.46	844.546	0.632422	0.000296804	0.00308651	Man2a1	17	64600736	64755110	+	7223	protein_coding	mannosidase 2, alpha 1 [Source:MGI Symbol;Acc:MGI:104669]	-
ENSMUSG00000028063	1785.41	1353.33	1690.37	844.768	1173.82	1106.09	1609.7	1041.56	0.62805	0.000297328	0.00309013	Lmna	3	88480147	88509956	-	5838	protein_coding	lamin A [Source:MGI Symbol;Acc:MGI:96794]	-
ENSMUSG00000031266	156.476	160.428	152.099	59.2616	102.816	77.0065	156.334	79.6948	0.974485	0.000300319	0.0031138	Gla	X	134588149	134601125	-	3265	protein_coding	galactosidase, alpha [Source:MGI Symbol;Acc:MGI:1347344]	-
ENSMUSG00000000627	52.7447	39.4349	36.2963	13.9439	14.688	8.00068	42.8253	12.2109	1.82287	0.000307095	0.0031784	Sema4f	6	82911885	82939769	-	5290	protein_coding	sema domain, immunoglobulin domain (Ig), TM domain, and short cytoplasmic domain [Source:MGI Symbol;Acc:MGI:1340055]	-
ENSMUSG00000030779	1574.43	1828.34	1697.28	1257.27	913.106	1235.1	1700.02	1135.16	0.582045	0.000307486	0.00318057	Rbbp6	7	122965686	123002557	+	12915	protein_coding	retinoblastoma binding protein 6, ubiquitin ligase [Source:MGI Symbol;Acc:MGI:894835]	-
ENSMUSG00000004508	438.66	499.21	609.259	288.174	370.873	295.025	515.71	318.024	0.698731	0.000308264	0.00318485	Gab2	7	97081586	97308946	+	6168	protein_coding	growth factor receptor bound protein 2-associated protein 2 [Source:MGI Symbol;Acc:MGI:1333854]	-
ENSMUSG00000030144	89.666	51.0861	37.1605	10.4579	25.7041	14.0012	59.3042	16.7211	1.83436	0.000309089	0.00318975	Clec4d	6	123262111	123275265	+	1599	protein_coding	C-type lectin domain family 4, member d [Source:MGI Symbol;Acc:MGI:1298389]	-
ENSMUSG00000029313	910.725	1175.88	1311.85	647.229	712.37	821.069	1132.82	726.889	0.639499	0.000309104	0.00318975	Aff1	5	103692374	103855322	+	9458	protein_coding	AF4/FMR2 family, member 1 [Source:MGI Symbol;Acc:MGI:1100819]	AF-4
ENSMUSG00000026879	34419.4	28325.9	38216.5	19328.6	19584.1	27006.3	33654	21973	0.615004	0.000315112	0.00324601	Gsn	2	35256380	35307892	+	3157	protein_coding	gelsolin [Source:MGI Symbol;Acc:MGI:95851]	-
ENSMUSG00000040907	299.766	281.422	361.234	125.495	62.4242	217.018	314.141	134.979	1.21322	0.000317543	0.00326719	Atp1a3	7	24978167	25005958	-	5958	protein_coding	ATPase, Na+/K+ transporting, alpha 3 polypeptide [Source:MGI Symbol;Acc:MGI:88107]	-
ENSMUSG00000030921	581.95	587.042	422.592	347.435	242.353	351.03	530.528	313.606	0.756775	0.000318053	0.00327052	Trim30a	7	104409025	104465193	-	4111	protein_coding	tripartite motif-containing 30A [Source:MGI Symbol;Acc:MGI:98178]	-
ENSMUSG00000110390	32.5259	22.4062	31.9753	8.13394	6.12002	2.00017	28.9691	5.41804	2.44359	0.000318679	0.00327503	Gm45869	6	126549869	126556169	-	1704	lincRNA	predicted gene 45869 [Source:MGI Symbol;Acc:MGI:5804984]	-
ENSMUSG00000036395	517.777	524.305	929.876	363.703	313.345	409.035	657.319	362.028	0.859741	0.000319198	0.00327651	Glb1l2	9	26763044	26806468	-	9043	protein_coding	galactosidase, beta 1-like 2 [Source:MGI Symbol;Acc:MGI:2388283]	-
ENSMUSG00000031662	94.9405	78.8698	79.5061	26.7258	33.0481	46.0039	84.4388	35.2593	1.25241	0.000320725	0.00329025	Snx20	8	88626563	88636128	-	6439	protein_coding	sorting nexin 20 [Source:MGI Symbol;Acc:MGI:1918857]	-
ENSMUSG00000032310	4.39539	1.79249	62.2222	0	0	1.00008	22.8034	0.333361	5.82357	0.000325955	0.00334195	Cyp1a2	9	57676937	57683703	-	2013	protein_coding	cytochrome P450, family 1, subfamily a, polypeptide 2 [Source:MGI Symbol;Acc:MGI:88589]	-
ENSMUSG00000027254	225.923	219.581	241.975	103.417	160.344	125.011	229.16	129.591	0.82434	0.000326634	0.00334695	Map1a	2	121289600	121310832	+	12166	protein_coding	microtubule-associated protein 1 A [Source:MGI Symbol;Acc:MGI:1306776]	-
ENSMUSG00000094796	35.1631	35.8499	31.1111	12.7819	4.89601	6.00051	34.0414	7.89281	2.1121	0.000329669	0.00337409	BC147527	13	120300392	120308779	+	1595	protein_coding	cDNA sequence BC147527 [Source:MGI Symbol;Acc:MGI:4840510]	-
ENSMUSG00000006356	1642.12	2307.84	2469.01	1356.04	1346.4	1497.13	2139.66	1399.86	0.611888	0.000342323	0.00349541	Crip2	12	113140236	113145506	+	2099	protein_coding	cysteine rich protein 2 [Source:MGI Symbol;Acc:MGI:1915587]	-
ENSMUSG00000092009	4.39539	13.4437	13.8272	0	0	0	10.5554	0	5.67314	0.000344095	0.00350955	Myh15	16	49057486	49199104	+	6340	protein_coding	myosin, heavy chain 15 [Source:MGI Symbol;Acc:MGI:3643515]	-
ENSMUSG00000032372	57.1401	78.8698	97.6543	40.6697	24.4801	23.0019	77.888	29.3839	1.41002	0.000344109	0.00350955	Plscr2	9	92275602	92297752	+	3180	protein_coding	phospholipid scramblase 2 [Source:MGI Symbol;Acc:MGI:1270860]	-
ENSMUSG00000049152	8.79078	17.9249	72.5926	6.97195	0	2.00017	33.1028	2.99071	3.46851	0.000348304	0.00354613	Ugt3a2	15	9335550	9370955	+	3102	protein_coding	UDP glycosyltransferases 3 family, polypeptide A2 [Source:MGI Symbol;Acc:MGI:2145969]	-
ENSMUSG00000030737	1093.57	1042.34	1125.18	649.553	701.354	865.073	1087.03	738.66	0.55631	0.000349994	0.00356126	Slco2b1	7	99657804	99711340	-	5958	protein_coding	solute carrier organic anion transporter family, member 2b1 [Source:MGI Symbol;Acc:MGI:1351872]	-
ENSMUSG00000026822	47.4702	79.766	64.8148	31.3738	19.5841	11.0009	64.017	20.6529	1.64204	0.000351107	0.00357051	Lcn2	2	32384633	32388252	-	2623	protein_coding	lipocalin 2 [Source:MGI Symbol;Acc:MGI:96757]	-
ENSMUSG00000031916	601.29	573.598	525.432	347.435	412.489	384.032	566.773	381.319	0.571962	0.000355087	0.00360469	Cog8	8	107046289	107056689	-	4637	protein_coding	component of oligomeric golgi complex 8 [Source:MGI Symbol;Acc:MGI:2142885]	-
ENSMUSG00000089809	91.4241	87.8323	68.2716	40.6697	36.7201	29.0024	82.5093	35.4641	1.22256	0.00035646	0.00361443	Rasgef1b	5	99217426	99729065	-	13805	protein_coding	RasGEF domain family, member 1B [Source:MGI Symbol;Acc:MGI:2443755]	-
ENSMUSG00000089783	108.127	51.0861	82.0987	27.8878	9.79203	37.0031	80.4372	24.8943	1.67972	0.000364447	0.00367835	Gm454	5	138203609	138207308	-	751	lincRNA	predicted gene 454 [Source:MGI Symbol;Acc:MGI:2685300]	-
ENSMUSG00000036596	79.117	79.766	67.4074	13.9439	23.2561	42.0035	75.4302	26.4012	1.50121	0.000368692	0.00371261	Cpz	5	35502218	35525698	-	2245	protein_coding	carboxypeptidase Z [Source:MGI Symbol;Acc:MGI:88487]	-
ENSMUSG00000024843	412.288	325.338	550.494	247.504	257.041	250.021	429.373	251.522	0.77196	0.000370688	0.00373057	Chka	19	3851773	3894369	+	12024	protein_coding	choline kinase alpha [Source:MGI Symbol;Acc:MGI:107760]	-
ENSMUSG00000057969	239.109	272.459	343.95	176.623	153	173.015	285.173	167.546	0.76662	0.000372242	0.0037419	Sema3b	9	107597674	107609229	-	4777	protein_coding	sema domain, immunoglobulin domain (Ig), short basic domain, secreted, (semaphorin) 3B [Source:MGI Symbol;Acc:MGI:107561]	-
ENSMUSG00000004207	42026.1	44632.2	42826.2	33826.7	30210.8	33820.9	43161.5	32619.5	0.403993	0.000374917	0.00376142	Psap	10	60277627	60302597	+	2744	protein_coding	prosaposin [Source:MGI Symbol;Acc:MGI:97783]	-
ENSMUSG00000040033	1170.05	907.002	889.259	654.201	619.346	709.06	988.772	660.869	0.580687	0.000375044	0.00376142	Stat2	10	128270559	128292849	+	5926	protein_coding	signal transducer and activator of transcription 2 [Source:MGI Symbol;Acc:MGI:103039]	STAT
ENSMUSG00000105419	75.6007	108.446	70	40.6697	37.9441	26.0022	84.6822	34.872	1.28575	0.000378338	0.00379227	Gm43205	3	36097177	36099144	+	1968	TEC	predicted gene 43205 [Source:MGI Symbol;Acc:MGI:5663342]	-
ENSMUSG00000020101	1161.26	1230.55	1186.54	874.979	667.082	893.075	1192.78	811.712	0.554375	0.000380847	0.00381305	Vsir	10	60346851	60372684	+	5014	protein_coding	V-set immunoregulatory receptor [Source:MGI Symbol;Acc:MGI:1921298]	-
ENSMUSG00000004267	86.1497	75.2848	82.9629	23.2398	46.5121	31.0026	81.4658	33.5849	1.28338	0.000382108	0.00382307	Eno2	6	124760053	124769673	-	4705	protein_coding	enolase 2, gamma neuronal [Source:MGI Symbol;Acc:MGI:95394]	-
ENSMUSG00000055866	699.746	984.976	973.95	320.71	686.666	427.036	886.224	478.137	0.891208	0.000385762	0.00385343	Per2	1	91415982	91459324	-	5856	protein_coding	period circadian clock 2 [Source:MGI Symbol;Acc:MGI:1195265]	-
ENSMUSG00000045838	227.681	244.676	541.852	205.672	124.848	112.009	338.069	147.51	1.1979	0.000387302	0.0038644	Ccdc9b	2	118754158	118762661	-	4779	protein_coding	coiled-coil domain containing 9B [Source:MGI Symbol;Acc:MGI:2685199]	-
ENSMUSG00000027508	242.626	334.3	290.37	130.143	179.928	187.016	289.099	165.696	0.801708	0.000389692	0.00388602	Pag1	3	9687479	9833679	-	9580	protein_coding	phosphoprotein associated with glycosphingolipid microdomains 1 [Source:MGI Symbol;Acc:MGI:2443160]	-
ENSMUSG00000043822	293.612	233.024	276.543	167.327	143.208	173.015	267.727	161.183	0.730498	0.000392563	0.00391019	Adamtsl5	10	80339110	80348412	-	4722	protein_coding	ADAMTS-like 5 [Source:MGI Symbol;Acc:MGI:1913798]	-
ENSMUSG00000041797	423.716	593.316	552.222	323.034	341.497	339.029	523.085	334.52	0.64484	0.000395822	0.00393817	Abca9	11	110100749	110168196	-	8048	protein_coding	ATP-binding cassette, sub-family A (ABC1), member 9 [Source:MGI Symbol;Acc:MGI:2386796]	-
ENSMUSG00000045382	143.29	166.702	116.667	94.1213	50.1841	53.0045	142.219	65.77	1.11401	0.000401227	0.00398741	Cxcr4	1	128588199	128592293	-	1808	protein_coding	chemokine (C-X-C motif) receptor 4 [Source:MGI Symbol;Acc:MGI:109563]	-
ENSMUSG00000066151	667.22	619.307	699.136	450.853	482.257	448.038	661.888	460.383	0.52431	0.000403199	0.00400245	Fkbp15	4	62300342	62360548	-	7515	protein_coding	FK506 binding protein 15 [Source:MGI Symbol;Acc:MGI:2444782]	-
ENSMUSG00000028024	1219.28	1037.85	1123.46	709.977	599.762	893.075	1126.86	734.271	0.616591	0.000407591	0.00403688	Enpep	3	129269175	129332720	-	4706	protein_coding	glutamyl aminopeptidase [Source:MGI Symbol;Acc:MGI:106645]	-
ENSMUSG00000022769	166.146	90.521	102.839	46.4796	39.1681	67.0057	119.835	50.8845	1.22929	0.00040863	0.00404488	Sdf2l1	16	17130138	17132383	-	1108	protein_coding	stromal cell-derived factor 2-like 1 [Source:MGI Symbol;Acc:MGI:2149842]	-
ENSMUSG00000029070	507.228	667.704	602.345	422.965	274.177	386.033	592.426	361.058	0.713201	0.000409674	0.00405292	Mxra8	4	155839680	155844088	+	2918	protein_coding	matrix-remodelling associated 8 [Source:MGI Symbol;Acc:MGI:1922011]	-
ENSMUSG00000030742	52.7447	50.1899	40.6173	16.2679	13.464	18.0015	47.8506	15.9111	1.58276	0.000410846	0.00406222	Lat	7	126363824	126369570	-	2767	protein_coding	linker for activation of T cells [Source:MGI Symbol;Acc:MGI:1342293]	-
ENSMUSG00000070390	79.9961	76.181	68.2716	29.0498	20.8081	40.0034	74.8162	29.9537	1.31001	0.000417656	0.0041179	Nlrp1b	11	71153102	71230733	-	6305	protein_coding	NLR family, pyrin domain containing 1B [Source:MGI Symbol;Acc:MGI:3582959]	-
ENSMUSG00000056290	131.862	94.106	59.6296	41.8317	26.9281	42.0035	95.1991	36.9211	1.36193	0.000419066	0.00412715	Ms4a4b	19	11443553	11463549	+	5274	protein_coding	membrane-spanning 4-domains, subfamily A, member 4B [Source:MGI Symbol;Acc:MGI:1913083]	-
ENSMUSG00000025197	2.63723	12.5475	71.7284	3.48597	1.224	0	28.971	1.56999	4.24211	0.000420741	0.00414131	Cyp2c23	19	44005022	44029208	-	2158	protein_coding	cytochrome P450, family 2, subfamily c, polypeptide 23 [Source:MGI Symbol;Acc:MGI:1888897]	-
ENSMUSG00000021054	248.779	371.943	330.123	192.891	195.841	177.015	316.948	188.582	0.749867	0.000421039	0.00414191	Sgpp1	12	75714249	75735729	-	5649	protein_coding	sphingosine-1-phosphate phosphatase 1 [Source:MGI Symbol;Acc:MGI:2135760]	-
ENSMUSG00000029439	1170.93	1239.51	1134.69	849.416	678.098	903.076	1181.71	810.197	0.543523	0.000421964	0.00414868	Sfswap	5	129501221	129571384	+	8000	protein_coding	splicing factor SWAP [Source:MGI Symbol;Acc:MGI:101760]	-
ENSMUSG00000052040	1601.68	1481.5	1839.01	1191.04	1206.87	1089.09	1640.73	1162.33	0.497743	0.000422919	0.00415573	Klf13	7	63886351	63938915	-	7531	protein_coding	Kruppel-like factor 13 [Source:MGI Symbol;Acc:MGI:1354948]	zf-C2H2
ENSMUSG00000050022	101.973	82.4548	87.2839	39.5077	45.2881	42.0035	90.5706	42.2665	1.10038	0.000427591	0.00419457	Amz1	5	140724127	140761439	+	6697	protein_coding	archaelysin family metallopeptidase 1 [Source:MGI Symbol;Acc:MGI:2442258]	-
ENSMUSG00000085180	90.5451	86.0398	53.5802	36.0217	23.2561	31.0026	76.7217	30.0935	1.34724	0.000431517	0.0042307	AI838599	4	3242055	3258092	+	4243	lincRNA	expressed sequence AI838599 [Source:MGI Symbol;Acc:MGI:3510989]	-
ENSMUSG00000001155	2.63723	1.79249	63.0864	1.16199	0	0	22.5054	0.38733	5.80456	0.000438519	0.00428734	Ftcd	10	76575648	76590338	+	3192	protein_coding	formiminotransferase cyclodeaminase [Source:MGI Symbol;Acc:MGI:1339962]	-
ENSMUSG00000041308	705.9	699.969	779.506	449.691	571.61	451.038	728.458	490.779	0.570998	0.000450881	0.00439582	Sntb2	8	106935750	107019714	+	10350	protein_coding	syntrophin, basic 2 [Source:MGI Symbol;Acc:MGI:101771]	-
ENSMUSG00000053318	140.653	84.2473	90.7407	22.0778	57.5282	44.0037	105.213	41.2032	1.35382	0.000451124	0.00439582	Slamf8	1	172581758	172590568	-	3079	protein_coding	SLAM family member 8 [Source:MGI Symbol;Acc:MGI:1921998]	-
ENSMUSG00000020400	845.673	1060.26	967.901	744.836	604.658	497.042	957.945	615.512	0.639089	0.000458829	0.00446592	Tnip1	11	54910785	54962917	-	3539	protein_coding	TNFAIP3 interacting protein 1 [Source:MGI Symbol;Acc:MGI:1926194]	-
ENSMUSG00000073411	25893.3	19157.3	19346.8	14435.4	11193.5	16387.4	21465.8	14005.4	0.61599	0.000465251	0.00452339	H2-D1	17	35262730	35267499	+	2579	protein_coding	histocompatibility 2, D region locus 1 [Source:MGI Symbol;Acc:MGI:95896]	-
ENSMUSG00000032012	120.434	105.757	99.3827	51.1276	56.3042	56.0047	108.525	54.4788	0.99382	0.000468425	0.00454919	Nectin1	9	43743984	43807461	+	5653	protein_coding	nectin cell adhesion molecule 1 [Source:MGI Symbol;Acc:MGI:1926483]	-
ENSMUSG00000037012	843.915	963.466	879.753	478.74	534.889	719.061	895.711	577.564	0.631475	0.000468725	0.00454957	Hk1	10	62268855	62379908	-	8532	protein_coding	hexokinase 1 [Source:MGI Symbol;Acc:MGI:96103]	-
ENSMUSG00000025347	5.27447	15.2362	74.321	2.32398	1.224	5.00042	31.6105	2.84947	3.44267	0.000476652	0.00462074	Mettl7b	10	128958274	128960988	-	1230	protein_coding	methyltransferase like 7B [Source:MGI Symbol;Acc:MGI:1918914]	-
ENSMUSG00000059456	881.716	1078.19	1191.73	635.609	807.842	476.04	1050.54	639.831	0.716809	0.000478378	0.00463298	Ptk2b	14	66153257	66281052	-	7398	protein_coding	PTK2 protein tyrosine kinase 2 beta [Source:MGI Symbol;Acc:MGI:104908]	-
ENSMUSG00000000567	68.5681	50.1899	63.9506	17.4299	31.8241	17.0014	60.9029	22.0851	1.47339	0.000479684	0.00463764	Sox9	11	112782224	112787760	+	4135	protein_coding	SRY (sex determining region Y)-box 9 [Source:MGI Symbol;Acc:MGI:98371]	HMG
ENSMUSG00000023272	356.027	215.996	216.049	130.143	126.072	164.014	262.691	140.076	0.904864	0.000481269	0.0046481	Creld2	15	88819646	88826683	+	1366	protein_coding	cysteine-rich with EGF-like domains 2 [Source:MGI Symbol;Acc:MGI:1923987]	-
ENSMUSG00000062825	7678.75	6982.66	7256.66	5554.32	2850.7	4880.41	7306.03	4428.48	0.722142	0.000489416	0.00472178	Actg1	11	120345690	120348542	-	2658	protein_coding	actin, gamma, cytoplasmic 1 [Source:MGI Symbol;Acc:MGI:87906]	-
ENSMUSG00000025196	1.75816	1.79249	38.8889	0	0	0	14.1465	0	6.09673	0.000493729	0.00475876	Cpn1	19	43956307	43986556	-	3688	protein_coding	carboxypeptidase N, polypeptide 1 [Source:MGI Symbol;Acc:MGI:2135874]	-
ENSMUSG00000081965	30.7677	25.9912	18.1481	1.16199	6.12002	5.00042	24.969	4.09414	2.60626	0.000494551	0.00476322	Gm11620	11	105164776	105166620	-	1845	processed_pseudogene	predicted gene 11620 [Source:MGI Symbol;Acc:MGI:3650770]	-
ENSMUSG00000097194	113.401	77.0773	70	23.2398	40.3921	42.0035	86.8261	35.2118	1.29918	0.000506216	0.00486218	9330175E14Rik	8	94422898	94435103	-	5938	lincRNA	RIKEN cDNA 9330175E14 gene [Source:MGI Symbol;Acc:MGI:2443913]	-
ENSMUSG00000029528	1183.24	1005.59	1081.11	764.59	711.146	832.07	1089.98	769.269	0.502047	0.000506736	0.0048645	Pxn	5	115506676	115555987	+	8195	protein_coding	paxillin [Source:MGI Symbol;Acc:MGI:108295]	-
ENSMUSG00000009905	1129.62	999.316	878.889	693.709	734.402	650.055	1002.61	692.722	0.533905	0.000510694	0.00489455	Kdsr	1	106720459	106759727	-	8147	protein_coding	3-ketodihydrosphingosine reductase [Source:MGI Symbol;Acc:MGI:1918000]	-
ENSMUSG00000032038	402.618	457.982	496.913	240.532	329.257	294.025	452.505	287.938	0.652563	0.000514498	0.00492179	St3gal4	9	35046576	35119268	-	2923	protein_coding	ST3 beta-galactoside alpha-2,3-sialyltransferase 4 [Source:MGI Symbol;Acc:MGI:1316743]	-
ENSMUSG00000010609	473.823	408.689	486.543	291.66	282.745	330.028	456.352	301.477	0.596852	0.000516617	0.004935	Psen2	1	180227004	180263438	-	4332	protein_coding	presenilin 2 [Source:MGI Symbol;Acc:MGI:109284]	-
ENSMUSG00000022957	1176.21	1431.31	1354.2	807.584	1047.75	856.072	1320.57	903.801	0.547599	0.000520275	0.00496448	Itsn1	16	91729281	91920597	+	23425	protein_coding	intersectin 1 (SH3 domain protein 1A) [Source:MGI Symbol;Acc:MGI:1338069]	-
ENSMUSG00000108825	56.261	67.2186	48.395	13.9439	29.3761	17.0014	57.2915	20.1071	1.51832	0.00052455	0.00500254	Gm45838	7	83633371	83635817	+	2447	TEC	predicted gene 45838 [Source:MGI Symbol;Acc:MGI:5804953]	-
ENSMUSG00000028532	120.434	143.4	211.728	91.7973	62.4242	78.0066	158.521	77.4094	1.03325	0.000526972	0.00502157	Cachd1	4	100776675	101029220	+	6020	protein_coding	cache domain containing 1 [Source:MGI Symbol;Acc:MGI:2444177]	-
ENSMUSG00000039787	116.038	152.362	118.395	55.7756	53.8561	81.0068	128.932	63.5462	1.01432	0.000527401	0.00502157	Cercam	2	29869164	29882840	+	3383	protein_coding	cerebral endothelial cell adhesion molecule [Source:MGI Symbol;Acc:MGI:2139134]	-
ENSMUSG00000045534	411.409	391.66	423.457	177.785	277.849	284.024	408.842	246.552	0.728685	0.000527407	0.00502157	Kcna5	6	126532551	126535412	-	2862	protein_coding	potassium voltage-gated channel, shaker-related subfamily, member 5 [Source:MGI Symbol;Acc:MGI:96662]	-
ENSMUSG00000024885	138.015	143.4	140	79.0154	57.5282	86.0073	140.472	74.1836	0.916382	0.000528246	0.00502682	Aldh3b1	19	3913493	3929761	-	1875	protein_coding	aldehyde dehydrogenase 3 family, member B1 [Source:MGI Symbol;Acc:MGI:1914939]	-
ENSMUSG00000045136	85.2706	52.8786	84.6913	39.5077	20.8081	25.0021	74.2802	28.4393	1.38606	0.000535208	0.00508589	Tubb2b	13	34126748	34130466	-	2294	protein_coding	tubulin, beta 2B class IIB [Source:MGI Symbol;Acc:MGI:1920960]	-
ENSMUSG00000020719	13465.7	13028.7	13819.4	10238.3	10187.4	10685.9	13437.9	10370.5	0.373794	0.000535327	0.00508589	Ddx5	11	106780355	106789185	-	5775	protein_coding	DEAD (Asp-Glu-Ala-Asp) box polypeptide 5 [Source:MGI Symbol;Acc:MGI:105037]	-
ENSMUSG00000022436	83.5124	61.8411	55.3086	15.1059	14.688	37.0031	66.8874	22.2657	1.57026	0.000536316	0.00509057	Sh3bp1	15	78899768	78912051	+	2858	protein_coding	SH3-domain binding protein 1 [Source:MGI Symbol;Acc:MGI:104603]	-
ENSMUSG00000056019	90.5451	95.8985	93.3333	41.8317	51.4081	42.0035	93.2589	45.0811	1.05152	0.000537872	0.00510143	Zfp709	8	71882019	71895727	+	7954	protein_coding	zinc finger protein 709 [Source:MGI Symbol;Acc:MGI:2384299]	zf-C2H2
ENSMUSG00000041313	286.58	184.627	371.605	102.255	127.296	184.016	280.937	137.856	1.02424	0.000538914	0.0051061	Slc7a1	5	148327410	148399904	-	11530	protein_coding	solute carrier family 7 (cationic amino acid transporter, y+ system), member 1 [Source:MGI Symbol;Acc:MGI:88117]	-
ENSMUSG00000044042	38.6794	58.2561	53.5802	11.6199	24.4801	12.001	50.1719	16.0337	1.65722	0.000546838	0.00517439	Fmn1	2	113327736	113716767	+	15397	protein_coding	formin 1 [Source:MGI Symbol;Acc:MGI:101815]	-
ENSMUSG00000042804	474.702	333.404	342.222	244.018	195.841	252.021	383.443	230.627	0.731967	0.000548707	0.00518484	Gpr153	4	152274232	152285337	+	3909	protein_coding	G protein-coupled receptor 153 [Source:MGI Symbol;Acc:MGI:1916157]	-
ENSMUSG00000002603	1075.99	799.453	870.247	594.939	537.337	683.058	915.23	605.112	0.595959	0.000550617	0.00520008	Tgfb1	7	25687002	25705077	+	5042	protein_coding	transforming growth factor, beta 1 [Source:MGI Symbol;Acc:MGI:98725]	-
ENSMUSG00000002900	5498.63	4163.97	5617.28	2765.54	3952.31	3390.29	5093.29	3369.38	0.596202	0.000552843	0.00521827	Lamb1	12	31265234	31329644	+	9917	protein_coding	laminin B1 [Source:MGI Symbol;Acc:MGI:96743]	-
ENSMUSG00000045404	37.8004	41.2274	50.9876	17.4299	8.56802	14.0012	43.3385	13.333	1.69577	0.000559813	0.00527837	Kcnk13	12	99964499	100062682	+	3112	protein_coding	potassium channel, subfamily K, member 13 [Source:MGI Symbol;Acc:MGI:2384976]	-
ENSMUSG00000057596	153.839	219.581	178.025	109.227	86.9042	108.009	183.815	101.38	0.856302	0.00056079	0.00528188	Trim30d	7	104470014	104507849	-	3758	protein_coding	tripartite motif-containing 30D [Source:MGI Symbol;Acc:MGI:3035181]	-
ENSMUSG00000114865	27.2514	14.34	10.3704	0	2.44801	1.00008	17.3206	1.14936	3.93974	0.00056376	0.00530414	Gm29776	14	54692598	54698833	-	2346	protein_coding	predicted gene, 29776 [Source:MGI Symbol;Acc:MGI:5588935]	-
ENSMUSG00000004446	189.002	194.486	229.876	145.249	86.9042	103.009	204.455	111.721	0.871978	0.000564164	0.00530508	Bid	6	120891930	120916853	-	3550	protein_coding	BH3 interacting domain death agonist [Source:MGI Symbol;Acc:MGI:108093]	-
ENSMUSG00000037849	94.9405	59.1523	51.8518	26.7258	17.136	31.0026	68.6482	24.9548	1.45198	0.000564565	0.005306	Ifi206	1	173468485	173491041	-	3054	protein_coding	interferon activated gene 206 [Source:MGI Symbol;Acc:MGI:3646410]	-
ENSMUSG00000069920	72.9635	64.5298	75.1852	19.7539	35.4961	32.0027	70.8928	29.0842	1.28507	0.000569791	0.00534937	B3gnt9	8	105252638	105255153	-	2516	protein_coding	UDP-GlcNAc:betaGal beta-1,3-N-acetylglucosaminyltransferase 9 [Source:MGI Symbol;Acc:MGI:2142841]	-
ENSMUSG00000022906	679.528	643.506	746.666	441.557	521.425	468.04	689.9	477.007	0.532972	0.000572892	0.00537271	Parp9	16	35938470	35972605	+	4872	protein_coding	poly (ADP-ribose) polymerase family, member 9 [Source:MGI Symbol;Acc:MGI:1933117]	-
ENSMUSG00000031004	224.165	339.678	225.555	126.657	116.28	181.015	263.133	141.318	0.892787	0.000590749	0.0055224	Mki67	7	135689784	135716361	-	10061	protein_coding	antigen identified by monoclonal antibody Ki 67 [Source:MGI Symbol;Acc:MGI:106035]	-
ENSMUSG00000104350	59.7773	50.1899	52.716	10.4579	17.136	27.0023	54.2277	18.1987	1.56248	0.000596082	0.00556333	Gm38244	3	106478283	106480868	+	2586	TEC	predicted gene, 38244 [Source:MGI Symbol;Acc:MGI:5611472]	-
ENSMUSG00000060519	470.307	492.04	490	368.351	304.777	307.026	484.116	326.718	0.567717	0.000599506	0.00558634	Tor3a	1	156653617	156674356	-	3892	protein_coding	torsin family 3, member A [Source:MGI Symbol;Acc:MGI:1353652]	-
ENSMUSG00000047407	243.505	223.166	290.37	188.243	80.7842	109.009	252.347	126.012	1.002	0.000606759	0.00565091	Tgif1	17	70844205	70853546	-	5625	protein_coding	TGFB-induced factor homeobox 1 [Source:MGI Symbol;Acc:MGI:1194497]	Homeobox
ENSMUSG00000046364	3815.2	3491.78	3729.87	2470.39	1905.77	3000.25	3678.95	2458.81	0.580877	0.000607601	0.00565273	Rpl27a	7	109519147	109522367	+	2774	protein_coding	ribosomal protein L27A [Source:MGI Symbol;Acc:MGI:1347076]	-
ENSMUSG00000111118	25.4933	19.7174	14.6914	1.16199	2.44801	4.00034	19.9674	2.53678	2.95101	0.000610546	0.00567409	Gm6545	19	12528755	12530540	-	1786	processed_pseudogene	predicted gene 6545 [Source:MGI Symbol;Acc:MGI:3643874]	-
ENSMUSG00000037060	445.693	406.896	520.247	300.956	275.401	323.027	457.612	299.795	0.609146	0.000614939	0.00571013	Cavin3	7	105480083	105482300	-	1662	protein_coding	caveolae associated 3 [Source:MGI Symbol;Acc:MGI:1923422]	-
ENSMUSG00000026223	1039.07	864.879	986.049	549.622	488.377	784.066	963.333	607.355	0.663828	0.000615078	0.00571013	Itm2c	1	85894281	85908675	+	2491	protein_coding	integral membrane protein 2C [Source:MGI Symbol;Acc:MGI:1927594]	-
ENSMUSG00000062127	586.345	644.402	553.95	330.005	367.201	465.039	594.899	387.415	0.616829	0.000617925	0.00573002	Cttnbp2nl	3	105001915	105053146	-	8138	protein_coding	CTTNBP2 N-terminal like [Source:MGI Symbol;Acc:MGI:1933137]	-
ENSMUSG00000039967	490.526	557.466	513.333	378.809	342.721	217.018	520.442	312.849	0.736734	0.000619247	0.00573481	Zfp292	4	34803113	34882960	-	9986	protein_coding	zinc finger protein 292 [Source:MGI Symbol;Acc:MGI:1353423]	zf-C2H2
ENSMUSG00000026825	234.714	272.459	241.111	90.6353	110.16	188.016	249.428	129.604	0.939043	0.000619376	0.00573481	Dnm1	2	32308471	32353338	-	5249	protein_coding	dynamin 1 [Source:MGI Symbol;Acc:MGI:107384]	-
ENSMUSG00000078763	109.006	60.0486	70	37.1837	12.24	34.0029	79.6848	27.8089	1.51109	0.000627723	0.00579674	Slfn1	11	83116849	83122670	+	1864	protein_coding	schlafen 1 [Source:MGI Symbol;Acc:MGI:1313259]	-
ENSMUSG00000071379	511.624	578.976	468.395	283.526	411.265	260.022	519.665	318.271	0.709485	0.000628399	0.00579992	Hpcal1	12	17690856	17791933	+	1695	protein_coding	hippocalcin-like 1 [Source:MGI Symbol;Acc:MGI:1855689]	-
ENSMUSG00000021886	73.8426	72.596	63.9506	30.2118	36.7201	21.0018	70.1297	29.3112	1.26758	0.000647268	0.00595835	Gpr65	12	98268635	98276644	+	2069	protein_coding	G-protein coupled receptor 65 [Source:MGI Symbol;Acc:MGI:108031]	-
ENSMUSG00000041836	222.407	198.071	196.173	131.305	80.7842	130.011	205.55	114.033	0.846408	0.000654851	0.00601547	Ptpre	7	135537481	135686293	+	10201	protein_coding	protein tyrosine phosphatase, receptor type, E [Source:MGI Symbol;Acc:MGI:97813]	-
ENSMUSG00000097039	46.5911	34.9537	43.2099	12.7819	12.24	15.0013	41.5849	13.3411	1.6358	0.000659549	0.00604909	Pvt1	15	62037986	62378096	+	6996	lincRNA	Pvt1 oncogene [Source:MGI Symbol;Acc:MGI:97824]	-
ENSMUSG00000112980	41.3167	30.4724	44.0741	6.97195	17.136	8.00068	38.621	10.7029	1.86549	0.000674843	0.00616994	D430020J02Rik	12	116401947	116405210	-	2941	bidirectional_promoter_lncRNA	RIKEN cDNA D430020J02 gene [Source:MGI Symbol;Acc:MGI:2442237]	-
ENSMUSG00000098112	148.564	117.408	97.6543	62.7475	39.1681	69.0058	121.209	56.9738	1.08331	0.000675991	0.0061772	Bin2	15	100641077	100669553	-	2530	protein_coding	bridging integrator 2 [Source:MGI Symbol;Acc:MGI:3611448]	-
ENSMUSG00000015094	908.088	756.433	855.555	568.214	492.049	650.055	840.025	570.106	0.557938	0.000681779	0.00621425	Npdc1	2	25399351	25409494	+	3906	protein_coding	neural proliferation, differentiation and control 1 [Source:MGI Symbol;Acc:MGI:1099802]	-
ENSMUSG00000021313	18.4606	64.5298	83.8271	15.1059	11.016	17.0014	55.6059	14.3745	1.94643	0.000681822	0.00621425	Ryr2	13	11553102	12106945	-	28790	protein_coding	ryanodine receptor 2, cardiac [Source:MGI Symbol;Acc:MGI:99685]	-
ENSMUSG00000061232	24693.3	18043.3	16975.4	13845.1	10904.6	14741.2	19904	13163.7	0.596446	0.000682973	0.00622149	H2-K1	17	33996017	34000333	-	2608	protein_coding	histocompatibility 2, K1, K region [Source:MGI Symbol;Acc:MGI:95904]	-
ENSMUSG00000073491	210.979	130.852	118.395	80.1774	33.0481	82.0069	153.409	65.0775	1.23181	0.000684218	0.00622635	Ifi213	1	173566283	173599274	-	6840	protein_coding	interferon activated gene 213 [Source:MGI Symbol;Acc:MGI:3695276]	-
ENSMUSG00000027221	666.341	348.64	655.061	317.224	200.737	360.03	556.681	292.664	0.926054	0.000684798	0.00622839	Chst1	2	92599707	92615250	+	2680	protein_coding	carbohydrate (keratan sulfate Gal-6) sulfotransferase 1 [Source:MGI Symbol;Acc:MGI:1924219]	-
ENSMUSG00000044712	222.407	257.223	246.296	165.003	151.776	126.011	241.975	147.597	0.715626	0.00068809	0.00625181	Slc38a6	12	73286779	73354049	+	7783	protein_coding	solute carrier family 38, member 6 [Source:MGI Symbol;Acc:MGI:3648156]	-
ENSMUSG00000039153	65.9309	56.4636	41.4815	10.4579	29.3761	12.001	54.6253	17.2783	1.67341	0.000690034	0.00626622	Runx2	17	44495987	44814797	-	8837	protein_coding	runt related transcription factor 2 [Source:MGI Symbol;Acc:MGI:99829]	Runt
ENSMUSG00000033983	167.904	184.627	175.432	95.2833	115.056	99.0084	175.988	103.116	0.772704	0.000693562	0.00629173	Coil	11	88970252	88991613	+	3520	protein_coding	coilin [Source:MGI Symbol;Acc:MGI:104842]	-
ENSMUSG00000066406	2862.28	2030.9	2765.43	1174.77	1971.87	1621.14	2552.87	1589.26	0.683914	0.000696308	0.00630682	Akap13	7	75455534	75754609	+	20914	protein_coding	A kinase (PRKA) anchor protein 13 [Source:MGI Symbol;Acc:MGI:2676556]	-
ENSMUSG00000039997	830.729	898.936	638.642	522.896	549.577	512.043	789.436	528.172	0.579973	0.00070198	0.00634504	Ifi203	1	173920407	173942672	-	6706	protein_coding	interferon activated gene 203 [Source:MGI Symbol;Acc:MGI:96428]	-
ENSMUSG00000043004	258.449	244.676	237.654	174.299	110.16	151.013	246.926	145.157	0.76463	0.000702962	0.00635064	Gng2	14	19872559	19977627	-	4390	protein_coding	guanine nucleotide binding protein (G protein), gamma 2 [Source:MGI Symbol;Acc:MGI:102705]	-
ENSMUSG00000027423	1403.89	1732.45	1522.72	1175.94	1083.24	1099.09	1553.02	1119.42	0.472295	0.000710775	0.00641459	Snx5	2	144250123	144270906	-	4177	protein_coding	sorting nexin 5 [Source:MGI Symbol;Acc:MGI:1916428]	-
ENSMUSG00000028874	117.796	69.9073	52.716	22.0778	41.6161	25.0021	80.1399	29.5654	1.44412	0.000711602	0.00641874	Fgr	4	132974095	133001910	+	3863	protein_coding	FGR proto-oncogene, Src family tyrosine kinase [Source:MGI Symbol;Acc:MGI:95527]	-
ENSMUSG00000031984	424.595	347.744	404.444	197.539	270.505	272.023	392.261	246.689	0.668503	0.000722444	0.00650646	2810004N23Rik	8	124836945	124863120	-	6324	protein_coding	RIKEN cDNA 2810004N23 gene [Source:MGI Symbol;Acc:MGI:1913773]	-
ENSMUSG00000022263	1110.28	819.17	1107.9	658.849	671.978	728.062	1012.45	686.296	0.560672	0.000725753	0.00652296	Trio	15	27730651	28025848	-	23395	protein_coding	triple functional domain (PTPRF interacting) [Source:MGI Symbol;Acc:MGI:1927230]	-
ENSMUSG00000037995	75.6007	74.3885	73.4568	26.7258	31.8241	40.0034	74.482	32.8511	1.17529	0.000726142	0.00652296	Igsf9	1	172481788	172498878	+	6612	protein_coding	immunoglobulin superfamily, member 9 [Source:MGI Symbol;Acc:MGI:2135283]	-
ENSMUSG00000027239	47.4702	53.7748	44.0741	17.4299	14.688	20.0017	48.4397	17.3732	1.47313	0.000732528	0.00657358	Mdk	2	91929805	91932297	-	1324	protein_coding	midkine [Source:MGI Symbol;Acc:MGI:96949]	-
ENSMUSG00000022443	7422.06	5427.67	7965.31	3438.33	3388.04	5746.49	6938.35	4190.95	0.727079	0.000734107	0.00657996	Myh9	15	77760587	77842175	-	12928	protein_coding	myosin, heavy polypeptide 9, non-muscle [Source:MGI Symbol;Acc:MGI:107717]	-
ENSMUSG00000018593	25901.2	27646.5	24705.7	17620.4	18025.9	21822.8	26084.5	19156.4	0.445309	0.000734369	0.00657996	Sparc	11	55394500	55423183	-	3788	protein_coding	secreted acidic cysteine rich glycoprotein [Source:MGI Symbol;Acc:MGI:98373]	-
ENSMUSG00000028069	117.796	98.5872	130.494	45.3177	61.2002	67.0057	115.626	57.8412	0.996873	0.000736073	0.00658848	Gpatch4	3	88043108	88055993	+	2447	protein_coding	G patch domain containing 4 [Source:MGI Symbol;Acc:MGI:1913864]	-
ENSMUSG00000040310	14.9443	23.3024	10.3704	0	1.224	2.00017	16.2057	1.07472	3.87177	0.000736762	0.00659127	Alx4	2	93642384	93681339	+	7060	protein_coding	aristaless-like homeobox 4 [Source:MGI Symbol;Acc:MGI:108359]	Homeobox
ENSMUSG00000026896	465.911	428.406	451.111	311.414	293.761	319.027	448.476	308.067	0.541143	0.000752454	0.00672133	Ifih1	2	62595798	62646255	-	8165	protein_coding	interferon induced with helicase C domain 1 [Source:MGI Symbol;Acc:MGI:1918836]	-
ENSMUSG00000022575	410.53	321.753	255.802	169.651	211.753	202.017	329.362	194.473	0.759916	0.00075376	0.00672495	Gsdmd	15	75862327	75867408	+	2377	protein_coding	gasdermin D [Source:MGI Symbol;Acc:MGI:1916396]	-
ENSMUSG00000035064	272.514	310.998	415.679	220.778	208.081	153.013	333.064	193.957	0.782637	0.000764448	0.00681107	Eef2k	7	120842831	120907450	+	7408	protein_coding	eukaryotic elongation factor-2 kinase [Source:MGI Symbol;Acc:MGI:1195261]	-
ENSMUSG00000046694	20.2188	13.4437	57.037	1.16199	8.56802	4.00034	30.2332	4.57678	2.73786	0.000772238	0.00686997	Tent5b	4	133480132	133487938	+	2287	protein_coding	terminal nucleotidyltransferase 5B [Source:MGI Symbol;Acc:MGI:2140500]	-
ENSMUSG00000019843	700.625	509.069	546.173	347.435	400.249	403.034	585.289	383.573	0.609403	0.000775079	0.00689174	Fyn	10	39368855	39565381	+	4363	protein_coding	Fyn proto-oncogene [Source:MGI Symbol;Acc:MGI:95602]	-
ENSMUSG00000033192	108.127	82.4548	73.4568	30.2118	37.9441	49.0041	88.0127	39.0533	1.16657	0.000776688	0.00689859	Lpcat2	8	92855339	92919279	+	3388	protein_coding	lysophosphatidylcholine acyltransferase 2 [Source:MGI Symbol;Acc:MGI:3606214]	-
ENSMUSG00000035459	15.8234	25.9912	26.7901	1.16199	1.224	7.00059	22.8682	3.12886	2.81582	0.000780166	0.00691587	Stab2	10	86841198	87008025	-	8757	protein_coding	stabilin 2 [Source:MGI Symbol;Acc:MGI:2178743]	-
ENSMUSG00000018500	26.3723	14.34	23.3333	2.32398	4.89601	3.00025	21.3485	3.40675	2.65907	0.000783651	0.0069362	Adora2b	11	62248984	62266453	+	1845	protein_coding	adenosine A2b receptor [Source:MGI Symbol;Acc:MGI:99403]	-
ENSMUSG00000041040	479.977	458.879	623.95	296.308	386.785	314.027	520.935	332.373	0.649468	0.000785182	0.00694364	Fam117b	1	59913006	59985346	+	7290	protein_coding	family with sequence similarity 117, member B [Source:MGI Symbol;Acc:MGI:1920000]	-
ENSMUSG00000031438	83.5124	103.068	133.086	52.2896	59.9762	37.0031	106.556	49.7563	1.10517	0.000790757	0.00698495	Rnf128	X	139563316	139673145	+	3464	protein_coding	ring finger protein 128 [Source:MGI Symbol;Acc:MGI:1914139]	-
ENSMUSG00000113035	18.4606	14.34	6.04938	0	1.224	0	12.95	0.408001	5.00575	0.000791707	0.00698981	5830428M24Rik	12	69464787	69475550	-	2790	processed_transcript	RIKEN cDNA 5830428M24 gene [Source:MGI Symbol;Acc:MGI:1923312]	-
ENSMUSG00000022377	782.38	796.764	1006.79	549.622	662.186	530.045	861.978	580.617	0.571051	0.0008049	0.00709554	Asap1	15	64086857	64382919	-	7482	protein_coding	ArfGAP with SH3 domain, ankyrin repeat and PH domain1 [Source:MGI Symbol;Acc:MGI:1342335]	-
ENSMUSG00000004952	650.518	478.596	571.234	449.691	271.729	301.025	566.783	340.815	0.73414	0.000807553	0.00711175	Rasa4	5	136083916	136111860	+	7485	protein_coding	RAS p21 protein activator 4 [Source:MGI Symbol;Acc:MGI:1858600]	-
ENSMUSG00000030774	98.4568	117.408	102.839	58.0996	51.4081	55.0046	106.235	54.8374	0.95325	0.000810399	0.00712807	Pak1	7	97788541	97912381	+	3943	protein_coding	p21 (RAC1) activated kinase 1 [Source:MGI Symbol;Acc:MGI:1339975]	-
ENSMUSG00000086150	9.66986	14.34	12.963	0	0	1.00008	12.3243	0.333361	4.93474	0.000810629	0.00712807	Bach2os	4	32559680	32571708	-	2183	antisense	BTB and CNC homology 2, opposite strand [Source:MGI Symbol;Acc:MGI:3041246]	-
ENSMUSG00000038271	351.631	352.225	382.839	257.962	236.233	234.02	362.232	242.738	0.577976	0.000812429	0.0071403	Iffo1	6	125145241	125161782	+	5691	protein_coding	intermediate filament family orphan 1 [Source:MGI Symbol;Acc:MGI:2444516]	-
ENSMUSG00000034786	173.178	143.4	127.901	79.0154	44.0641	93.0079	148.16	72.0291	1.03399	0.000819633	0.00719768	Gpsm3	17	34589806	34591754	+	1343	protein_coding	G-protein signalling modulator 3 (AGS3-like, C. elegans) [Source:MGI Symbol;Acc:MGI:2146785]	-
ENSMUSG00000073412	76.4798	55.5673	47.5308	17.4299	15.912	31.0026	59.8593	21.4482	1.46801	0.000819781	0.00719768	Lst1	17	35185095	35188439	-	415	protein_coding	leukocyte specific transcript 1 [Source:MGI Symbol;Acc:MGI:1096324]	-
ENSMUSG00000033420	261.965	336.989	271.358	165.003	148.104	210.018	290.104	174.375	0.730935	0.000821181	0.0072048	Antxr1	6	87133853	87335821	-	9537	protein_coding	anthrax toxin receptor 1 [Source:MGI Symbol;Acc:MGI:1916788]	-
ENSMUSG00000048534	41.3167	40.3311	20.7407	5.80996	7.34402	12.001	34.1295	8.385	2.0102	0.000824855	0.00722772	Jaml	9	45079183	45108534	+	3108	protein_coding	junction adhesion molecule like [Source:MGI Symbol;Acc:MGI:2685484]	-
ENSMUSG00000031342	298.887	344.159	248.025	148.735	223.993	117.01	297.023	163.246	0.867399	0.000827404	0.00724641	Gpm6b	X	166238911	166388988	+	5600	protein_coding	glycoprotein m6b [Source:MGI Symbol;Acc:MGI:107672]	-
ENSMUSG00000032322	122.192	92.3135	77.7777	34.8597	29.3761	60.0051	97.4277	41.4136	1.22413	0.000829127	0.00725424	Pstpip1	9	56089962	56128888	+	3830	protein_coding	proline-serine-threonine phosphatase-interacting protein 1 [Source:MGI Symbol;Acc:MGI:1321396]	-
ENSMUSG00000037206	272.514	307.413	332.716	140.601	134.64	237.02	304.214	170.754	0.828573	0.000835219	0.00730388	Islr	9	58156268	58204306	-	2686	protein_coding	immunoglobulin superfamily containing leucine-rich repeat [Source:MGI Symbol;Acc:MGI:1349645]	-
ENSMUSG00000054204	21.0979	25.9912	50.1234	4.64796	8.56802	9.00076	32.4042	7.40558	2.12534	0.000843542	0.00736929	Alkal2	12	30884322	30893854	+	1509	protein_coding	ALK and LTK ligand 2 [Source:MGI Symbol;Acc:MGI:3697448]	-
ENSMUSG00000067629	186.365	178.353	163.333	85.9873	116.28	104.009	176.017	102.092	0.786323	0.000848627	0.00741001	Syngap1	17	26941253	26972434	+	6931	protein_coding	synaptic Ras GTPase activating protein 1 homolog (rat) [Source:MGI Symbol;Acc:MGI:3039785]	-
ENSMUSG00000030220	363.938	396.141	273.086	205.672	189.721	238.02	344.389	211.138	0.703757	0.000849257	0.00741181	Arhgdib	6	136923655	136941899	-	1707	protein_coding	Rho, GDP dissociation inhibitor (GDI) beta [Source:MGI Symbol;Acc:MGI:101940]	-
ENSMUSG00000110755	52.7447	46.6049	68.2716	16.2679	13.464	29.0024	55.8737	19.5781	1.49896	0.000851032	0.0074236	BC049987	9	44670453	44672238	-	1454	lincRNA	cDNA sequence BC049987 [Source:MGI Symbol;Acc:MGI:3039606]	-
ENSMUSG00000037370	55.3819	71.6998	50.1234	19.7539	28.1521	22.0019	59.0684	23.3026	1.34477	0.000854079	0.00743904	Enpp1	10	24637914	24712159	-	10257	protein_coding	ectonucleotide pyrophosphatase/phosphodiesterase 1 [Source:MGI Symbol;Acc:MGI:97370]	-
ENSMUSG00000073678	87.9078	110.238	79.5061	29.0498	55.0801	41.0035	92.5508	41.7111	1.15214	0.000857578	0.00746208	Pgap1	1	54472994	54557684	-	16611	protein_coding	post-GPI attachment to proteins 1 [Source:MGI Symbol;Acc:MGI:2443342]	-
ENSMUSG00000072115	41.3167	58.2561	98.5185	24.4018	13.464	29.0024	66.0304	22.2894	1.55831	0.000859093	0.00747154	Ang	14	51091150	51102009	+	1202	protein_coding	angiogenin, ribonuclease, RNase A family, 5 [Source:MGI Symbol;Acc:MGI:88022]	-
ENSMUSG00000009292	58.0192	57.3598	58.7654	22.0778	30.6001	14.0012	58.0481	22.2264	1.39772	0.000871723	0.00756257	Trpm2	10	77907722	77970563	-	12459	protein_coding	transient receptor potential cation channel, subfamily M, member 2 [Source:MGI Symbol;Acc:MGI:1351901]	-
ENSMUSG00000025930	21.977	31.3687	48.395	9.29593	11.016	5.00042	33.9136	8.43746	2.02307	0.000878035	0.00760224	Msc	1	14753346	14755992	-	2546	protein_coding	musculin [Source:MGI Symbol;Acc:MGI:1333884]	bHLH
ENSMUSG00000064348	1046.98	1037.85	842.592	546.136	351.289	777.066	975.81	558.163	0.80413	0.000881455	0.0076243	mt-Tn	MT	5089	5159	-	71	Mt_tRNA	mitochondrially encoded tRNA asparagine [Source:MGI Symbol;Acc:MGI:102479]	-
ENSMUSG00000075595	915.12	862.19	850.37	657.687	609.554	649.055	875.894	638.765	0.455168	0.000882352	0.00762582	Zfp652	11	95712673	95835115	+	15444	protein_coding	zinc finger protein 652 [Source:MGI Symbol;Acc:MGI:2442221]	zf-C2H2
ENSMUSG00000032105	24.6142	17.9249	22.4691	5.80996	2.44801	3.00025	21.6694	3.75274	2.53314	0.000882503	0.00762582	Pdzd3	9	44247307	44251471	-	2194	protein_coding	PDZ domain containing 3 [Source:MGI Symbol;Acc:MGI:2429554]	-
ENSMUSG00000019432	1617.5	1627.59	1545.18	1151.53	1149.34	1275.11	1596.76	1191.99	0.421283	0.00088388	0.00763018	Ddx39b	17	35241746	35253707	+	3783	protein_coding	DEAD (Asp-Glu-Ala-Asp) box polypeptide 39B [Source:MGI Symbol;Acc:MGI:99240]	-
ENSMUSG00000030830	295.37	170.287	125.309	77.8534	106.488	97.0082	196.989	93.7833	1.07077	0.000890704	0.00767771	Itgal	7	127296260	127335138	+	6569	protein_coding	integrin alpha L [Source:MGI Symbol;Acc:MGI:96606]	-
ENSMUSG00000026317	605.685	668.601	611.852	352.083	489.601	428.036	628.712	423.24	0.571269	0.000895331	0.00770999	Cln8	8	14881335	14901720	+	7606	protein_coding	ceroid-lipofuscinosis, neuronal 8 [Source:MGI Symbol;Acc:MGI:1349447]	-
ENSMUSG00000038623	308.556	308.309	323.21	206.834	206.857	212.018	313.358	208.57	0.587027	0.000899789	0.00774457	Tm6sf1	7	81859001	81884434	+	5921	protein_coding	transmembrane 6 superfamily member 1 [Source:MGI Symbol;Acc:MGI:1933209]	-
ENSMUSG00000019876	36.9213	26.8874	34.5679	11.6199	9.79203	3.00025	32.7922	8.1374	2.03276	0.000901054	0.00775163	Pkib	10	57631981	57741112	+	11800	protein_coding	protein kinase inhibitor beta, cAMP dependent, testis specific [Source:MGI Symbol;Acc:MGI:101937]	-
ENSMUSG00000045799	185.486	202.552	172.839	82.5014	53.8561	136.011	186.959	90.7897	1.03444	0.000901527	0.00775189	Gm9800	14	8800000	8800335	-	336	processed_pseudogene	predicted gene 9800 [Source:MGI Symbol;Acc:MGI:3710580]	-
ENSMUSG00000031216	760.403	803.038	786.419	441.557	649.946	465.039	783.287	518.847	0.595488	0.000907815	0.00779063	Stard8	X	99003248	99074728	+	5499	protein_coding	START domain containing 8 [Source:MGI Symbol;Acc:MGI:2448556]	-
ENSMUSG00000042404	628.541	671.289	629.136	460.149	478.585	441.037	642.989	459.924	0.483951	0.00090884	0.0077956	Dennd4b	3	90265185	90280669	+	6031	protein_coding	DENN/MADD domain containing 4B [Source:MGI Symbol;Acc:MGI:2446201]	-
ENSMUSG00000074406	298.008	294.865	296.42	212.644	182.376	187.016	296.431	194.012	0.611776	0.000920567	0.0078665	Zfp628	7	4915217	4922002	+	3523	protein_coding	zinc finger protein 628 [Source:MGI Symbol;Acc:MGI:2665174]	zf-C2H2
ENSMUSG00000039671	931.823	1225.17	959.259	614.693	829.874	603.051	1038.75	682.54	0.606708	0.000922014	0.00787383	Zmynd8	2	165784152	165899016	-	11031	protein_coding	zinc finger, MYND-type containing 8 [Source:MGI Symbol;Acc:MGI:1918025]	-
ENSMUSG00000028776	3384.45	2603.6	3910.49	1620.98	2509.21	2203.19	3299.51	2111.12	0.644315	0.000926289	0.00790262	Tinagl1	4	130164454	130175122	-	4358	protein_coding	tubulointerstitial nephritis antigen-like 1 [Source:MGI Symbol;Acc:MGI:2137617]	-
ENSMUSG00000070942	174.057	183.731	160.741	84.8254	108.936	108.009	172.843	100.59	0.780011	0.000926955	0.0079027	Il1rl2	1	40324610	40367562	+	6812	protein_coding	interleukin 1 receptor-like 2 [Source:MGI Symbol;Acc:MGI:1913107]	-
ENSMUSG00000097823	38.6794	38.5386	50.1234	12.7819	11.016	18.0015	42.4472	13.9332	1.59691	0.000935547	0.00796993	Gm16701	1	166998295	167000841	-	1627	lincRNA	predicted gene, 16701 [Source:MGI Symbol;Acc:MGI:4439625]	-
ENSMUSG00000000204	90.5451	41.2274	34.5679	19.7539	4.89601	20.0017	55.4468	14.8839	1.88554	0.000944912	0.00802624	Slfn4	11	83175186	83190216	+	3964	protein_coding	schlafen 4 [Source:MGI Symbol;Acc:MGI:1329010]	-
ENSMUSG00000030096	4415.61	3655.79	4416.05	1967.25	3615.71	1975.17	4162.48	2519.37	0.724729	0.000952202	0.00808423	Slc6a6	6	91684053	91759066	+	8457	protein_coding	solute carrier family 6 (neurotransmitter transporter, taurine), member 6 [Source:MGI Symbol;Acc:MGI:98488]	-
ENSMUSG00000017670	883.474	822.755	713.827	570.538	565.49	580.049	806.685	572.025	0.495698	0.000960774	0.00814909	Elmo2	2	165288031	165326479	-	6652	protein_coding	engulfment and cell motility 2 [Source:MGI Symbol;Acc:MGI:2153045]	-
ENSMUSG00000060924	58.0192	60.0486	27.6543	3.48597	23.2561	10.0008	48.574	12.2476	1.99832	0.000963342	0.00816209	Csmd1	8	15892537	17535586	-	19030	protein_coding	CUB and Sushi multiple domains 1 [Source:MGI Symbol;Acc:MGI:2137383]	-
ENSMUSG00000031137	27.2514	45.7086	87.2839	13.9439	13.464	20.0017	53.4147	15.8032	1.75067	0.000966966	0.00818573	Fgf13	X	59062145	59568071	-	4019	protein_coding	fibroblast growth factor 13 [Source:MGI Symbol;Acc:MGI:109178]	-
ENSMUSG00000034854	546.787	514.446	564.321	363.703	372.097	405.034	541.851	380.278	0.510074	0.000971985	0.00821231	Mfsd12	10	81357491	81366225	+	3971	protein_coding	major facilitator superfamily domain containing 12 [Source:MGI Symbol;Acc:MGI:3604804]	-
ENSMUSG00000078122	73.8426	80.6623	73.4568	24.4018	46.5121	28.0024	75.9872	32.9721	1.2111	0.000974728	0.00823151	F630028O10Rik	X	96239926	96243636	+	3295	antisense	RIKEN cDNA F630028O10 gene [Source:MGI Symbol;Acc:MGI:3641813]	-
ENSMUSG00000038917	84.3915	67.2186	44.0741	17.4299	31.8241	25.0021	65.228	24.752	1.39965	0.000986279	0.008317	3930402G23Rik	8	10924427	10928696	-	3323	lincRNA	RIKEN cDNA 3930402G23 gene [Source:MGI Symbol;Acc:MGI:1921277]	-
ENSMUSG00000029335	36.9213	41.2274	80.3703	24.4018	7.34402	15.0013	52.8397	15.5824	1.75894	0.000990322	0.00834707	Bmp3	5	98854415	98884396	+	7398	protein_coding	bone morphogenetic protein 3 [Source:MGI Symbol;Acc:MGI:88179]	-
ENSMUSG00000074825	334.929	254.534	306.79	148.735	215.425	183.015	298.751	182.392	0.712826	0.00101793	0.0085509	Itpripl1	2	127138772	127143442	-	3738	protein_coding	inositol 1,4,5-triphosphate receptor interacting protein-like 1 [Source:MGI Symbol;Acc:MGI:1920588]	-
ENSMUSG00000020334	212.737	246.468	346.543	148.735	183.6	117.01	268.583	149.782	0.845932	0.00101991	0.00855946	Slc22a4	11	53983123	54028090	-	2553	protein_coding	solute carrier family 22 (organic cation transporter), member 4 [Source:MGI Symbol;Acc:MGI:1353479]	-
ENSMUSG00000038775	63.2936	60.9448	59.6296	17.4299	31.8241	26.0022	61.2894	25.0854	1.29026	0.00102556	0.00859852	Vill	9	119052778	119071525	+	4409	protein_coding	villin-like [Source:MGI Symbol;Acc:MGI:1201781]	-
ENSMUSG00000084845	24.6142	19.7174	21.6049	5.80996	2.44801	4.00034	21.9789	4.0861	2.4229	0.00103005	0.00863196	Tmem240	4	155734800	155740564	+	5514	protein_coding	transmembrane protein 240 [Source:MGI Symbol;Acc:MGI:3648074]	-
ENSMUSG00000110344	167.904	135.333	211.728	82.5014	117.504	67.0057	171.655	89.0038	0.952978	0.00103316	0.00865388	Gm45716	11	90187683	90251255	+	2187	protein_coding	predicted gene 45716 [Source:MGI Symbol;Acc:MGI:5804831]	-
ENSMUSG00000025188	330.533	289.488	304.197	219.616	195.841	191.016	308.073	202.158	0.608501	0.00103802	0.00868629	Hps1	19	42755105	42779978	-	5855	protein_coding	HPS1, biogenesis of lysosomal organelles complex 3 subunit 1 [Source:MGI Symbol;Acc:MGI:2177763]	-
ENSMUSG00000025375	699.746	604.071	477.037	307.928	449.209	361.03	593.618	372.722	0.672079	0.00105677	0.00883053	Aatk	11	120007313	120047167	-	7159	protein_coding	apoptosis-associated tyrosine kinase [Source:MGI Symbol;Acc:MGI:1197518]	-
ENSMUSG00000025194	17.5816	28.6799	98.5185	4.64796	14.688	11.0009	48.26	10.1123	2.25701	0.00106117	0.00885596	Abcc2	19	43782192	43840740	+	8532	protein_coding	ATP-binding cassette, sub-family C (CFTR/MRP), member 2 [Source:MGI Symbol;Acc:MGI:1352447]	-
ENSMUSG00000030806	475.581	507.276	514.197	221.94	412.489	262.022	499.018	298.817	0.741676	0.00106134	0.00885596	Stx1b	7	127803900	127824549	-	4802	protein_coding	syntaxin 1B [Source:MGI Symbol;Acc:MGI:1930705]	-
ENSMUSG00000021068	363.938	425.718	490.864	246.342	249.697	321.027	426.84	272.355	0.646227	0.00107822	0.00896265	Nin	12	70011435	70113717	-	17005	protein_coding	ninein [Source:MGI Symbol;Acc:MGI:105108]	-
ENSMUSG00000025492	1743.21	1662.54	1406.91	1164.32	980.427	1248.11	1604.22	1130.95	0.503682	0.0010806	0.00897812	Ifitm3	7	141009586	141010770	-	678	protein_coding	interferon induced transmembrane protein 3 [Source:MGI Symbol;Acc:MGI:1913391]	-
ENSMUSG00000059901	98.4568	69.9073	101.111	19.7539	53.8561	38.0032	89.825	37.2044	1.27448	0.00108555	0.00900636	Adamts14	10	61197112	61273438	-	5197	protein_coding	a disintegrin-like and metallopeptidase (reprolysin type) with thrombospondin type 1 motif, 14 [Source:MGI Symbol;Acc:MGI:2179942]	-
ENSMUSG00000021322	102.852	95.8985	84.6913	44.1557	41.6161	55.0046	94.4807	46.9255	1.00472	0.00109337	0.0090627	Aoah	13	20794113	21036617	+	5925	protein_coding	acyloxyacyl hydrolase [Source:MGI Symbol;Acc:MGI:1350928]	-
ENSMUSG00000057967	26.3723	21.5099	21.6049	1.16199	8.56802	2.00017	23.1624	3.91006	2.59957	0.00109968	0.00909775	Fgf18	11	33117430	33147400	-	1187	protein_coding	fibroblast growth factor 18 [Source:MGI Symbol;Acc:MGI:1277980]	-
ENSMUSG00000028042	2278.57	1996.84	2326.42	1480.38	1487.16	1808.15	2200.61	1591.9	0.466663	0.00112008	0.00924897	Zbtb7b	3	89377644	89394776	-	5591	protein_coding	zinc finger and BTB domain containing 7B [Source:MGI Symbol;Acc:MGI:102755]	ZBTB
ENSMUSG00000115324	19.3397	45.7086	63.0864	13.9439	12.24	9.00076	42.7116	11.7282	1.87116	0.00112496	0.00927374	AC107711.1	14	45530358	45562933	+	1349	bidirectional_promoter_lncRNA	novel transcript	-
ENSMUSG00000027978	90.5451	144.296	133.086	80.1774	44.0641	51.0043	122.642	58.4153	1.07054	0.00112573	0.00927374	Prss12	3	123446913	123506597	+	2602	protein_coding	protease, serine 12 neurotrypsin (motopsin) [Source:MGI Symbol;Acc:MGI:1100881]	-
ENSMUSG00000005125	794.687	776.15	975.679	649.553	588.746	504.043	848.839	580.78	0.54849	0.00112734	0.00927729	Ndrg1	15	66929318	66969640	-	6596	protein_coding	N-myc downstream regulated gene 1 [Source:MGI Symbol;Acc:MGI:1341799]	-
ENSMUSG00000032204	14.0653	17.9249	75.1852	3.48597	2.44801	11.0009	35.7251	5.64497	2.63434	0.00114191	0.00938048	Aqp9	9	71110659	71168682	-	4143	protein_coding	aquaporin 9 [Source:MGI Symbol;Acc:MGI:1891066]	-
ENSMUSG00000031980	129.225	94.106	209.136	73.2054	33.0481	77.0065	144.155	61.0867	1.23409	0.00114308	0.00938575	Agt	8	124556534	124569706	-	1891	protein_coding	angiotensinogen (serpin peptidase inhibitor, clade A, member 8) [Source:MGI Symbol;Acc:MGI:87963]	-
ENSMUSG00000027575	697.109	526.994	706.049	424.127	432.073	454.038	643.384	436.746	0.558691	0.00114463	0.009394	Arfgap1	2	180967225	180982526	+	5367	protein_coding	ADP-ribosylation factor GTPase activating protein 1 [Source:MGI Symbol;Acc:MGI:2183559]	-
ENSMUSG00000001131	57.1401	75.2848	50.1234	31.3738	14.688	24.002	60.8494	23.3546	1.37731	0.00115167	0.0094474	Timp1	X	20870166	20874735	+	888	protein_coding	tissue inhibitor of metalloproteinase 1 [Source:MGI Symbol;Acc:MGI:98752]	-
ENSMUSG00000020023	2317.25	2219.11	2274.57	1503.62	1810.3	1760.15	2270.31	1691.36	0.424664	0.00115792	0.00948525	Tmcc3	10	94311949	94590956	+	7153	protein_coding	transmembrane and coiled coil domains 3 [Source:MGI Symbol;Acc:MGI:2442900]	-
ENSMUSG00000029478	1295.76	1563.06	1571.97	945.861	1178.72	1024.09	1476.93	1049.55	0.493138	0.00116273	0.00951574	Ncor2	5	125017153	125179219	-	10490	protein_coding	nuclear receptor co-repressor 2 [Source:MGI Symbol;Acc:MGI:1337080]	MYB
ENSMUSG00000038077	101.973	77.0773	56.1728	20.9158	29.3761	44.0037	78.4077	31.4319	1.31032	0.0011678	0.00955278	Kcna6	6	126708329	126740674	-	5945	protein_coding	potassium voltage-gated channel, shaker-related, subfamily, member 6 [Source:MGI Symbol;Acc:MGI:96663]	-
ENSMUSG00000044244	69.4472	92.3135	82.0987	26.7258	52.6321	22.0019	81.2865	33.7866	1.27711	0.00117398	0.00959882	Il20rb	9	100457719	100486788	-	4206	protein_coding	interleukin 20 receptor beta [Source:MGI Symbol;Acc:MGI:2143266]	-
ENSMUSG00000032046	1169.17	1369.47	1149.38	784.344	984.099	848.072	1229.34	872.171	0.495532	0.00117833	0.00962544	Abhd12	2	150832493	150904741	-	2823	protein_coding	abhydrolase domain containing 12 [Source:MGI Symbol;Acc:MGI:1923442]	-
ENSMUSG00000035047	196.034	155.947	200.494	84.8254	93.0243	131.011	184.158	102.954	0.834542	0.00118754	0.00968378	Kri1	9	21273457	21287969	-	4182	protein_coding	KRI1 homolog [Source:MGI Symbol;Acc:MGI:2384899]	-
ENSMUSG00000040322	224.165	254.534	221.234	144.087	166.464	118.01	233.311	142.854	0.711124	0.00118769	0.00968378	Slc25a24	3	109123149	109168457	+	3431	protein_coding	solute carrier family 25 (mitochondrial carrier, phosphate carrier), member 24 [Source:MGI Symbol;Acc:MGI:1917160]	-
ENSMUSG00000032252	397.343	345.952	426.049	262.61	257.041	269.023	389.781	262.891	0.567984	0.00119675	0.00974854	Glce	9	62057248	62122655	-	6828	protein_coding	glucuronyl C5-epimerase [Source:MGI Symbol;Acc:MGI:2136405]	-
ENSMUSG00000110235	19.3397	33.1612	12.963	3.48597	3.67201	4.00034	21.8213	3.71944	2.54851	0.00120009	0.00976669	Gm5086	13	97559971	97583996	+	2157	lincRNA	predicted gene 5086 [Source:MGI Symbol;Acc:MGI:3644417]	-
ENSMUSG00000093803	426.353	406.896	405.308	259.124	222.769	324.027	412.853	268.64	0.617052	0.00120804	0.00982218	Ppp2r3d	9	124422622	124476898	-	4538	protein_coding	protein phosphatase 2 (formerly 2A), regulatory subunit B'', delta [Source:MGI Symbol;Acc:MGI:1335093]	-
ENSMUSG00000020053	723.481	901.625	874.568	457.825	539.785	665.056	833.225	554.222	0.587	0.00121317	0.00985599	Igf1	10	87858265	87937042	+	9904	protein_coding	insulin-like growth factor 1 [Source:MGI Symbol;Acc:MGI:96432]	-
ENSMUSG00000068758	203.946	216.892	170.247	102.255	78.3362	143.012	197.028	107.868	0.863218	0.00121816	0.00989072	Il3ra	14	14346275	14356011	+	2967	protein_coding	interleukin 3 receptor, alpha chain [Source:MGI Symbol;Acc:MGI:96553]	-
ENSMUSG00000041481	118.676	61.8411	38.0247	13.9439	30.6001	28.0024	72.8471	24.1821	1.58969	0.00122553	0.00994591	Serpina3g	12	104236245	104241939	+	2105	protein_coding	serine (or cysteine) peptidase inhibitor, clade A, member 3G [Source:MGI Symbol;Acc:MGI:105046]	-
ENSMUSG00000060950	171.42	129.06	222.963	55.7756	97.9203	107.009	174.481	86.9016	1.0037	0.00122829	0.00996369	Trmt61a	12	111678105	111683902	+	2433	protein_coding	tRNA methyltransferase 61A [Source:MGI Symbol;Acc:MGI:2443487]	-
ENSMUSG00000057278	229.439	212.411	185.802	116.199	137.088	132.011	209.217	128.433	0.703794	0.00123174	0.00998704	Snrpg	6	86371304	86379328	+	1570	protein_coding	small nuclear ribonucleoprotein polypeptide G [Source:MGI Symbol;Acc:MGI:1915261]	-
ENSMUSG00000046434	2003.42	1965.47	2110.37	1338.61	1233.8	1718.15	2026.42	1430.18	0.50196	0.00123511	0.0100051	Hnrnpa1	15	103240432	103246692	+	3153	protein_coding	heterogeneous nuclear ribonucleoprotein A1 [Source:MGI Symbol;Acc:MGI:104820]	-
ENSMUSG00000031562	51.8656	68.1148	80.3703	36.0217	20.8081	26.0022	66.7836	27.6107	1.27377	0.00124525	0.0100778	Dctd	8	48099092	48153233	+	3409	protein_coding	dCMP deaminase [Source:MGI Symbol;Acc:MGI:2444529]	-
ENSMUSG00000035439	128.345	97.691	114.074	61.5855	48.9601	67.0057	113.37	59.1838	0.934004	0.0012584	0.0101749	Haus8	8	71248561	71272934	-	5278	protein_coding	4HAUS augmin-like complex, subunit 8 [Source:MGI Symbol;Acc:MGI:1923728]	-
ENSMUSG00000096959	58.0192	41.2274	44.0741	17.4299	17.136	19.0016	47.7735	17.8558	1.41774	0.00126101	0.0101902	4930509G22Rik	16	11178176	11192292	+	2481	lincRNA	RIKEN cDNA 4930509G22 gene [Source:MGI Symbol;Acc:MGI:1914984]	-
ENSMUSG00000007817	1671.13	2289.91	2318.64	1270.06	1690.35	1224.1	2093.23	1394.84	0.586107	0.00126146	0.0101902	Zmiz1	14	25459185	25666743	+	12523	protein_coding	zinc finger, MIZ-type containing 1 [Source:MGI Symbol;Acc:MGI:3040693]	zf-MIZ
ENSMUSG00000021260	46.5911	64.5298	65.679	17.4299	34.2721	13.0011	58.9333	21.5677	1.46386	0.00127986	0.010296	Hhipl1	12	108306270	108330869	+	5601	protein_coding	hedgehog interacting protein-like 1 [Source:MGI Symbol;Acc:MGI:1919265]	-
ENSMUSG00000019055	2143.19	2038.96	2120.74	1465.27	1702.59	1591.13	2100.97	1586.33	0.405476	0.00128405	0.0103202	Plod1	4	147909753	147936767	-	6765	protein_coding	procollagen-lysine, 2-oxoglutarate 5-dioxygenase 1 [Source:MGI Symbol;Acc:MGI:99907]	-
ENSMUSG00000085295	18.4606	17.0287	14.6914	0	3.67201	2.00017	16.7269	1.89073	3.15683	0.00128748	0.010343	4930430E12Rik	4	6352105	6357530	-	1135	antisense	RIKEN cDNA 4930430E12 gene [Source:MGI Symbol;Acc:MGI:1918889]	-
ENSMUSG00000105096	261.965	102.172	38.8889	19.7539	56.3042	43.0036	134.342	39.6872	1.75969	0.00128901	0.0103505	Gbp10	5	105215699	105239533	-	3873	protein_coding	guanylate-binding protein 10 [Source:MGI Symbol;Acc:MGI:4359647]	-
ENSMUSG00000032245	276.031	221.373	262.716	132.467	161.568	177.015	253.373	157.017	0.688831	0.00132079	0.0106009	Cln6	9	62838785	62852006	+	2434	protein_coding	ceroid-lipofuscinosis, neuronal 6 [Source:MGI Symbol;Acc:MGI:2159324]	-
ENSMUSG00000002847	260.207	308.309	324.938	176.623	153	223.019	297.818	184.214	0.689735	0.00132543	0.0106283	Pla1a	16	38396117	38433145	-	2009	protein_coding	phospholipase A1 member A [Source:MGI Symbol;Acc:MGI:1934677]	-
ENSMUSG00000018906	282.184	224.958	279.136	162.679	181.152	155.013	262.093	166.281	0.658166	0.00133254	0.0106707	P4ha2	11	54100095	54131665	+	6239	protein_coding	procollagen-proline, 2-oxoglutarate 4-dioxygenase (proline 4-hydroxylase), alpha II polypeptide [Source:MGI Symbol;Acc:MGI:894286]	-
ENSMUSG00000039126	105.489	222.269	199.63	99.9312	82.0082	85.0072	175.796	88.9822	0.982401	0.00134074	0.0107265	Prune2	19	16956118	17223932	+	20297	protein_coding	prune homolog 2 [Source:MGI Symbol;Acc:MGI:1925004]	-
ENSMUSG00000059824	1160.38	827.236	1476.05	830.824	589.97	724.061	1154.56	714.951	0.691279	0.0013415	0.0107277	Dbp	7	45705088	45710203	+	2993	protein_coding	D site albumin promoter binding protein [Source:MGI Symbol;Acc:MGI:94866]	TF_bZIP
ENSMUSG00000028633	186.365	209.722	430.37	102.255	135.864	166.014	275.486	134.711	1.03068	0.0013457	0.0107515	Ctps	4	120539868	120570276	-	3316	protein_coding	cytidine 5'-triphosphate synthase [Source:MGI Symbol;Acc:MGI:1858304]	-
ENSMUSG00000048794	36.9213	30.4724	28.5185	3.48597	14.688	6.00051	31.9707	8.05817	2.00454	0.00135027	0.010783	Cfap100	6	90403479	90428797	-	4122	protein_coding	cilia and flagella associated protein 100 [Source:MGI Symbol;Acc:MGI:2141635]	-
ENSMUSG00000005611	224.165	347.744	363.827	170.813	209.305	178.015	311.912	186.044	0.746445	0.00138038	0.0109933	Mrvi1	7	110868266	110982461	-	6827	protein_coding	MRV integration site 1 [Source:MGI Symbol;Acc:MGI:1338023]	-
ENSMUSG00000039886	1823.21	1865.99	1718.02	877.303	1548.36	1090.09	1802.41	1171.92	0.621503	0.00139879	0.0110957	Tmem120a	5	135735485	135744448	-	1730	protein_coding	transmembrane protein 120A [Source:MGI Symbol;Acc:MGI:2686991]	-
ENSMUSG00000079563	18.4606	30.4724	27.6543	5.80996	4.89601	7.00059	25.5291	5.90219	2.1041	0.00139894	0.0110957	Pglyrp2	17	32413100	32424167	-	2238	protein_coding	peptidoglycan recognition protein 2 [Source:MGI Symbol;Acc:MGI:1928099]	-
ENSMUSG00000051344	264.603	380.905	323.21	189.405	230.113	189.016	322.906	202.844	0.671969	0.0014105	0.0111772	Plekhm3	1	64785983	64956824	-	10921	protein_coding	pleckstrin homology domain containing, family M, member 3 [Source:MGI Symbol;Acc:MGI:2443627]	-
ENSMUSG00000029108	108.127	146.088	114.074	54.6136	66.0962	75.0063	122.763	65.2387	0.908982	0.0014181	0.0112264	Pcdh7	5	57717967	58133230	+	10604	protein_coding	protocadherin 7 [Source:MGI Symbol;Acc:MGI:1860487]	-
ENSMUSG00000061878	48.3493	55.5673	51.8518	15.1059	19.5841	26.0022	51.9228	20.2307	1.35187	0.00143237	0.0113078	Sphk1	11	116530925	116536674	+	4774	protein_coding	sphingosine kinase 1 [Source:MGI Symbol;Acc:MGI:1316649]	-
ENSMUSG00000103847	33.405	60.9448	38.8889	16.2679	17.136	12.001	44.4129	15.135	1.55927	0.0014328	0.0113078	Gm20056	16	32408536	32409054	+	519	processed_pseudogene	predicted gene, 20056 [Source:MGI Symbol;Acc:MGI:5012241]	-
ENSMUSG00000079445	13.1862	9.85872	2.59259	0	0	0	8.54583	0	5.36779	0.00144171	0.0113678	B3gnt7	1	86302832	86307305	+	4137	protein_coding	UDP-GlcNAc:betaGal beta-1,3-N-acetylglucosaminyltransferase 7 [Source:MGI Symbol;Acc:MGI:2384394]	-
ENSMUSG00000058486	1095.33	943.749	927.284	784.344	659.738	685.058	988.788	709.713	0.478475	0.00146538	0.0115389	Wdr91	6	34880426	34910876	-	4652	protein_coding	WD repeat domain 91 [Source:MGI Symbol;Acc:MGI:2141558]	-
ENSMUSG00000064350	904.572	527.89	475.308	185.919	280.297	486.041	635.923	317.419	1.0005	0.00146621	0.0115402	mt-Ty	MT	5260	5326	-	67	Mt_tRNA	mitochondrially encoded tRNA tyrosine [Source:MGI Symbol;Acc:MGI:102470]	-
ENSMUSG00000030748	563.489	483.077	519.382	364.865	379.441	363.031	521.983	369.112	0.500317	0.00147815	0.0116237	Il4ra	7	125552120	125579474	+	6002	protein_coding	interleukin 4 receptor, alpha [Source:MGI Symbol;Acc:MGI:105367]	-
ENSMUSG00000019302	1708.93	1545.13	1827.78	1247.98	1330.49	1212.1	1693.95	1263.52	0.423285	0.00148172	0.0116466	Atp6v0a1	11	101009452	101063719	+	6556	protein_coding	ATPase, H+ transporting, lysosomal V0 subunit A1 [Source:MGI Symbol;Acc:MGI:103286]	-
ENSMUSG00000039252	147.685	146.088	181.481	87.1493	97.9203	94.0079	158.418	93.0258	0.768469	0.00149464	0.0117165	Lgi2	5	52533517	52566462	-	6528	protein_coding	leucine-rich repeat LGI family, member 2 [Source:MGI Symbol;Acc:MGI:2180196]	-
ENSMUSG00000015396	190.76	182.834	146.914	110.389	110.16	79.0067	173.503	99.852	0.8009	0.00150585	0.0117832	Cd83	13	43784775	43803132	+	2572	protein_coding	CD83 antigen [Source:MGI Symbol;Acc:MGI:1328316]	-
ENSMUSG00000037411	264.603	209.722	763.086	135.953	80.7842	50.0042	412.47	88.9138	2.21487	0.00151308	0.0118345	Serpine1	5	137061504	137072268	-	3876	protein_coding	serine (or cysteine) peptidase inhibitor, clade E, member 1 [Source:MGI Symbol;Acc:MGI:97608]	-
ENSMUSG00000045594	389.432	433.784	368.148	233.56	228.889	313.026	397.121	258.492	0.616612	0.00151446	0.011839	Glb1	9	114401076	114474898	+	3008	protein_coding	galactosidase, beta 1 [Source:MGI Symbol;Acc:MGI:88151]	-
ENSMUSG00000022584	182.848	63.6336	31.1111	19.7539	39.1681	23.0019	92.531	27.308	1.76437	0.00151758	0.0118538	Ly6c2	15	75108158	75111970	-	2740	protein_coding	lymphocyte antigen 6 complex, locus C2 [Source:MGI Symbol;Acc:MGI:3712069]	-
ENSMUSG00000021091	698.867	501.899	712.963	280.04	190.945	525.044	637.909	332.01	0.939481	0.0015269	0.0119213	Serpina3n	12	104406729	104414329	+	2064	protein_coding	serine (or cysteine) peptidase inhibitor, clade A, member 3N [Source:MGI Symbol;Acc:MGI:105045]	-
ENSMUSG00000056481	309.436	317.272	285.185	170.813	155.448	239.02	303.964	188.427	0.68587	0.00152902	0.0119298	Cd248	19	5068078	5070637	+	2560	protein_coding	CD248 antigen, endosialin [Source:MGI Symbol;Acc:MGI:1917695]	-
ENSMUSG00000034663	375.366	364.773	420	276.554	263.161	258.022	386.713	265.912	0.540804	0.00153396	0.0119497	Bmp2k	5	96997689	97091867	+	8480	protein_coding	BMP2 inducible kinase [Source:MGI Symbol;Acc:MGI:2155456]	-
ENSMUSG00000027580	2444.72	1871.36	1737.04	1259.6	1554.48	1382.12	2017.71	1398.73	0.528735	0.00153466	0.0119498	Helz2	2	181227615	181242027	-	11529	protein_coding	helicase with zinc finger 2, transcriptional coactivator [Source:MGI Symbol;Acc:MGI:2385169]	-
ENSMUSG00000089942	14.0653	25.0949	20.7407	3.48597	1.224	5.00042	19.967	3.2368	2.59546	0.00154223	0.0119981	Pira2	7	3836812	3845051	-	3462	protein_coding	paired-Ig-like receptor A2 [Source:MGI Symbol;Acc:MGI:1195970]	-
ENSMUSG00000003227	7.03263	10.755	15.5555	1.16199	0	0	11.1144	0.38733	4.78621	0.00155027	0.0120499	Edar	10	58600789	58675654	-	3637	protein_coding	ectodysplasin-A receptor [Source:MGI Symbol;Acc:MGI:1343498]	-
ENSMUSG00000049643	310.315	336.093	300.741	235.884	189.721	202.017	315.716	209.207	0.593581	0.00157185	0.012196	2310022A10Rik	7	27553233	27582099	+	4780	protein_coding	RIKEN cDNA 2310022A10 gene [Source:MGI Symbol;Acc:MGI:1913617]	-
ENSMUSG00000022146	620.629	665.016	693.086	472.93	516.529	387.033	659.577	458.831	0.525307	0.00158292	0.0122764	Osmr	15	6813577	6874969	-	12113	protein_coding	oncostatin M receptor [Source:MGI Symbol;Acc:MGI:1330819]	-
ENSMUSG00000052560	143.29	174.768	204.815	106.903	105.264	94.0079	174.291	102.058	0.773799	0.0015852	0.0122886	Cpne8	15	90487482	90679432	-	4164	protein_coding	copine VIII [Source:MGI Symbol;Acc:MGI:1914121]	-
ENSMUSG00000046876	600.41	508.172	706.049	407.859	441.865	383.032	604.877	410.919	0.558771	0.00159201	0.012336	Atxn1	13	45549755	45965008	-	13914	protein_coding	ataxin 1 [Source:MGI Symbol;Acc:MGI:104783]	-
ENSMUSG00000045392	57.1401	69.9073	67.4074	16.2679	37.9441	26.0022	64.8183	26.7381	1.28147	0.00160058	0.0123914	Olfr1033	2	86020633	86045171	+	4261	protein_coding	olfactory receptor 1033 [Source:MGI Symbol;Acc:MGI:3030867]	-
ENSMUSG00000042178	374.487	395.245	381.975	281.202	214.201	276.023	383.903	257.142	0.576493	0.00161232	0.0124589	Armc5	7	128237342	128245100	+	3849	protein_coding	armadillo repeat containing 5 [Source:MGI Symbol;Acc:MGI:2384586]	-
ENSMUSG00000005103	2319.01	2337.41	2441.36	1704.64	1543.47	1988.17	2365.93	1745.43	0.438254	0.00161461	0.0124669	Wdr1	5	38526813	38563221	-	8899	protein_coding	WD repeat domain 1 [Source:MGI Symbol;Acc:MGI:1337100]	-
ENSMUSG00000030766	716.449	687.422	661.111	488.036	531.217	487.041	688.327	502.098	0.455618	0.00162261	0.0125232	Arhgap17	7	123279218	123369915	-	9759	protein_coding	Rho GTPase activating protein 17 [Source:MGI Symbol;Acc:MGI:1917747]	-
ENSMUSG00000066042	66.8099	68.1148	68.2716	34.8597	31.8241	28.0024	67.7321	31.5621	1.1046	0.00162673	0.0125383	Med18	4	132458731	132463921	-	1998	protein_coding	mediator complex subunit 18 [Source:MGI Symbol;Acc:MGI:1914469]	-
ENSMUSG00000001525	2150.23	2346.38	1940.12	1553.58	1478.6	1727.15	2145.57	1586.44	0.435114	0.00163227	0.0125755	Tubb5	17	35833921	35838306	-	3327	protein_coding	tubulin, beta 5 class I [Source:MGI Symbol;Acc:MGI:107812]	-
ENSMUSG00000044468	160.871	105.757	59.6296	36.0217	48.9601	54.0046	108.753	46.3288	1.2287	0.00164272	0.0126337	Tent5c	3	100451628	100489324	-	6097	protein_coding	terminal nucleotidyltransferase 5C [Source:MGI Symbol;Acc:MGI:1921895]	-
ENSMUSG00000004609	155.597	139.815	118.395	58.0996	89.3522	79.0067	137.935	75.4862	0.869908	0.00165073	0.0126841	Cd33	7	43524216	43544428	-	7771	protein_coding	CD33 antigen [Source:MGI Symbol;Acc:MGI:99440]	-
ENSMUSG00000023045	21.0979	17.9249	57.037	10.4579	1.224	7.00059	32.0199	6.22751	2.35223	0.00166333	0.0127641	Soat2	15	102150526	102163469	+	2213	protein_coding	sterol O-acyltransferase 2 [Source:MGI Symbol;Acc:MGI:1332226]	-
ENSMUSG00000072875	50.1075	34.0574	38.8889	15.1059	9.79203	17.0014	41.0179	13.9664	1.54542	0.0016932	0.0129592	Gpr27	6	99692679	99695066	+	2388	protein_coding	G protein-coupled receptor 27 [Source:MGI Symbol;Acc:MGI:1202299]	-
ENSMUSG00000033847	8.79078	26.8874	17.2839	1.16199	3.67201	2.00017	17.6541	2.27806	2.96733	0.00172477	0.0131777	Pla2g4c	7	13324655	13360672	+	3747	protein_coding	phospholipase A2, group IVC (cytosolic, calcium-independent) [Source:MGI Symbol;Acc:MGI:1196403]	-
ENSMUSG00000049871	67.689	57.3598	61.358	26.7258	31.8241	25.0021	62.1356	27.8507	1.16175	0.00172921	0.0132049	Nlrc3	16	3945007	3976632	-	7069	protein_coding	NLR family, CARD domain containing 3 [Source:MGI Symbol;Acc:MGI:2444070]	-
ENSMUSG00000019539	401.739	371.046	329.259	189.405	148.104	299.025	367.348	212.178	0.787722	0.00172983	0.0132049	Rcn3	7	45082913	45092221	-	1717	protein_coding	reticulocalbin 3, EF-hand calcium binding domain [Source:MGI Symbol;Acc:MGI:1277122]	-
ENSMUSG00000048234	436.023	452.605	442.469	227.75	358.633	282.024	443.699	289.469	0.617233	0.00176788	0.0134601	Rnf149	1	39551296	39577405	-	2838	protein_coding	ring finger protein 149 [Source:MGI Symbol;Acc:MGI:2677438]	-
ENSMUSG00000048387	47.4702	72.596	70.8642	16.2679	23.2561	36.003	63.6435	25.1757	1.32805	0.00176878	0.0134611	Osr1	12	9570116	9581500	+	2066	protein_coding	odd-skipped related transcription factor 1 [Source:MGI Symbol;Acc:MGI:1344424]	zf-C2H2
ENSMUSG00000043740	67.689	46.6049	27.6543	9.29593	19.5841	17.0014	47.3161	15.2938	1.62876	0.00177879	0.0135314	B430306N03Rik	17	48316141	48327024	+	5256	protein_coding	RIKEN cDNA B430306N03 gene [Source:MGI Symbol;Acc:MGI:2443478]	-
ENSMUSG00000004933	87.0287	67.2186	87.2839	44.1557	19.5841	42.0035	80.5104	35.2478	1.18497	0.00178221	0.0135414	Matk	10	81252935	81263365	+	4594	protein_coding	megakaryocyte-associated tyrosine kinase [Source:MGI Symbol;Acc:MGI:99259]	-
ENSMUSG00000060224	97.5777	106.653	123.58	49.9656	44.0641	73.0062	109.27	55.6786	0.96554	0.0017829	0.0135414	Pyroxd2	19	42725858	42752775	-	3119	protein_coding	pyridine nucleotide-disulphide oxidoreductase domain 2 [Source:MGI Symbol;Acc:MGI:1921830]	-
ENSMUSG00000031391	182.848	176.561	140	82.5014	121.176	76.0064	166.47	93.228	0.840748	0.00178341	0.0135414	L1cam	X	73853778	73896105	-	7347	protein_coding	L1 cell adhesion molecule [Source:MGI Symbol;Acc:MGI:96721]	-
ENSMUSG00000044788	60.6564	62.7373	84.6913	25.5638	40.3921	26.0022	69.3617	30.6527	1.18452	0.00179244	0.0135808	Fads6	11	115279622	115297663	-	6653	protein_coding	fatty acid desaturase domain family, member 6 [Source:MGI Symbol;Acc:MGI:3039592]	-
ENSMUSG00000104973	59.7773	78.8698	60.4938	29.0498	28.1521	33.0028	66.3803	30.0682	1.13916	0.00179303	0.0135808	A530041M06Rik	3	104499320	104501607	-	2288	sense_intronic	RIKEN cDNA A530041M06 gene [Source:MGI Symbol;Acc:MGI:3026943]	-
ENSMUSG00000026764	34.2841	25.0949	30.2469	6.97195	12.24	1.00008	29.8753	6.73735	2.18221	0.00179381	0.0135808	Kif5c	2	49619298	49774778	+	7142	protein_coding	kinesin family member 5C [Source:MGI Symbol;Acc:MGI:1098269]	-
ENSMUSG00000038773	1089.18	1199.18	1122.59	837.796	877.61	856.072	1136.98	857.159	0.40761	0.00179384	0.0135808	Kdm3b	18	34777047	34838660	+	14095	protein_coding	KDM3B lysine (K)-specific demethylase 3B [Source:MGI Symbol;Acc:MGI:1923356]	-
ENSMUSG00000032624	261.965	302.035	276.543	161.517	198.289	191.016	280.181	183.607	0.609473	0.0018016	0.0136337	Eml4	17	83350931	83480361	+	5445	protein_coding	echinoderm microtubule associated protein like 4 [Source:MGI Symbol;Acc:MGI:1926048]	-
ENSMUSG00000030147	57.1401	69.9073	57.9012	23.2398	24.4801	33.0028	61.6495	26.9076	1.18936	0.00183338	0.0138562	Clec4b1	6	123049962	123071555	+	784	protein_coding	C-type lectin domain family 4, member b1 [Source:MGI Symbol;Acc:MGI:1917060]	-
ENSMUSG00000018160	1073.35	1070.12	1056.05	670.469	915.554	627.053	1066.51	737.692	0.532994	0.00183614	0.013871	Med1	11	98152154	98193293	-	8753	protein_coding	mediator complex subunit 1 [Source:MGI Symbol;Acc:MGI:1100846]	-
ENSMUSG00000023495	489.647	368.358	445.926	237.046	266.833	338.029	434.643	280.636	0.629198	0.00184203	0.0139035	Pcbp4	9	106453291	106464012	+	4268	protein_coding	poly(rC) binding protein 4 [Source:MGI Symbol;Acc:MGI:1890471]	-
ENSMUSG00000051439	217.132	240.194	206.543	140.601	135.864	149.013	221.29	141.826	0.640491	0.00184506	0.0139204	Cd14	18	36725074	36726736	-	1572	protein_coding	CD14 antigen [Source:MGI Symbol;Acc:MGI:88318]	-
ENSMUSG00000018678	397.343	507.276	565.185	333.491	354.961	280.024	489.935	322.825	0.603379	0.00187621	0.0141249	Sp2	11	96953341	96982959	-	3414	protein_coding	Sp2 transcription factor [Source:MGI Symbol;Acc:MGI:1926162]	zf-C2H2
ENSMUSG00000022225	81.7543	56.4636	93.3333	38.3457	31.8241	37.0031	77.1837	35.7243	1.11034	0.00190372	0.0143	Cma1	14	55941451	55944675	-	1090	protein_coding	chymase 1, mast cell [Source:MGI Symbol;Acc:MGI:96941]	-
ENSMUSG00000040462	1677.28	1425.93	1641.97	1070.19	805.394	1313.11	1581.73	1062.9	0.572554	0.00190437	0.0143	Os9	10	127095650	127121131	-	2629	protein_coding	amplified in osteosarcoma [Source:MGI Symbol;Acc:MGI:1924301]	-
ENSMUSG00000020234	21.977	21.5099	23.3333	5.80996	0	6.00051	22.2734	3.93682	2.47016	0.00191018	0.0143313	4930404N11Rik	10	81363067	81365816	-	1751	protein_coding	RIKEN cDNA 4930404N11 gene [Source:MGI Symbol;Acc:MGI:1921072]	-
ENSMUSG00000024277	559.973	716.102	699.136	474.092	461.449	459.039	658.403	464.86	0.502237	0.00193784	0.0145139	Mapre2	18	23752333	23893861	+	10202	protein_coding	microtubule-associated protein, RP/EB family, member 2 [Source:MGI Symbol;Acc:MGI:106271]	-
ENSMUSG00000022421	61.5355	79.766	89.0123	26.7258	45.2881	34.0029	76.7713	35.3389	1.12245	0.00194056	0.0145217	Nptxr	15	79786351	79804766	-	5170	protein_coding	neuronal pentraxin receptor [Source:MGI Symbol;Acc:MGI:1920590]	-
ENSMUSG00000038173	36.0422	59.1523	36.2963	8.13394	22.0321	13.0011	43.8303	14.389	1.61354	0.00194059	0.0145217	Enpp6	8	46986887	47096762	+	6412	protein_coding	ectonucleotide pyrophosphatase/phosphodiesterase 6 [Source:MGI Symbol;Acc:MGI:2445171]	-
ENSMUSG00000033427	32.5259	53.7748	57.037	11.6199	25.7041	12.001	47.7793	16.4417	1.55038	0.00194138	0.0145217	Upb1	10	75401115	75441679	+	6792	protein_coding	ureidopropionase, beta [Source:MGI Symbol;Acc:MGI:2143535]	-
ENSMUSG00000053279	178.453	267.978	393.21	115.037	201.961	108.009	279.88	141.669	0.985383	0.00194805	0.0145634	Aldh1a1	19	20492715	20643462	+	4934	protein_coding	aldehyde dehydrogenase family 1, subfamily A1 [Source:MGI Symbol;Acc:MGI:1353450]	-
ENSMUSG00000021806	748.975	664.119	781.234	511.276	372.097	579.049	731.443	487.474	0.583788	0.00195789	0.0146139	Nid2	14	19751265	19811787	+	5174	protein_coding	nidogen 2 [Source:MGI Symbol;Acc:MGI:1298229]	-
ENSMUSG00000006522	6.15355	17.9249	123.58	0	2.44801	0	49.2196	0.816002	5.96718	0.00196221	0.0146309	Itih3	14	30908572	30923760	-	3638	protein_coding	inter-alpha trypsin inhibitor, heavy chain 3 [Source:MGI Symbol;Acc:MGI:96620]	-
ENSMUSG00000034832	1097.09	1144.51	1309.26	847.092	935.139	835.071	1183.62	872.434	0.440571	0.00196267	0.0146309	Tet3	6	83362373	83459084	-	16695	protein_coding	tet methylcytosine dioxygenase 3 [Source:MGI Symbol;Acc:MGI:2446229]	-
ENSMUSG00000040152	646.123	557.466	677.531	420.641	208.081	462.039	627.04	363.587	0.784336	0.00196268	0.0146309	Thbs1	2	118111876	118127133	+	6073	protein_coding	thrombospondin 1 [Source:MGI Symbol;Acc:MGI:98737]	-
ENSMUSG00000013367	68.5681	70.8036	74.321	39.5077	28.1521	34.0029	71.2309	33.8875	1.07025	0.00197884	0.0147389	Iglon5	7	43472904	43490075	-	2622	protein_coding	IgLON family member 5 [Source:MGI Symbol;Acc:MGI:2686277]	-
ENSMUSG00000036777	78.238	129.06	147.778	42.9937	57.5282	71.006	118.358	57.1759	1.04606	0.00197974	0.0147393	Anln	9	22332012	22389188	-	9063	protein_coding	anillin, actin binding protein [Source:MGI Symbol;Acc:MGI:1920174]	-
ENSMUSG00000022037	1101.49	1174.08	884.074	754.132	592.418	814.069	1053.21	720.206	0.547292	0.00198061	0.0147395	Clu	14	65968483	65981547	+	3437	protein_coding	clusterin [Source:MGI Symbol;Acc:MGI:88423]	-
ENSMUSG00000029605	145.927	118.305	114.074	90.6353	52.6321	53.0045	126.102	65.424	0.948649	0.00198859	0.0147925	Oas1b	5	120812635	120824163	+	1992	polymorphic_pseudogene	2'-5' oligoadenylate synthetase 1B [Source:MGI Symbol;Acc:MGI:97430]	-
ENSMUSG00000047878	70.3263	59.1523	66.5432	17.4299	40.3921	25.0021	65.3406	27.608	1.24881	0.00199788	0.0148553	A4galt	15	83226722	83251774	-	2278	protein_coding	alpha 1,4-galactosyltransferase [Source:MGI Symbol;Acc:MGI:3512453]	-
ENSMUSG00000102418	16.7025	50.1899	34.5679	10.4579	9.79203	7.00059	33.8201	9.08351	1.90315	0.0020049	0.0149012	Sh2d1b1	1	170277320	170286769	+	2544	protein_coding	SH2 domain containing 1B1 [Source:MGI Symbol;Acc:MGI:1349420]	-
ENSMUSG00000052974	88.7869	42.1236	171.111	30.2118	24.4801	52.0044	100.674	35.5654	1.49469	0.00200791	0.0149126	Cyp2f2	7	27119909	27133660	+	2025	protein_coding	cytochrome P450, family 2, subfamily f, polypeptide 2 [Source:MGI Symbol;Acc:MGI:88608]	-
ENSMUSG00000100075	50.9865	63.6336	80.3703	15.1059	34.2721	30.0025	64.9968	26.4602	1.29622	0.00202109	0.0150024	1700018L02Rik	19	29046245	29048729	+	2485	antisense	RIKEN cDNA 1700018L02 gene [Source:MGI Symbol;Acc:MGI:1914579]	-
ENSMUSG00000063785	191.639	180.146	201.358	111.551	100.368	138.012	191.048	116.644	0.708024	0.00202556	0.0150258	Utp14a	X	48256862	48282453	+	4130	protein_coding	UTP14A small subunit processome component [Source:MGI Symbol;Acc:MGI:1919804]	-
ENSMUSG00000046410	178.453	195.382	190.988	134.791	113.832	98.0083	188.274	115.544	0.706863	0.00202596	0.0150258	Kcnk6	7	29221926	29232515	-	4151	protein_coding	potassium inwardly-rectifying channel, subfamily K, member 6 [Source:MGI Symbol;Acc:MGI:1891291]	-
ENSMUSG00000085058	16.7025	17.9249	9.50617	2.32398	0	2.00017	14.7112	1.44138	3.31721	0.00204792	0.0151704	8030453O22Rik	6	39527513	39544486	+	2383	processed_transcript	RIKEN cDNA 8030453O22 gene [Source:MGI Symbol;Acc:MGI:1924459]	-
ENSMUSG00000073555	119.555	95.0022	129.63	39.5077	63.6482	72.0061	114.729	58.3873	0.971301	0.0020667	0.015302	Gm4951	18	60212080	60247820	+	2645	protein_coding	predicted gene 4951 [Source:MGI Symbol;Acc:MGI:3644953]	-
ENSMUSG00000036534	337.566	310.998	368.148	214.968	255.817	214.018	338.904	228.268	0.571738	0.00207369	0.0153407	Slc38a7	8	95835920	95853539	-	4144	protein_coding	solute carrier family 38, member 7 [Source:MGI Symbol;Acc:MGI:2679005]	-
ENSMUSG00000038527	290.096	249.157	242.839	130.143	173.808	187.016	260.697	163.656	0.670084	0.00207486	0.0153429	C1rl	6	124493113	124510643	+	3010	protein_coding	complement component 1, r subcomponent-like [Source:MGI Symbol;Acc:MGI:2660692]	-
ENSMUSG00000058740	14.0653	14.34	23.3333	4.64796	0	2.00017	17.2462	2.21604	2.95073	0.00208807	0.015421	Kcnt1	2	25863734	25918273	+	9499	protein_coding	potassium channel, subfamily T, member 1 [Source:MGI Symbol;Acc:MGI:1924627]	-
ENSMUSG00000050232	68.5681	56.4636	39.7531	17.4299	30.6001	15.0013	54.9283	21.0104	1.39647	0.00209045	0.0154311	Cxcr3	X	101731535	101734269	-	1731	protein_coding	chemokine (C-X-C motif) receptor 3 [Source:MGI Symbol;Acc:MGI:1277207]	-
ENSMUSG00000031373	1357.3	1386.49	1624.69	1024.88	958.395	1189.1	1456.16	1057.46	0.460902	0.0020912	0.0154311	Car5b	X	163976822	164027997	-	6354	protein_coding	carbonic anhydrase 5b, mitochondrial [Source:MGI Symbol;Acc:MGI:1926249]	-
ENSMUSG00000014602	36.9213	50.1899	26.7901	2.32398	18.36	9.00076	37.9671	9.89493	1.94914	0.00210013	0.015484	Kif1a	1	93015464	93101951	-	9330	protein_coding	kinesin family member 1A [Source:MGI Symbol;Acc:MGI:108391]	-
ENSMUSG00000027950	225.923	321.753	217.778	152.221	179.928	125.011	255.151	152.387	0.746191	0.00210366	0.0154922	Chrnb2	3	89746195	89764632	-	8380	protein_coding	cholinergic receptor, nicotinic, beta polypeptide 2 (neuronal) [Source:MGI Symbol;Acc:MGI:87891]	-
ENSMUSG00000070323	36.0422	15.2362	28.5185	8.13394	6.12002	5.00042	26.599	6.41813	2.05832	0.00210479	0.0154922	Mmp27	9	7571396	7581885	+	2210	protein_coding	matrix metallopeptidase 27 [Source:MGI Symbol;Acc:MGI:3039232]	-
ENSMUSG00000096727	752.491	468.737	388.889	311.414	269.281	370.031	536.706	316.909	0.758791	0.00212728	0.0156445	Psmb9	17	34181988	34187764	-	3659	protein_coding	proteasome (prosome, macropain) subunit, beta type 9 (large multifunctional peptidase 2) [Source:MGI Symbol;Acc:MGI:1346526]	-
ENSMUSG00000042625	1783.65	1435.79	1673.09	1035.33	990.219	1383.12	1630.84	1136.22	0.520534	0.00216801	0.0158972	Safb2	17	56560965	56584585	-	8165	protein_coding	scaffold attachment factor B2 [Source:MGI Symbol;Acc:MGI:2146808]	-
ENSMUSG00000055805	625.025	478.596	509.012	392.753	384.337	331.028	537.544	369.373	0.542441	0.00217682	0.0159552	Fmnl1	11	103171107	103198901	+	4886	protein_coding	formin-like 1 [Source:MGI Symbol;Acc:MGI:1888994]	-
ENSMUSG00000009079	2210	2114.25	2333.33	1452.49	1575.29	1883.16	2219.19	1636.98	0.438496	0.00219613	0.0160832	Ewsr1	11	5069689	5099266	-	5907	protein_coding	Ewing sarcoma breakpoint region 1 [Source:MGI Symbol;Acc:MGI:99960]	-
ENSMUSG00000022836	828.971	887.285	763.086	461.311	701.354	517.044	826.447	559.903	0.562657	0.00221594	0.0162147	Mylk	16	34745210	35002420	+	11263	protein_coding	myosin, light polypeptide kinase [Source:MGI Symbol;Acc:MGI:894806]	-
ENSMUSG00000060791	98.4568	93.2097	79.5061	51.1276	35.4961	51.0043	90.3909	45.876	0.974083	0.00221737	0.0162184	Gmfg	7	28437447	28448233	+	2817	protein_coding	glia maturation factor, gamma [Source:MGI Symbol;Acc:MGI:1927135]	-
ENSMUSG00000027540	790.291	706.243	707.777	495.008	555.697	559.047	734.771	536.584	0.453237	0.00221915	0.0162246	Ptpn1	2	167932057	167979385	+	5533	protein_coding	protein tyrosine phosphatase, non-receptor type 1 [Source:MGI Symbol;Acc:MGI:97805]	-
ENSMUSG00000044465	689.197	685.629	800.247	491.522	580.178	485.041	725.024	518.914	0.483526	0.00223166	0.0163092	Fam160a2	7	105371211	105400054	-	11834	protein_coding	family with sequence similarity 160, member A2 [Source:MGI Symbol;Acc:MGI:1921599]	-
ENSMUSG00000115846	57.1401	103.965	179.753	73.2054	19.5841	25.0021	113.619	39.2639	1.53503	0.00225098	0.0164298	Gm41144	14	45541173	45543567	-	1088	lincRNA	predicted gene, 41144 [Source:MGI Symbol;Acc:MGI:5624029]	-
ENSMUSG00000007659	981.93	1199.18	1155.43	623.989	680.546	948.08	1112.18	750.872	0.565501	0.00225863	0.0164787	Bcl2l1	2	152780668	152831728	-	4586	protein_coding	BCL2-like 1 [Source:MGI Symbol;Acc:MGI:88139]	-
ENSMUSG00000086859	241.747	236.609	228.148	152.221	129.744	172.015	235.501	151.327	0.635042	0.00226465	0.0165158	Snhg20	11	117076008	117078955	+	2795	lincRNA	small nucleolar RNA host gene 20 [Source:MGI Symbol;Acc:MGI:1924222]	-
ENSMUSG00000074305	1028.52	1014.55	1088.89	777.372	839.666	732.062	1043.99	783.033	0.415674	0.00229341	0.0167046	Peak1	9	56201126	56418067	-	12351	protein_coding	pseudopodium-enriched atypical kinase 1 [Source:MGI Symbol;Acc:MGI:2442366]	-
ENSMUSG00000034255	749.854	718.79	599.753	381.133	527.545	503.042	689.466	470.574	0.550814	0.00229982	0.0167374	Arhgap27	11	103331497	103363692	-	6415	protein_coding	Rho GTPase activating protein 27 [Source:MGI Symbol;Acc:MGI:1916903]	-
ENSMUSG00000029254	43.0748	65.4261	44.9383	27.8878	15.912	15.0013	51.1464	19.6004	1.38732	0.00230113	0.0167399	Stap1	5	86071746	86106125	+	6215	protein_coding	signal transducing adaptor family member 1 [Source:MGI Symbol;Acc:MGI:1926193]	-
ENSMUSG00000083161	28.1305	29.5762	25.0617	6.97195	6.12002	10.0008	27.5895	7.6976	1.82925	0.00230383	0.0167526	Gm11427	11	83224454	83260960	+	2958	transcribed_unprocessed_pseudogene	predicted gene 11427 [Source:MGI Symbol;Acc:MGI:3651774]	-
ENSMUSG00000086841	212.737	149.673	210.864	90.6353	50.1841	141.012	191.091	93.9438	1.01789	0.00231396	0.0168053	2410006H16Rik	11	62602877	62604807	+	462	processed_transcript	RIKEN cDNA 2410006H16 gene [Source:MGI Symbol;Acc:MGI:1916471]	-
ENSMUSG00000031833	372.729	397.934	411.358	306.766	244.801	263.022	394.007	271.53	0.537077	0.0023247	0.0168553	Mast3	8	70778117	70805054	-	5955	protein_coding	microtubule associated serine/threonine kinase 3 [Source:MGI Symbol;Acc:MGI:2683541]	-
ENSMUSG00000029119	728.756	684.733	674.938	482.226	330.481	559.047	696.142	457.251	0.604461	0.00233332	0.0169037	Man2b2	5	36806921	36830653	-	3528	protein_coding	mannosidase 2, alpha B2 [Source:MGI Symbol;Acc:MGI:1195262]	-
ENSMUSG00000061393	109.006	89.6247	136.543	67.3955	62.4242	30.0025	111.725	53.2741	1.07653	0.00233495	0.0169085	Acvr2b	9	119402118	119434995	+	3928	protein_coding	activin receptor IIB [Source:MGI Symbol;Acc:MGI:87912]	-
ENSMUSG00000036943	676.011	690.111	611.852	412.507	446.761	537.045	659.324	465.438	0.500911	0.00236516	0.017099	Rab8b	9	66843664	66919687	-	4733	protein_coding	RAB8B, member RAS oncogene family [Source:MGI Symbol;Acc:MGI:2442982]	-
ENSMUSG00000058013	823.696	905.21	884.074	634.447	684.218	635.054	870.993	651.24	0.419829	0.00237929	0.0171869	2025-09-11	5	93093437	93176447	+	9472	protein_coding	septin 11 [Source:MGI Symbol;Acc:MGI:1277214]	-
ENSMUSG00000027875	120.434	102.172	435.555	22.0778	44.0641	62.0052	219.387	42.7157	2.35896	0.0023993	0.0172957	Hmgcs2	3	98280435	98310738	+	3290	protein_coding	3-hydroxy-3-methylglutaryl-Coenzyme A synthase 2 [Source:MGI Symbol;Acc:MGI:101939]	-
ENSMUSG00000035184	156.476	225.854	426.913	158.031	96.6963	143.012	269.748	132.58	1.02375	0.0024042	0.0173207	Fam124a	14	62555737	62608486	+	4406	protein_coding	family with sequence similarity 124, member A [Source:MGI Symbol;Acc:MGI:3645930]	-
ENSMUSG00000063160	189.002	220.477	228.148	144.087	121.176	140.012	212.542	135.092	0.652616	0.00240475	0.0173207	Numbl	7	27258433	27282144	+	8673	protein_coding	numb-like [Source:MGI Symbol;Acc:MGI:894702]	-
ENSMUSG00000001555	194.276	259.912	192.716	109.227	102.816	163.014	215.635	125.019	0.781563	0.00240636	0.0173252	Fkbp10	11	100415697	100424824	+	2935	protein_coding	FK506 binding protein 10 [Source:MGI Symbol;Acc:MGI:104769]	-
ENSMUSG00000020374	39.5585	43.0199	26.7901	3.48597	18.36	9.00076	36.4562	10.2823	1.83598	0.00240909	0.0173353	Rasgef1c	11	49901835	49980994	+	3563	protein_coding	RasGEF domain family, member 1C [Source:MGI Symbol;Acc:MGI:1921813]	-
ENSMUSG00000032093	41.3167	33.1612	27.6543	13.9439	11.016	8.00068	34.044	10.9869	1.63952	0.00241139	0.01734	Cd3e	9	44998740	45009627	-	4080	protein_coding	CD3 antigen, epsilon polypeptide [Source:MGI Symbol;Acc:MGI:88332]	-
ENSMUSG00000034422	1313.34	1267.29	1137.28	927.269	867.818	986.083	1239.31	927.057	0.418225	0.00241816	0.0173717	Parp14	16	35832874	35871544	-	9306	protein_coding	poly (ADP-ribose) polymerase family, member 14 [Source:MGI Symbol;Acc:MGI:1919489]	-
ENSMUSG00000026070	42.1958	33.1612	25.9259	8.13394	14.688	9.00076	33.7609	10.6076	1.67843	0.00242781	0.0174294	Il18r1	1	40465552	40500854	+	4817	protein_coding	interleukin 18 receptor 1 [Source:MGI Symbol;Acc:MGI:105383]	-
ENSMUSG00000037962	20.2188	20.6137	18.1481	1.16199	3.67201	6.00051	19.6602	3.6115	2.42009	0.00243099	0.0174451	Rflna	5	125003221	125012547	+	1940	protein_coding	refilin A [Source:MGI Symbol;Acc:MGI:1920371]	-
ENSMUSG00000012519	196.034	172.976	178.025	119.685	73.4402	124.01	182.345	105.712	0.782382	0.0024362	0.017461	Mlkl	8	111311797	111338177	-	2303	protein_coding	mixed lineage kinase domain-like [Source:MGI Symbol;Acc:MGI:1921818]	-
ENSMUSG00000045045	246.142	168.495	188.395	88.3113	91.8002	153.013	201.01	111.042	0.851013	0.00243728	0.0174615	Lrfn4	19	4611785	4615667	-	3366	protein_coding	leucine rich repeat and fibronectin type III domain containing 4 [Source:MGI Symbol;Acc:MGI:2385612]	-
ENSMUSG00000072109	31.6468	15.2362	17.2839	6.97195	2.44801	3.00025	21.389	4.14007	2.37398	0.00244888	0.0175231	A530040E14Rik	1	85105946	85114035	+	2323	antisense	RIKEN cDNA A530040E14 gene [Source:MGI Symbol;Acc:MGI:3612703]	-
ENSMUSG00000041120	196.914	164.013	210.864	119.685	112.608	124.01	190.597	118.768	0.681591	0.00245062	0.0175283	Nbl1	4	139082284	139092993	-	2033	protein_coding	neuroblastoma, suppression of tumorigenicity 1 [Source:MGI Symbol;Acc:MGI:104591]	-
ENSMUSG00000022822	1279.94	1204.56	1074.2	700.681	1030.61	686.058	1186.23	805.783	0.558885	0.00246788	0.0176417	Abcc5	16	20331303	20426394	-	10681	protein_coding	ATP-binding cassette, sub-family C (CFTR/MRP), member 5 [Source:MGI Symbol;Acc:MGI:1351644]	-
ENSMUSG00000039234	679.528	650.676	821.852	481.064	553.249	498.042	717.352	510.785	0.490545	0.00246848	0.0176417	Sec24d	3	123267455	123365641	+	6325	protein_coding	Sec24 related gene family, member D (S. cerevisiae) [Source:MGI Symbol;Acc:MGI:1916858]	-
ENSMUSG00000042351	76.4798	77.0773	50.1234	23.2398	36.7201	31.0026	67.8935	30.3208	1.16368	0.00249698	0.0178308	Grap2	15	80572594	80652854	+	6243	protein_coding	GRB2-related adaptor protein 2 [Source:MGI Symbol;Acc:MGI:1333842]	-
ENSMUSG00000021266	1134.89	1164.23	1394.81	970.263	848.234	894.076	1231.31	904.191	0.445502	0.00250928	0.0179113	Wars	12	108860030	108894174	-	3447	protein_coding	tryptophanyl-tRNA synthetase [Source:MGI Symbol;Acc:MGI:104630]	-
ENSMUSG00000017400	42.1958	39.4349	21.6049	11.6199	13.464	6.00051	34.4119	10.3615	1.74577	0.00253289	0.0180283	Stac2	11	98036623	98053462	-	3139	protein_coding	SH3 and cysteine rich domain 2 [Source:MGI Symbol;Acc:MGI:2144518]	-
ENSMUSG00000037833	91.4241	46.6049	56.1728	36.0217	22.0321	21.0018	64.7339	26.3519	1.29973	0.00255103	0.018115	Sh2d4b	14	40813789	40893266	-	4236	protein_coding	SH2 domain containing 4B [Source:MGI Symbol;Acc:MGI:1925182]	-
ENSMUSG00000028370	79.9961	69.0111	97.6543	16.2679	51.4081	37.0031	82.2205	34.893	1.23879	0.0025513	0.018115	Pappa	4	65124174	65357509	+	11027	protein_coding	pregnancy-associated plasma protein A [Source:MGI Symbol;Acc:MGI:97479]	-
ENSMUSG00000037656	691.835	737.612	955.802	548.46	600.986	509.043	795.083	552.829	0.525103	0.00256071	0.0181745	Slc20a2	8	22476788	22569612	+	6216	protein_coding	solute carrier family 20, member 2 [Source:MGI Symbol;Acc:MGI:97851]	-
ENSMUSG00000042333	167.025	139.815	146.049	94.1213	90.5762	90.0076	150.963	91.5684	0.721594	0.0025711	0.0182408	Tnfrsf14	4	154921933	154928563	-	1438	protein_coding	tumor necrosis factor receptor superfamily, member 14 (herpesvirus entry mediator) [Source:MGI Symbol;Acc:MGI:2675303]	-
ENSMUSG00000043895	212.737	181.042	193.58	135.953	122.4	114.01	195.786	124.121	0.658952	0.00257486	0.0182601	S1pr2	9	20962361	20976781	-	7971	protein_coding	sphingosine-1-phosphate receptor 2 [Source:MGI Symbol;Acc:MGI:99569]	-
ENSMUSG00000035873	122.192	91.4172	91.6049	66.2335	50.1841	41.0035	101.738	52.4737	0.959099	0.00257962	0.018279	Pawr	10	108332121	108414240	+	1745	protein_coding	PRKC, apoptosis, WT1, regulator [Source:MGI Symbol;Acc:MGI:2149961]	-
ENSMUSG00000009569	546.787	750.159	788.148	441.557	550.801	370.031	695.031	454.13	0.615484	0.0025816	0.0182799	Mkl2	16	13256481	13417529	+	8990	protein_coding	MKL/myocardin-like 2 [Source:MGI Symbol;Acc:MGI:3050795]	-
ENSMUSG00000047911	30.7677	21.5099	12.963	3.48597	6.12002	4.00034	21.7469	4.53544	2.26947	0.00258184	0.0182799	Npm2	14	70647302	70659244	-	1036	protein_coding	nucleophosmin/nucleoplasmin 2 [Source:MGI Symbol;Acc:MGI:1890811]	-
ENSMUSG00000086712	14.9443	27.7837	24.1975	8.13394	3.67201	2.00017	22.3085	4.60204	2.29401	0.00259989	0.0183928	AI427809	4	53261356	53270232	-	2369	lincRNA	expressed sequence AI427809 [Source:MGI Symbol;Acc:MGI:2140270]	-
ENSMUSG00000030659	157.355	171.183	136.543	98.7693	64.8722	102.009	155.027	88.55	0.80366	0.00260412	0.0184153	Nucb2	7	116504369	116540584	+	2331	protein_coding	nucleobindin 2 [Source:MGI Symbol;Acc:MGI:1858179]	-
ENSMUSG00000079339	40.4376	28.6799	20.7407	13.9439	4.89601	2.00017	29.9528	6.94669	2.12485	0.00260654	0.0184225	Ifit1bl1	19	34592888	34601968	-	2275	protein_coding	interferon induced protein with tetratricpeptide repeats 1B like 1 [Source:MGI Symbol;Acc:MGI:3650685]	-
ENSMUSG00000046031	82.6334	43.9161	52.716	19.7539	13.464	34.0029	59.7552	22.4069	1.40192	0.00260725	0.0184225	Calhm6	10	34126067	34127984	-	1094	protein_coding	calcium homeostasis modulator family member 6 [Source:MGI Symbol;Acc:MGI:2443082]	-
ENSMUSG00000022408	30.7677	27.7837	26.7901	4.64796	9.79203	10.0008	28.4472	8.14695	1.79894	0.00262165	0.0185093	Fam83f	15	80671847	80700425	+	2993	protein_coding	family with sequence similarity 83, member F [Source:MGI Symbol;Acc:MGI:2146227]	-
ENSMUSG00000028434	99.3358	85.1435	94.1975	23.2398	66.0962	37.0031	92.8923	42.113	1.14689	0.00262648	0.0185359	Epb41l4b	4	56991972	57143437	-	8858	protein_coding	erythrocyte membrane protein band 4.1 like 4b [Source:MGI Symbol;Acc:MGI:1859149]	-
ENSMUSG00000022797	3009.08	2887.71	2476.79	1716.26	2423.53	1782.15	2791.19	1973.98	0.500118	0.0026487	0.0186626	Tfrc	16	32608920	32632794	+	6185	protein_coding	transferrin receptor [Source:MGI Symbol;Acc:MGI:98822]	-
ENSMUSG00000003814	5227	4814.64	4692.59	3901.97	3128.55	3995.34	4911.41	3675.29	0.418061	0.00266919	0.0187767	Calr	8	84841850	84846934	-	2880	protein_coding	calreticulin [Source:MGI Symbol;Acc:MGI:88252]	-
ENSMUSG00000040463	1170.93	1151.68	1237.53	838.958	982.875	854.072	1186.71	891.968	0.412455	0.00268681	0.0188854	Mybbp1a	11	72441355	72451768	+	5803	protein_coding	MYB binding protein (P160) 1a [Source:MGI Symbol;Acc:MGI:106181]	-
ENSMUSG00000042507	730.514	829.925	930.74	534.516	691.562	484.041	830.393	570.04	0.544095	0.00269608	0.0189359	Elmsan1	12	84149176	84218881	-	7611	protein_coding	ELM2 and Myb/SANT-like domain containing 1 [Source:MGI Symbol;Acc:MGI:2685106]	-
ENSMUSG00000031239	249.658	337.885	290.37	149.897	208.081	200.017	292.638	185.998	0.653316	0.00269615	0.0189359	Itm2a	X	107397099	107403376	-	1744	protein_coding	integral membrane protein 2A [Source:MGI Symbol;Acc:MGI:107706]	-
ENSMUSG00000033355	433.386	389.868	334.444	295.146	192.169	259.022	385.899	248.779	0.63207	0.00269747	0.0189376	Rtp4	16	23520291	23614222	+	2131	protein_coding	receptor transporter protein 4 [Source:MGI Symbol;Acc:MGI:1915025]	-
ENSMUSG00000024039	16.7025	9.85872	107.16	3.48597	3.67201	15.0013	44.5739	7.38642	2.5726	0.00272174	0.0190926	Cbs	17	31612623	31637199	-	3343	protein_coding	cystathionine beta-synthase [Source:MGI Symbol;Acc:MGI:88285]	-
ENSMUSG00000085385	218.011	198.967	244.568	137.115	137.088	153.013	220.515	142.405	0.629666	0.00276158	0.0193566	Snhg17	2	158353700	158361580	-	7052	processed_transcript	small nucleolar RNA host gene 17 [Source:MGI Symbol;Acc:MGI:1915358]	-
ENSMUSG00000029122	102.852	139.815	109.753	60.4235	47.7361	79.0067	117.473	62.3888	0.906444	0.00276334	0.0193611	Evc	5	37289098	37336894	-	7701	protein_coding	EvC ciliary complex subunit 1 [Source:MGI Symbol;Acc:MGI:1890596]	-
ENSMUSG00000026065	21.977	26.8874	27.6543	1.16199	0	11.0009	25.5062	4.05431	2.59471	0.002781	0.0194692	Slc9a4	1	40580081	40630725	+	4562	protein_coding	solute carrier family 9 (sodium/hydrogen exchanger), member 4 [Source:MGI Symbol;Acc:MGI:105074]	-
ENSMUSG00000043059	274.272	256.327	274.815	180.109	188.497	179.015	268.471	182.54	0.557152	0.0028162	0.0196684	Zfp513	5	31198981	31202303	-	2476	protein_coding	zinc finger protein 513 [Source:MGI Symbol;Acc:MGI:2141255]	zf-C2H2
ENSMUSG00000110270	27.2514	5.37748	2.59259	0	0	1.00008	11.7405	0.333361	4.86476	0.00282203	0.019691	Gm45607	8	46604749	46605963	+	678	antisense	predicted gene 45607 [Source:MGI Symbol;Acc:MGI:5791443]	-
ENSMUSG00000059796	4398.91	4388.92	4751.36	3530.13	3189.75	3753.32	4513.06	3491.07	0.370234	0.00282281	0.019691	Eif4a1	11	69666936	69672423	-	4334	protein_coding	eukaryotic translation initiation factor 4A1 [Source:MGI Symbol;Acc:MGI:95303]	-
ENSMUSG00000022203	321.743	338.782	306.79	203.348	249.697	206.017	322.438	219.688	0.555024	0.00282789	0.0197185	Efs	14	54916535	54926126	-	2917	protein_coding	embryonal Fyn-associated substrate [Source:MGI Symbol;Acc:MGI:105311]	-
ENSMUSG00000037406	12.3071	38.5386	27.6543	6.97195	7.34402	4.00034	26.1667	6.10543	2.11184	0.00283093	0.0197319	Htra4	8	25024929	25038962	-	2404	protein_coding	HtrA serine peptidase 4 [Source:MGI Symbol;Acc:MGI:3036260]	-
ENSMUSG00000022577	36.9213	25.9912	25.0617	3.48597	1.224	14.0012	29.3247	6.23705	2.19229	0.00285499	0.0198916	Ly6h	15	75551268	75567255	-	4227	protein_coding	lymphocyte antigen 6 complex, locus H [Source:MGI Symbol;Acc:MGI:1346030]	-
ENSMUSG00000069793	145.927	145.192	117.531	76.6914	85.6802	79.0067	136.217	80.4594	0.760123	0.00286692	0.0199588	Slfn9	11	82978390	82991830	-	5965	protein_coding	schlafen 9 [Source:MGI Symbol;Acc:MGI:2445121]	-
ENSMUSG00000029716	35.1631	26.8874	89.0123	5.80996	7.34402	26.0022	50.3543	13.0521	1.92806	0.00287645	0.0199933	Tfr2	5	137569840	137587481	+	4336	protein_coding	transferrin receptor 2 [Source:MGI Symbol;Acc:MGI:1354956]	-
ENSMUSG00000067916	37.8004	59.1523	49.2592	20.9158	15.912	22.0019	48.7373	19.6099	1.3083	0.00288411	0.0200307	Zfp991	4	147132038	147180579	+	2917	protein_coding	zinc finger protein 991 [Source:MGI Symbol;Acc:MGI:3701604]	zf-C2H2
ENSMUSG00000037815	3747.51	3513.29	3939.87	2881.74	3034.3	2861.24	3733.56	2925.76	0.351858	0.00288959	0.0200601	Ctnna1	18	35118888	35254773	+	3698	protein_coding	catenin (cadherin associated protein), alpha 1 [Source:MGI Symbol;Acc:MGI:88274]	-
ENSMUSG00000029061	1117.31	699.073	1017.16	482.226	143.208	349.029	944.514	324.821	1.53958	0.00292427	0.0202693	Mmp23	4	155650655	155653384	-	2340	protein_coding	matrix metallopeptidase 23 [Source:MGI Symbol;Acc:MGI:1347361]	-
ENSMUSG00000053332	516.898	493.832	624.815	374.161	318.241	428.036	545.182	373.479	0.544146	0.00293749	0.0203448	Gas5	1	161034422	161038539	+	3760	processed_transcript	growth arrest specific 5 [Source:MGI Symbol;Acc:MGI:95659]	-
ENSMUSG00000025784	886.111	687.422	786.419	442.719	388.009	679.057	786.651	503.262	0.642475	0.00294237	0.0203624	Clec3b	9	123150946	123157432	+	992	protein_coding	C-type lectin domain family 3, member b [Source:MGI Symbol;Acc:MGI:104540]	-
ENSMUSG00000015854	15.8234	12.5475	30.2469	0	2.44801	6.00051	19.5393	2.81617	2.75431	0.00294496	0.0203723	Cd5l	3	87357881	87371073	+	2036	protein_coding	CD5 antigen-like [Source:MGI Symbol;Acc:MGI:1334419]	-
ENSMUSG00000001870	216.253	260.808	284.321	163.841	173.808	161.014	253.794	166.221	0.611356	0.00295801	0.0204383	Ltbp1	17	75005568	75392512	+	10480	protein_coding	latent transforming growth factor beta binding protein 1 [Source:MGI Symbol;Acc:MGI:109151]	-
ENSMUSG00000031673	60.6564	129.06	46.6666	34.8597	29.3761	32.0027	78.7942	32.0795	1.29513	0.00297637	0.020549	Cdh11	8	102632095	102785642	-	8904	protein_coding	cadherin 11 [Source:MGI Symbol;Acc:MGI:99217]	-
ENSMUSG00000021384	54.5029	41.2274	50.9876	23.2398	18.36	20.0017	48.906	20.5339	1.25199	0.00303232	0.020894	Susd3	13	49230690	49248706	-	2837	protein_coding	sushi domain containing 3 [Source:MGI Symbol;Acc:MGI:1913579]	-
ENSMUSG00000048355	177.574	196.278	269.63	103.417	119.952	155.013	214.494	126.128	0.763239	0.00303417	0.0208985	Arxes1	X	136033367	136034946	+	1580	protein_coding	adipocyte-related X-chromosome expressed sequence 1 [Source:MGI Symbol;Acc:MGI:1923469]	-
ENSMUSG00000042688	765.677	794.075	884.074	590.292	657.29	541.046	814.609	596.209	0.45136	0.00303766	0.0209061	Mapk6	9	75369062	75410005	-	6675	protein_coding	mitogen-activated protein kinase 6 [Source:MGI Symbol;Acc:MGI:1354946]	-
ENSMUSG00000037997	230.319	228.543	204.815	154.545	124.848	151.013	221.225	143.469	0.623026	0.00305022	0.0209842	Parp11	6	127446840	127494261	+	7026	protein_coding	poly (ADP-ribose) polymerase family, member 11 [Source:MGI Symbol;Acc:MGI:2141505]	-
ENSMUSG00000048096	84.3915	114.72	131.358	30.2118	58.7522	70.0059	110.156	52.9899	1.05158	0.00305655	0.0210112	Lmod1	1	135324807	135368065	+	3948	protein_coding	leiomodin 1 (smooth muscle) [Source:MGI Symbol;Acc:MGI:2135671]	-
ENSMUSG00000020687	889.627	692.799	859.012	543.812	642.602	561.047	813.813	582.487	0.483096	0.00308555	0.0211524	Cdc27	11	104502745	104550620	-	6248	protein_coding	cell division cycle 27 [Source:MGI Symbol;Acc:MGI:102685]	-
ENSMUSG00000038175	1100.61	1159.74	1207.28	976.073	782.138	541.046	1155.88	766.419	0.59384	0.00310895	0.0212794	Mylip	13	45389742	45412022	+	3233	protein_coding	myosin regulatory light chain interacting protein [Source:MGI Symbol;Acc:MGI:2388271]	-
ENSMUSG00000034792	42.1958	35.8499	35.4321	16.2679	14.688	11.0009	37.8259	13.9856	1.44211	0.00311418	0.0212985	Gna15	10	81502306	81524225	-	2135	protein_coding	guanine nucleotide binding protein, alpha 15 [Source:MGI Symbol;Acc:MGI:95770]	-
ENSMUSG00000075705	879.078	969.74	805.432	656.525	670.754	649.055	884.75	658.778	0.425535	0.00311781	0.0213098	Msrb1	17	24736642	24742778	+	1258	protein_coding	methionine sulfoxide reductase B1 [Source:MGI Symbol;Acc:MGI:1351642]	-
ENSMUSG00000052273	32.5259	53.7748	56.1728	12.7819	25.7041	15.0013	47.4912	17.8291	1.42104	0.00311826	0.0213098	Dnah3	7	119922671	120095280	-	14305	protein_coding	dynein, axonemal, heavy chain 3 [Source:MGI Symbol;Acc:MGI:2683040]	-
ENSMUSG00000047884	13.1862	14.34	7.77777	0	1.224	1.00008	11.768	0.741363	3.98059	0.00313263	0.0213732	Klk9	7	43791891	43796757	+	1476	protein_coding	kallikrein related-peptidase 9 [Source:MGI Symbol;Acc:MGI:1921082]	-
ENSMUSG00000053687	18.4606	31.3687	13.8272	1.16199	3.67201	7.00059	21.2188	3.94486	2.39966	0.00313366	0.0213732	Dpep2	8	105984944	105991759	-	4247	protein_coding	dipeptidase 2 [Source:MGI Symbol;Acc:MGI:2442042]	-
ENSMUSG00000033987	77.3589	65.4261	63.9506	27.8878	35.4961	37.0031	68.9118	33.4623	1.04018	0.00314023	0.0214097	Dnah17	11	118021723	118130634	-	16126	protein_coding	dynein, axonemal, heavy chain 17 [Source:MGI Symbol;Acc:MGI:1917176]	-
ENSMUSG00000020897	64.1727	55.5673	43.2099	23.2398	14.688	29.0024	54.3166	22.3101	1.27351	0.00314747	0.0214506	Aurkb	11	69045647	69051664	+	2946	protein_coding	aurora kinase B [Source:MGI Symbol;Acc:MGI:107168]	-
ENSMUSG00000082776	29.0096	26.8874	39.7531	16.2679	6.12002	5.00042	31.8834	9.12944	1.81394	0.00315166	0.0214709	Gm7061	X	94772619	94774034	-	1416	processed_pseudogene	predicted gene 7061 [Source:MGI Symbol;Acc:MGI:3648315]	-
ENSMUSG00000002307	553.819	574.495	610.987	475.254	335.377	403.034	579.767	404.555	0.518663	0.00315726	0.0214896	Daxx	17	33909414	33915589	+	3058	protein_coding	Fas death domain-associated protein [Source:MGI Symbol;Acc:MGI:1197015]	-
ENSMUSG00000102543	44.833	38.5386	31.9753	9.29593	17.136	15.0013	38.449	13.8111	1.47688	0.00315755	0.0214896	Pcdhgc5	18	37819513	37841873	+	7627	protein_coding	protocadherin gamma subfamily C, 5 [Source:MGI Symbol;Acc:MGI:1935205]	-
ENSMUSG00000030720	393.827	347.744	306.79	176.623	286.417	201.017	349.454	221.352	0.66061	0.0031581	0.0214896	Cln3	7	126571207	126585817	-	5781	protein_coding	ceroid lipofuscinosis, neuronal 3, juvenile (Batten, Spielmeyer-Vogt disease) [Source:MGI Symbol;Acc:MGI:107537]	-
ENSMUSG00000024391	3.51631	2.68874	29.3827	1.16199	0	0	11.8626	0.38733	4.8812	0.00317922	0.0215815	Apom	17	35128997	35132050	-	1013	protein_coding	apolipoprotein M [Source:MGI Symbol;Acc:MGI:1930124]	-
ENSMUSG00000037263	17.5816	17.9249	25.0617	4.64796	0	6.00051	20.1894	3.54949	2.47257	0.00318562	0.0216095	Aldh3b3	19	3958645	3972103	+	4179	protein_coding	aldehyde dehydrogenase 3 family, member B3 [Source:MGI Symbol;Acc:MGI:1920708]	-
ENSMUSG00000039218	12591	13772.6	13189.4	11085.4	10324.5	9780.83	13184.4	10396.9	0.342714	0.00319934	0.0216858	Srrm2	17	23790532	23824741	+	12842	protein_coding	serine/arginine repetitive matrix 2 [Source:MGI Symbol;Acc:MGI:1923206]	-
ENSMUSG00000023274	101.094	85.1435	75.1852	31.3738	57.5282	41.0035	87.1409	43.3018	1.01222	0.00320991	0.0217406	Cd4	6	124864692	124888221	-	4032	protein_coding	CD4 antigen [Source:MGI Symbol;Acc:MGI:88335]	-
ENSMUSG00000030091	120.434	148.777	69.1358	47.6416	63.6482	56.0047	112.782	55.7648	1.01624	0.00321796	0.0217866	Nup210	6	91013068	91116829	-	10474	protein_coding	nucleoporin 210 [Source:MGI Symbol;Acc:MGI:1859555]	-
ENSMUSG00000042632	549.424	492.04	521.975	399.725	370.873	369.031	521.146	379.876	0.456441	0.00324206	0.0219397	Pla2g6	15	79286228	79328390	-	5434	protein_coding	phospholipase A2, group VI [Source:MGI Symbol;Acc:MGI:1859152]	-
ENSMUSG00000086290	155.597	138.918	159.876	81.3394	80.7842	109.009	151.464	90.3776	0.740729	0.00325976	0.022044	Snhg12	4	132308623	132311024	+	2402	lincRNA	small nucleolar RNA host gene 12 [Source:MGI Symbol;Acc:MGI:1916721]	-
ENSMUSG00000078671	857.101	938.371	969.629	656.525	605.882	763.064	921.701	675.157	0.447942	0.0032671	0.0220681	Chd2	7	73426638	73541830	-	14300	protein_coding	chromodomain helicase DNA binding protein 2 [Source:MGI Symbol;Acc:MGI:2448567]	-
ENSMUSG00000019088	341.082	319.064	318.025	249.828	220.321	206.017	326.057	225.389	0.533805	0.00329129	0.0222057	Dnase1l1	X	74273217	74282337	-	2121	protein_coding	deoxyribonuclease 1-like 1 [Source:MGI Symbol;Acc:MGI:109628]	-
ENSMUSG00000014329	189.002	253.638	244.568	155.707	143.208	143.012	229.069	147.309	0.637167	0.00330787	0.0222989	Bicc1	10	70922832	71159700	-	7441	protein_coding	BicC family RNA binding protein 1 [Source:MGI Symbol;Acc:MGI:1933388]	-
ENSMUSG00000037773	537.996	474.115	473.58	328.844	372.097	367.031	495.23	355.991	0.476104	0.00330893	0.0222989	Pced1a	2	130417247	130424701	-	5072	protein_coding	PC-esterase domain containing 1A [Source:MGI Symbol;Acc:MGI:2442177]	-
ENSMUSG00000052291	93.1823	72.596	67.4074	34.8597	39.1681	43.0036	77.7286	39.0105	0.992244	0.00331211	0.0223031	5330438D12Rik	10	116509052	116583515	+	2517	processed_transcript	RIKEN cDNA 5330438D12 gene [Source:MGI Symbol;Acc:MGI:3026931]	-
ENSMUSG00000019979	271.635	260.808	226.42	169.651	144.432	184.016	252.954	166.033	0.604969	0.00334568	0.0225118	Apaf1	10	90989311	91082770	-	9028	protein_coding	apoptotic peptidase activating factor 1 [Source:MGI Symbol;Acc:MGI:1306796]	-
ENSMUSG00000026355	199.551	260.808	203.086	138.277	143.208	145.012	221.148	142.166	0.636879	0.00335143	0.0225332	Mcm6	1	128331590	128359664	-	4666	protein_coding	minichromosome maintenance complex component 6 [Source:MGI Symbol;Acc:MGI:1298227]	-
ENSMUSG00000033949	36.0422	46.6049	60.4938	19.7539	22.0321	16.0014	47.7136	19.2624	1.31457	0.00335687	0.0225497	Trim36	18	46165302	46212607	-	4849	protein_coding	tripartite motif-containing 36 [Source:MGI Symbol;Acc:MGI:106264]	-
ENSMUSG00000052658	48.3493	29.5762	44.9383	8.13394	3.67201	23.0019	40.9546	11.6026	1.79303	0.00335993	0.0225497	5830454E08Rik	9	120577331	120578074	+	744	lincRNA	RIKEN cDNA 5830454E08 gene [Source:MGI Symbol;Acc:MGI:1923350]	-
ENSMUSG00000021171	1663.22	1962.78	2751.6	1249.14	1750.32	1140.1	2125.87	1379.85	0.62405	0.00339947	0.0227526	Esyt2	12	116281196	116391050	+	9143	protein_coding	extended synaptotagmin-like protein 2 [Source:MGI Symbol;Acc:MGI:1261845]	-
ENSMUSG00000022659	25.4933	16.1325	12.963	4.64796	3.67201	2.00017	18.1962	3.44005	2.41971	0.00342525	0.0229014	Gcsam	16	45610380	45622867	+	3424	protein_coding	germinal center associated, signaling and motility [Source:MGI Symbol;Acc:MGI:102969]	-
ENSMUSG00000000318	338.445	345.055	343.95	191.729	138.312	287.024	342.484	205.688	0.731328	0.00342689	0.0229014	Clec10a	11	70156197	70170834	+	2899	protein_coding	C-type lectin domain family 10, member A [Source:MGI Symbol;Acc:MGI:96975]	-
ENSMUSG00000037348	137.136	231.232	199.63	122.009	93.0243	116.01	189.333	110.348	0.777251	0.00343536	0.0229387	Paqr7	4	134496697	134510235	+	4259	protein_coding	progestin and adipoQ receptor family member VII [Source:MGI Symbol;Acc:MGI:1919154]	-
ENSMUSG00000095028	21.977	11.6512	9.50617	0	3.67201	1.00008	14.3781	1.55736	3.243	0.0034374	0.0229435	Sirpb1b	3	15495751	15575065	-	2877	protein_coding	signal-regulatory protein beta 1B [Source:MGI Symbol;Acc:MGI:3779828]	-
ENSMUSG00000021360	358.664	451.709	404.444	124.333	347.617	192.016	404.939	221.322	0.873394	0.00346001	0.0230505	Gcnt2	13	40859754	40960892	+	7051	protein_coding	glucosaminyl (N-acetyl) transferase 2, I-branching enzyme [Source:MGI Symbol;Acc:MGI:1100870]	-
ENSMUSG00000032593	109.885	131.748	120.988	66.2335	85.6802	45.0038	120.874	65.6392	0.888025	0.00348416	0.0231848	Amigo3	9	108053159	108055701	+	2543	protein_coding	adhesion molecule with Ig like domain 3 [Source:MGI Symbol;Acc:MGI:2444854]	-
ENSMUSG00000038236	140.653	138.918	127.037	68.5575	97.9203	73.0062	135.536	79.828	0.766731	0.00355054	0.0235816	Hoxa7	6	52214491	52221854	-	2876	protein_coding	homeobox A7 [Source:MGI Symbol;Acc:MGI:96179]	Homeobox
ENSMUSG00000020448	661.946	678.459	884.074	526.382	556.922	497.042	741.493	526.782	0.493915	0.00356568	0.0236643	Rnf185	11	3415982	3452363	-	2906	protein_coding	ring finger protein 185 [Source:MGI Symbol;Acc:MGI:1922078]	-
ENSMUSG00000059994	19.3397	18.8212	23.3333	4.64796	3.67201	6.00051	20.4981	4.77349	2.09055	0.00358387	0.0237669	Fcrl1	3	87376387	87402934	+	3560	protein_coding	Fc receptor-like 1 [Source:MGI Symbol;Acc:MGI:2442862]	-
ENSMUSG00000046157	218.89	216.892	235.926	176.623	121.176	129.011	223.903	142.27	0.654885	0.00358598	0.0237719	Tmem229b	12	78961795	79007627	-	4732	protein_coding	transmembrane protein 229B [Source:MGI Symbol;Acc:MGI:2444389]	-
ENSMUSG00000113010	84.3915	53.7748	55.3086	13.9439	14.688	43.0036	64.4917	23.8785	1.41697	0.00358853	0.0237753	Gm34084	13	44472426	44504548	-	1298	lincRNA	predicted gene, 34084 [Source:MGI Symbol;Acc:MGI:5593243]	-
ENSMUSG00000074899	163.509	175.665	237.654	83.6634	154.224	74.0063	192.276	103.965	0.892307	0.00361089	0.0239008	Sptbn5	2	120041493	120085693	-	11662	processed_transcript	spectrin beta, non-erythrocytic 5 [Source:MGI Symbol;Acc:MGI:2685200]	-
ENSMUSG00000097258	82.6334	98.5872	57.037	30.2118	45.2881	39.0033	79.4192	38.1677	1.05746	0.00362169	0.0239632	Gm26767	9	97068183	97073429	+	4476	lincRNA	predicted gene, 26767 [Source:MGI Symbol;Acc:MGI:5477261]	-
ENSMUSG00000030116	199.551	321.753	281.728	191.729	164.016	138.012	267.677	164.586	0.703284	0.00368351	0.0243446	Mfap5	6	122505845	122529290	+	3589	protein_coding	microfibrillar associated protein 5 [Source:MGI Symbol;Acc:MGI:1354387]	-
ENSMUSG00000115317	14.0653	20.6137	30.2469	4.64796	2.44801	7.00059	21.6419	4.69885	2.18203	0.00369108	0.024367	Gm32618	15	32778904	32796006	+	1334	lincRNA	predicted gene, 32618 [Source:MGI Symbol;Acc:MGI:5591777]	-
ENSMUSG00000027692	53.6238	75.2848	54.4444	25.5638	30.6001	29.0024	61.1177	28.3888	1.10594	0.00370023	0.024409	Tnik	3	28263214	28675858	+	19282	protein_coding	TRAF2 and NCK interacting kinase [Source:MGI Symbol;Acc:MGI:1916264]	-
ENSMUSG00000032816	52.7447	89.6247	49.2592	27.8878	29.3761	28.0024	63.8762	28.4221	1.1681	0.00372713	0.0245309	Igdcc4	9	65101486	65137940	+	9481	protein_coding	immunoglobulin superfamily, DCC subclass, member 4 [Source:MGI Symbol;Acc:MGI:1858497]	-
ENSMUSG00000032020	86.1497	86.0398	92.4691	45.3177	53.8561	45.0038	88.2195	48.0592	0.878834	0.00373207	0.0245541	Ubash3b	9	41011098	41161697	-	7326	protein_coding	ubiquitin associated and SH3 domain containing, B [Source:MGI Symbol;Acc:MGI:1920078]	-
ENSMUSG00000062329	77.3589	60.0486	76.9135	19.7539	48.9601	27.0023	71.4403	31.9054	1.16995	0.00376524	0.0247444	Cytl1	5	37735519	37739820	+	1056	protein_coding	cytokine-like 1 [Source:MGI Symbol;Acc:MGI:2684993]	-
ENSMUSG00000064294	7.03263	8.06623	95.0617	6.97195	7.34402	3.00025	36.7202	5.77207	2.68178	0.00380892	0.0249946	Aox3	1	58113130	58200698	+	7033	protein_coding	aldehyde oxidase 3 [Source:MGI Symbol;Acc:MGI:1918974]	-
ENSMUSG00000087006	86.1497	86.936	152.099	59.2616	33.0481	64.0054	108.395	52.105	1.05189	0.00380903	0.0249946	Gm13889	2	93955810	93957201	-	1392	protein_coding	predicted gene 13889 [Source:MGI Symbol;Acc:MGI:3652053]	-
ENSMUSG00000054793	215.374	112.031	128.765	52.2896	96.6963	85.0072	152.057	77.9977	0.963187	0.00381665	0.0250352	Cadm4	7	24482023	24504539	+	2161	protein_coding	cell adhesion molecule 4 [Source:MGI Symbol;Acc:MGI:2449088]	-
ENSMUSG00000028715	10.5489	18.8212	42.3457	4.64796	7.34402	3.00025	23.9053	4.99741	2.27605	0.00383149	0.0251231	Cyp4a14	4	115486200	115496142	-	2601	protein_coding	cytochrome P450, family 4, subfamily a, polypeptide 14 [Source:MGI Symbol;Acc:MGI:1096550]	-
ENSMUSG00000036246	434.265	409.585	424.321	297.47	309.673	313.026	422.724	306.723	0.462588	0.00384593	0.0251975	Gmip	8	69808679	69821870	+	5552	protein_coding	Gem-interacting protein [Source:MGI Symbol;Acc:MGI:1926066]	-
ENSMUSG00000007041	856.222	748.367	687.037	543.812	357.409	612.052	763.875	504.424	0.597074	0.00385917	0.0252667	Clic1	17	35049966	35058749	+	1799	protein_coding	chloride intracellular channel 1 [Source:MGI Symbol;Acc:MGI:2148924]	-
ENSMUSG00000109807	50.9865	23.3024	42.3457	13.9439	15.912	11.0009	38.8782	13.619	1.52045	0.00387692	0.0253703	Gm45244	8	46471391	46473590	-	2200	TEC	predicted gene 45244 [Source:MGI Symbol;Acc:MGI:5791080]	-
ENSMUSG00000071637	219.77	300.243	286.913	194.053	165.24	169.014	268.975	176.102	0.611233	0.00388653	0.0254173	Cebpd	16	15887286	15891031	+	3746	protein_coding	CCAAT/enhancer binding protein (C/EBP), delta [Source:MGI Symbol;Acc:MGI:103573]	-
ENSMUSG00000032402	765.677	665.912	795.926	304.442	663.41	394.033	742.505	453.962	0.711066	0.00389056	0.0254246	Smad3	9	63646767	63757994	-	5542	protein_coding	SMAD family member 3 [Source:MGI Symbol;Acc:MGI:1201674]	MH1
ENSMUSG00000084796	54.5029	22.4062	25.0617	9.29593	14.688	6.00051	33.9903	9.99483	1.78049	0.00390868	0.0255119	Mir142hg	11	87755577	87757270	+	269	lincRNA	Mir142 host gene (non-protein coding) [Source:MGI Symbol;Acc:MGI:1925841]	-
ENSMUSG00000028137	20.2188	24.1987	39.7531	5.80996	4.89601	12.001	28.0569	7.56899	1.87026	0.00390975	0.0255119	Celf3	3	94478295	94492198	+	5473	protein_coding	CUGBP, Elav-like family member 3 [Source:MGI Symbol;Acc:MGI:1926034]	-
ENSMUSG00000027082	228.56	227.647	207.407	131.305	146.88	160.014	221.205	146.066	0.597104	0.00391975	0.0255504	Tfpi	2	84432855	84476775	-	5463	protein_coding	tissue factor pathway inhibitor [Source:MGI Symbol;Acc:MGI:1095418]	-
ENSMUSG00000024660	123.95	198.071	166.79	75.5294	69.7682	122.01	162.937	89.1026	0.864818	0.00393061	0.0256098	Incenp	19	9872297	9899533	-	3217	protein_coding	inner centromere protein [Source:MGI Symbol;Acc:MGI:1313288]	-
ENSMUSG00000020312	94.9405	73.4923	100.247	41.8317	36.7201	59.005	89.5599	45.8523	0.95911	0.00394772	0.0256925	Shc2	10	79618051	79637918	-	5426	protein_coding	SHC (Src homology 2 domain containing) transforming protein 2 [Source:MGI Symbol;Acc:MGI:106180]	-
ENSMUSG00000090213	416.683	406	446.79	282.364	317.017	314.027	423.158	304.469	0.474786	0.00396745	0.0258017	Tmem189	2	167642608	167689822	-	3265	protein_coding	transmembrane protein 189 [Source:MGI Symbol;Acc:MGI:2142624]	-
ENSMUSG00000059895	781.501	788.698	767.407	585.644	638.93	500.042	779.202	574.872	0.440102	0.00401265	0.0260472	Ptp4a3	15	73723145	73758766	+	9351	protein_coding	protein tyrosine phosphatase 4a3 [Source:MGI Symbol;Acc:MGI:1277098]	-
ENSMUSG00000040616	109.006	67.2186	56.1728	33.6977	34.2721	41.0035	77.4657	36.3244	1.08961	0.00401829	0.0260741	Tmem51	4	142030992	142084304	-	1875	protein_coding	transmembrane protein 51 [Source:MGI Symbol;Acc:MGI:2384874]	-
ENSMUSG00000006675	43.0748	52.8786	57.037	27.8878	17.136	21.0018	50.9968	22.0085	1.2116	0.00404684	0.0262302	P4htm	9	108578862	108597667	-	3890	protein_coding	prolyl 4-hydroxylase, transmembrane (endoplasmic reticulum) [Source:MGI Symbol;Acc:MGI:1921693]	-
ENSMUSG00000027422	2671.52	2222.69	2482.84	1638.41	1356.2	2163.18	2459.02	1719.26	0.51565	0.00405781	0.026272	Rrbp1	2	143947395	144011263	-	8786	protein_coding	ribosome binding protein 1 [Source:MGI Symbol;Acc:MGI:1932395]	-
ENSMUSG00000040170	450.967	847.85	658.518	426.451	474.913	313.026	652.445	404.797	0.689907	0.00406081	0.0262817	Fmo2	1	162874317	162898726	-	5609	protein_coding	flavin containing monooxygenase 2 [Source:MGI Symbol;Acc:MGI:1916776]	-
ENSMUSG00000105703	157.355	453.501	248.025	91.7973	110.16	207.017	286.294	136.325	1.06692	0.00408381	0.0264111	Gm43305	14	54292443	54297456	-	5014	processed_transcript	predicted gene 43305 [Source:MGI Symbol;Acc:MGI:5663442]	-
ENSMUSG00000041623	176.695	108.446	150.37	63.9095	78.3362	100.008	145.17	80.7514	0.842772	0.00409382	0.026466	D11Wsu47e	11	113684412	113694647	+	2382	protein_coding	DNA segment, Chr 11, Wayne State University 47, expressed [Source:MGI Symbol;Acc:MGI:106356]	-
ENSMUSG00000051390	395.585	376.424	454.568	293.984	225.217	315.027	408.859	278.076	0.554193	0.00409919	0.0264886	Zbtb22	17	33915904	33919324	+	2672	protein_coding	zinc finger and BTB domain containing 22 [Source:MGI Symbol;Acc:MGI:1931870]	-
ENSMUSG00000039981	63.2936	55.5673	38.8889	25.5638	19.5841	23.0019	52.5833	22.7166	1.20895	0.00411072	0.0265444	Zc3h12d	10	7832470	7870396	+	4092	protein_coding	zinc finger CCCH type containing 12D [Source:MGI Symbol;Acc:MGI:3045313]	-
ENSMUSG00000053977	100.215	59.1523	43.2099	19.7539	13.464	42.0035	67.5257	25.0738	1.41532	0.00411354	0.0265444	Cd8a	6	71373427	71379173	+	3637	protein_coding	CD8 antigen, alpha chain [Source:MGI Symbol;Acc:MGI:88346]	-
ENSMUSG00000031886	10.5489	8.96247	25.9259	0	2.44801	3.00025	15.1458	1.81609	3.03952	0.0041378	0.0266616	Ces2e	8	104926260	104934672	+	2699	protein_coding	carboxylesterase 2E [Source:MGI Symbol;Acc:MGI:2443170]	-
ENSMUSG00000086109	29.8887	12.5475	23.3333	2.32398	3.67201	8.00068	21.9231	4.66556	2.20757	0.00414544	0.0266979	Gm13391	2	6472000	6478619	+	1143	lincRNA	predicted gene 13391 [Source:MGI Symbol;Acc:MGI:3651526]	-
ENSMUSG00000020287	86.1497	98.5872	104.568	48.8036	62.4242	49.0041	96.4349	53.4106	0.855565	0.00414649	0.0266979	Mpg	11	32226505	32232700	+	3752	protein_coding	N-methylpurine-DNA glycosylase [Source:MGI Symbol;Acc:MGI:97073]	-
ENSMUSG00000006958	61.5355	50.1899	59.6296	17.4299	25.7041	33.0028	57.1183	25.3789	1.16359	0.00416199	0.0267878	Chrd	16	20733127	20742384	+	6258	protein_coding	chordin [Source:MGI Symbol;Acc:MGI:1313268]	-
ENSMUSG00000087523	78.238	51.9824	72.5926	20.9158	31.8241	40.0034	67.6043	30.9144	1.12326	0.00417154	0.0268394	Gm12319	11	70654741	70656493	-	357	lincRNA	predicted gene 12319 [Source:MGI Symbol;Acc:MGI:3649749]	-
ENSMUSG00000025154	439.539	458.879	471.852	195.215	384.337	288.024	456.757	289.192	0.660291	0.00418335	0.0268956	Arhgap19	19	41766588	41802084	-	5140	protein_coding	Rho GTPase activating protein 19 [Source:MGI Symbol;Acc:MGI:1918335]	-
ENSMUSG00000041439	232.956	192.693	175.432	132.467	138.312	111.009	200.36	127.263	0.657181	0.00420956	0.0270541	Mfsd6	1	52656286	52727462	-	8231	protein_coding	major facilitator superfamily domain containing 6 [Source:MGI Symbol;Acc:MGI:1922925]	-
ENSMUSG00000002885	1105	1054.88	1017.16	730.892	910.658	708.06	1059.01	783.204	0.436174	0.00421213	0.0270607	Adgre5	8	83723251	83741326	-	3757	protein_coding	adhesion G protein-coupled receptor E5 [Source:MGI Symbol;Acc:MGI:1347095]	-
ENSMUSG00000043940	1460.15	1456.4	1577.16	963.291	1310.91	1029.09	1497.9	1101.1	0.444584	0.00421938	0.0270973	Wdfy3	5	101832956	102069921	-	15346	protein_coding	WD repeat and FYVE domain containing 3 [Source:MGI Symbol;Acc:MGI:1096875]	-
ENSMUSG00000041957	456.242	513.55	1298.02	345.111	223.993	234.02	755.939	267.708	1.49775	0.00423953	0.0272167	Pkp2	16	16213318	16272712	+	5360	protein_coding	plakophilin 2 [Source:MGI Symbol;Acc:MGI:1914701]	-
ENSMUSG00000034450	1.75816	0.896247	52.716	0	0	2.00017	18.4568	0.666723	4.69617	0.0042478	0.0272499	Gulo	14	65986786	66009207	-	2263	protein_coding	gulonolactone (L-) oxidase [Source:MGI Symbol;Acc:MGI:1353434]	-
ENSMUSG00000076564	103.731	5.37748	12.963	4.64796	11.016	5.00042	40.6906	6.88814	2.57138	0.00425172	0.027255	Igkv12-46	6	69764523	69765022	-	377	IG_V_gene	immunoglobulin kappa variable 12-46 [Source:MGI Symbol;Acc:MGI:4439773]	-
ENSMUSG00000000131	1066.32	1300.46	1029.26	827.338	919.226	717.061	1132.01	821.208	0.463831	0.00426543	0.0273128	Xpo6	7	126101715	126200501	-	16920	protein_coding	exportin 6 [Source:MGI Symbol;Acc:MGI:2429950]	-
ENSMUSG00000027951	639.969	596.901	571.234	385.781	499.393	420.035	602.701	435.07	0.470977	0.00427055	0.0273356	Adar	3	89715022	89753446	+	8118	protein_coding	adenosine deaminase, RNA-specific [Source:MGI Symbol;Acc:MGI:1889575]	-
ENSMUSG00000032024	130.104	139.815	147.778	67.3955	40.3921	107.009	139.232	71.5989	0.951042	0.00430367	0.0275274	Clmp	9	40685962	40785319	+	4591	protein_coding	CXADR-like membrane protein [Source:MGI Symbol;Acc:MGI:1918816]	-
ENSMUSG00000035934	21.977	38.5386	46.6666	10.4579	15.912	10.0008	35.7274	12.1236	1.56703	0.00434383	0.0277437	Pknox2	9	36890982	37147407	-	10335	protein_coding	Pbx/knotted 1 homeobox 2 [Source:MGI Symbol;Acc:MGI:2445415]	Homeobox
ENSMUSG00000029597	21.977	11.6512	38.8889	9.29593	2.44801	4.00034	24.1723	5.24809	2.206	0.0043649	0.0278376	Sds	5	120476526	120483932	+	1694	protein_coding	serine dehydratase [Source:MGI Symbol;Acc:MGI:98270]	-
ENSMUSG00000021248	1946.28	2021.04	2023.95	1409.5	1164.03	1753.15	1997.09	1442.22	0.468809	0.00438108	0.0279207	Tmed10	12	85340614	85374847	-	5811	protein_coding	transmembrane p24 trafficking protein 10 [Source:MGI Symbol;Acc:MGI:1915831]	-
ENSMUSG00000040483	530.084	439.161	403.58	342.787	275.401	333.028	457.609	317.072	0.528294	0.00440764	0.028059	Xaf1	11	72301629	72313733	+	4689	protein_coding	XIAP associated factor 1 [Source:MGI Symbol;Acc:MGI:3772572]	-
ENSMUSG00000026872	1029.4	1226.07	1246.17	797.126	839.666	961.081	1167.21	865.958	0.430047	0.00441409	0.0280796	Zeb2	2	44983632	45117395	-	19942	protein_coding	zinc finger E-box binding homeobox 2 [Source:MGI Symbol;Acc:MGI:1344407]	zf-C2H2
ENSMUSG00000039783	52.7447	39.4349	70	26.7258	24.4801	19.0016	54.0599	23.4025	1.21337	0.004441	0.0282405	Kmo	1	175620381	175662116	+	4724	protein_coding	kynurenine 3-monooxygenase (kynurenine 3-hydroxylase) [Source:MGI Symbol;Acc:MGI:2138151]	-
ENSMUSG00000025132	3842.45	3319.7	3468.02	2857.34	2244.82	2881.24	3543.39	2661.13	0.412824	0.00446654	0.0283599	Arhgdia	11	120578104	120581624	-	2258	protein_coding	Rho GDP dissociation inhibitor (GDI) alpha [Source:MGI Symbol;Acc:MGI:2178103]	-
ENSMUSG00000034959	28.1305	43.0199	19.0123	12.7819	8.56802	5.00042	30.0542	8.78345	1.78552	0.00447997	0.0284159	Rubcnl	14	75016027	75052532	+	4799	protein_coding	RUN and cysteine rich domain containing beclin 1 interacting protein like [Source:MGI Symbol;Acc:MGI:2685590]	-
ENSMUSG00000039720	36.9213	47.5011	25.9259	10.4579	6.12002	19.0016	36.7828	11.8598	1.61311	0.00448968	0.0284672	Got1l1	8	27197459	27223828	-	1822	protein_coding	glutamic-oxaloacetic transaminase 1-like 1 [Source:MGI Symbol;Acc:MGI:1923865]	-
ENSMUSG00000015697	689.197	765.395	745.802	572.862	498.169	572.048	733.465	547.693	0.420648	0.00452689	0.0286719	Setdb1	3	95323525	95357202	-	6853	protein_coding	SET domain, bifurcated 1 [Source:MGI Symbol;Acc:MGI:1934229]	MBD
ENSMUSG00000044350	214.495	207.929	185.802	128.981	84.4562	153.013	202.742	122.15	0.726141	0.00452994	0.0286808	Lacc1	14	77024200	77036904	-	3644	protein_coding	laccase domain containing 1 [Source:MGI Symbol;Acc:MGI:2445077]	-
ENSMUSG00000031093	170.541	217.788	163.333	126.657	97.9203	119.01	183.888	114.529	0.681339	0.00455616	0.0288364	Dock11	X	35888832	36076562	+	9240	protein_coding	dedicator of cytokinesis 11 [Source:MGI Symbol;Acc:MGI:1923224]	-
ENSMUSG00000040482	294.491	270.667	260.123	220.778	143.208	175.015	275.094	179.667	0.613956	0.00456873	0.0288951	Dxo	17	34837019	34839233	+	1961	protein_coding	decapping exoribonuclease [Source:MGI Symbol;Acc:MGI:1890444]	-
ENSMUSG00000009378	14.0653	18.8212	34.5679	1.16199	4.89601	8.00068	22.4848	4.68623	2.24191	0.00457887	0.0289487	Slc16a12	19	34668403	34747289	-	4051	protein_coding	solute carrier family 16 (monocarboxylic acid transporters), member 12 [Source:MGI Symbol;Acc:MGI:2147716]	-
ENSMUSG00000086932	28.1305	14.34	37.1605	8.13394	3.67201	9.00076	26.5436	6.93557	1.9238	0.00459002	0.0290087	Gm22000	11	104557922	104565661	-	730	processed_transcript	predicted gene 22000 [Source:MGI Symbol;Acc:MGI:5440235]	-
ENSMUSG00000026579	6.15355	2.68874	72.5926	3.48597	2.44801	4.00034	27.145	3.31144	3.02881	0.00461475	0.0291334	F5	1	164151838	164220277	+	7430	protein_coding	coagulation factor V [Source:MGI Symbol;Acc:MGI:88382]	-
ENSMUSG00000030108	39.5585	67.2186	126.173	40.6697	22.0321	31.0026	77.65	31.2348	1.31281	0.00464381	0.0292852	Slc6a13	6	121300227	121337733	+	2904	protein_coding	solute carrier family 6 (neurotransmitter transporter, GABA), member 13 [Source:MGI Symbol;Acc:MGI:95629]	-
ENSMUSG00000017446	279.547	319.96	365.555	199.862	205.633	247.021	321.688	217.505	0.562826	0.00467078	0.0294234	C1qtnf1	11	118428203	118449963	+	3131	protein_coding	C1q and tumor necrosis factor related protein 1 [Source:MGI Symbol;Acc:MGI:1919254]	-
ENSMUSG00000019947	923.032	916.861	926.419	469.444	782.138	658.056	922.104	636.546	0.534916	0.00467452	0.0294363	Arid5b	10	68092520	68278740	-	10060	protein_coding	AT rich interactive domain 5B (MRF1-like) [Source:MGI Symbol;Acc:MGI:2175912]	ARID
ENSMUSG00000047654	35.1631	30.4724	57.9012	10.4579	17.136	18.0015	41.1789	15.1985	1.43531	0.00474952	0.0298334	Tssk6	8	69902184	69903518	+	1335	protein_coding	testis-specific serine kinase 6 [Source:MGI Symbol;Acc:MGI:2148775]	-
ENSMUSG00000026930	130.983	132.645	152.099	82.5014	90.5762	84.0071	138.575	85.6949	0.694375	0.00478972	0.0300427	Gpsm1	2	26315515	26348237	+	5383	protein_coding	G-protein signalling modulator 1 (AGS3-like, C. elegans) [Source:MGI Symbol;Acc:MGI:1915089]	-
ENSMUSG00000036553	452.725	419.444	443.333	348.597	317.017	280.024	438.501	315.213	0.477633	0.00480985	0.0301515	Sh3tc1	5	35697180	35739987	-	5735	protein_coding	SH3 domain and tetratricopeptide repeats 1 [Source:MGI Symbol;Acc:MGI:2678949]	-
ENSMUSG00000057346	41.3167	13.4437	38.8889	9.29593	3.67201	12.001	31.2164	8.32298	1.89179	0.00481052	0.0301515	Apol9a	15	77403789	77411135	-	5953	protein_coding	apolipoprotein L 9a [Source:MGI Symbol;Acc:MGI:3606001]	-
ENSMUSG00000039959	871.167	1044.13	970.493	666.983	807.842	656.055	961.929	710.294	0.438274	0.00481625	0.0301767	Hip1	5	135406531	135545120	-	12961	protein_coding	huntingtin interacting protein 1 [Source:MGI Symbol;Acc:MGI:1099804]	-
ENSMUSG00000028760	1133.13	1023.51	1126.91	775.048	798.05	916.077	1094.52	829.725	0.398882	0.00489603	0.0306326	Eif4g3	4	137993022	138208508	+	11063	protein_coding	eukaryotic translation initiation factor 4 gamma, 3 [Source:MGI Symbol;Acc:MGI:1923935]	-
ENSMUSG00000042197	452.725	423.029	455.432	290.498	342.721	332.028	443.729	321.749	0.463717	0.00490763	0.0306832	Zfp451	1	33761545	33814595	-	15839	protein_coding	zinc finger protein 451 [Source:MGI Symbol;Acc:MGI:2137896]	-
ENSMUSG00000058761	387.674	509.069	524.568	314.9	318.241	359.03	473.77	330.724	0.517633	0.00491974	0.030712	Rnf169	7	99920254	99980448	-	7640	protein_coding	ring finger protein 169 [Source:MGI Symbol;Acc:MGI:1920257]	-
ENSMUSG00000072621	25.4933	15.2362	20.7407	2.32398	6.12002	6.00051	20.4901	4.81484	2.08455	0.00491997	0.030712	Slfn10-ps	11	83028130	83040042	-	3621	transcribed_unprocessed_pseudogene	schlafen 10, pseudogene [Source:MGI Symbol;Acc:MGI:3512288]	-
ENSMUSG00000034543	785.017	709.828	678.395	355.569	625.466	477.04	724.413	486.025	0.57643	0.00496756	0.0309654	Morc2a	11	3649494	3690477	+	6013	protein_coding	microrchidia 2A [Source:MGI Symbol;Acc:MGI:1921772]	-
ENSMUSG00000043557	16.7025	31.3687	25.9259	3.48597	11.016	5.00042	24.6657	6.50081	1.93803	0.0049709	0.0309654	Mdga1	17	29827956	29970087	-	9395	protein_coding	MAM domain containing glycosylphosphatidylinositol anchor 1 [Source:MGI Symbol;Acc:MGI:1922012]	-
ENSMUSG00000061079	124.829	200.759	216.049	119.685	111.384	82.0069	180.546	104.359	0.793858	0.00500476	0.0311235	Zfp143	7	110061217	110095394	+	3484	protein_coding	zinc finger protein 143 [Source:MGI Symbol;Acc:MGI:1277969]	zf-C2H2
ENSMUSG00000026479	35.1631	44.8124	44.9383	12.7819	24.4801	4.00034	41.6379	13.7541	1.61966	0.00507618	0.0315147	Lamc2	1	153122756	153186447	-	8039	protein_coding	laminin, gamma 2 [Source:MGI Symbol;Acc:MGI:99913]	-
ENSMUSG00000027901	221.528	195.382	231.605	128.981	141.984	158.013	216.172	142.993	0.594696	0.00509191	0.0315533	Dennd2d	3	106482405	106503030	+	6868	protein_coding	DENN/MADD domain containing 2D [Source:MGI Symbol;Acc:MGI:2181193]	-
ENSMUSG00000022665	2294.39	2422.56	2656.54	1884.75	1148.12	2000.17	2457.83	1677.68	0.550411	0.00511723	0.0316764	Ccdc80	16	45093402	45128077	+	4293	protein_coding	coiled-coil domain containing 80 [Source:MGI Symbol;Acc:MGI:1915146]	-
ENSMUSG00000047696	28.1305	29.5762	26.7901	9.29593	11.016	8.00068	28.1656	9.43755	1.5839	0.0051449	0.0318365	Ccdc144b	3	36007244	36053547	-	6768	protein_coding	coiled-coil domain containing 144B [Source:MGI Symbol;Acc:MGI:2681852]	-
ENSMUSG00000031930	331.413	365.669	372.469	287.012	211.753	243.021	356.517	247.262	0.527514	0.00518979	0.0320802	Wwp2	8	107436365	107558595	+	8871	protein_coding	WW domain containing E3 ubiquitin protein ligase 2 [Source:MGI Symbol;Acc:MGI:1914144]	-
ENSMUSG00000076586	52.7447	8.06623	25.0617	3.48597	11.016	4.00034	28.6242	6.16745	2.23052	0.00519629	0.032109	Igkv8-21	6	70314895	70315472	-	382	IG_V_gene	immunoglobulin kappa variable 8-21 [Source:MGI Symbol;Acc:MGI:1330840]	-
ENSMUSG00000046865	423.716	385.386	437.284	299.794	264.385	326.028	415.462	296.735	0.484009	0.00522669	0.0322854	Fbl	7	28169710	28179269	+	4209	protein_coding	fibrillarin [Source:MGI Symbol;Acc:MGI:95486]	-
ENSMUSG00000031207	4295.18	4943.7	4742.71	3581.26	3711.18	3797.32	4660.53	3696.59	0.334241	0.00522901	0.0322884	Msn	X	96096042	96168552	+	6327	protein_coding	moesin [Source:MGI Symbol;Acc:MGI:97167]	-
ENSMUSG00000097746	25.4933	17.9249	17.2839	2.32398	6.12002	6.00051	20.2341	4.81484	2.06602	0.00523711	0.0323269	Gm6225	18	3336416	3366863	+	1700	lincRNA	predicted gene 6225 [Source:MGI Symbol;Acc:MGI:3643252]	-
ENSMUSG00000028207	762.161	925.824	1130.37	568.214	742.97	659.056	939.451	656.746	0.51677	0.00524921	0.0323674	Asph	4	9448069	9669344	-	16102	protein_coding	aspartate-beta-hydroxylase [Source:MGI Symbol;Acc:MGI:1914186]	-
ENSMUSG00000014444	2545.81	2275.57	2605.55	1261.92	2242.37	1588.13	2475.65	1697.48	0.544739	0.00525401	0.0323855	Piezo1	8	122481698	122551329	-	9935	protein_coding	piezo-type mechanosensitive ion channel component 1 [Source:MGI Symbol;Acc:MGI:3603204]	-
ENSMUSG00000043644	46.5911	69.9073	65.679	32.5358	18.36	32.0027	60.7258	27.6328	1.12972	0.0052938	0.0325848	0610009L18Rik	11	120348678	120351190	+	619	bidirectional_promoter_lncRNA	RIKEN cDNA 0610009L18 gene [Source:MGI Symbol;Acc:MGI:1914088]	-
ENSMUSG00000060181	552.061	352.225	414.815	287.012	318.241	283.024	439.7	296.092	0.571185	0.00531128	0.0326694	Slc35e3	10	117733679	117746365	-	3526	protein_coding	solute carrier family 35, member E3 [Source:MGI Symbol;Acc:MGI:2448489]	-
ENSMUSG00000026341	2915.9	3085.78	2796.54	2346.06	2272.97	2390.2	2932.74	2336.41	0.327818	0.00534206	0.0328083	Actr3	1	125392905	125435727	-	4631	protein_coding	ARP3 actin-related protein 3 [Source:MGI Symbol;Acc:MGI:1921367]	-
ENSMUSG00000027074	1452.24	1891.98	1681.73	1062.06	1483.49	787.066	1675.31	1110.87	0.593613	0.00534324	0.0328083	Slc43a3	2	84936579	84958509	+	4464	protein_coding	solute carrier family 43, member 3 [Source:MGI Symbol;Acc:MGI:1931054]	-
ENSMUSG00000030351	76.4798	95.0022	76.0494	18.5919	56.3042	40.0034	82.5105	38.2998	1.10917	0.00534641	0.0328162	Tspan11	6	127887589	127953977	+	5326	protein_coding	tetraspanin 11 [Source:MGI Symbol;Acc:MGI:1915748]	-
ENSMUSG00000024074	971.381	915.965	1183.95	689.061	811.514	763.064	1023.77	754.546	0.44041	0.00536335	0.0328763	Crim1	17	78200248	78376592	+	5995	protein_coding	cysteine rich transmembrane BMP regulator 1 (chordin like) [Source:MGI Symbol;Acc:MGI:1354756]	-
ENSMUSG00000047632	41.3167	56.4636	64.8148	30.2118	20.8081	22.0019	54.1984	24.3406	1.15611	0.00536559	0.0328763	Fgfbp3	19	36917550	36919615	-	1772	protein_coding	fibroblast growth factor binding protein 3 [Source:MGI Symbol;Acc:MGI:1919764]	-
ENSMUSG00000028751	19.3397	11.6512	28.5185	1.16199	3.67201	7.00059	19.8365	3.94486	2.30495	0.0053696	0.0328893	Pla2g2e	4	138877942	138882817	+	917	protein_coding	phospholipase A2, group IIE [Source:MGI Symbol;Acc:MGI:1349660]	-
ENSMUSG00000052151	161.75	175.665	173.704	105.741	116.28	111.009	170.373	111.01	0.618306	0.00537203	0.0328926	Plpp2	10	79526430	79533796	-	1654	protein_coding	phospholipid phosphatase 2 [Source:MGI Symbol;Acc:MGI:1354945]	-
ENSMUSG00000001865	66.8099	63.6336	80.3703	37.1837	25.7041	42.0035	70.2713	34.9638	1.00085	0.00539087	0.0329849	Cpa3	3	20215620	20242181	-	1517	protein_coding	carboxypeptidase A3, mast cell [Source:MGI Symbol;Acc:MGI:88479]	-
ENSMUSG00000007603	520.414	557.466	536.666	372.999	427.177	400.034	538.182	400.07	0.428088	0.005406	0.0330543	Dus3l	17	56764757	56770093	+	2944	protein_coding	dihydrouridine synthase 3-like (S. cerevisiae) [Source:MGI Symbol;Acc:MGI:2147092]	-
ENSMUSG00000110631	415.804	481.285	698.271	68.5575	138.312	287.024	531.787	164.631	1.69021	0.00545644	0.0333115	Gm42047	8	121833247	121841178	+	5647	lincRNA	predicted gene, 42047 [Source:MGI Symbol;Acc:MGI:5624932]	-
ENSMUSG00000036948	456.242	345.055	290.37	213.806	231.337	271.023	363.889	238.722	0.606721	0.0054576	0.0333115	BC037034	5	138259656	138264033	-	3847	protein_coding	cDNA sequence BC037034 [Source:MGI Symbol;Acc:MGI:2385896]	-
ENSMUSG00000040829	138.894	69.9073	71.7284	53.4516	35.4961	47.004	93.51	45.3172	1.04325	0.00548548	0.0334234	Zmynd15	11	70459433	70466202	+	4409	protein_coding	zinc finger, MYND-type containing 15 [Source:MGI Symbol;Acc:MGI:3603821]	-
ENSMUSG00000086507	41.3167	41.2274	29.3827	8.13394	18.36	15.0013	37.3089	13.8318	1.43198	0.00550952	0.0335379	Adap2os	11	80158861	80177629	-	984	antisense	ArfGAP with dual PH domains 2, opposite strand [Source:MGI Symbol;Acc:MGI:3650197]	-
ENSMUSG00000041117	48.3493	64.5298	62.2222	18.5919	17.136	39.0033	58.3671	24.9104	1.21434	0.00551003	0.0335379	Ccdc8	7	16992708	16997516	+	4809	protein_coding	coiled-coil domain containing 8 [Source:MGI Symbol;Acc:MGI:3612184]	-
ENSMUSG00000040187	221.528	319.96	353.457	206.834	168.912	201.017	298.315	192.255	0.632931	0.00552108	0.0335818	Arntl2	6	146796055	146833529	+	5691	protein_coding	aryl hydrocarbon receptor nuclear translocator-like 2 [Source:MGI Symbol;Acc:MGI:2684845]	bHLH
ENSMUSG00000034707	3933	4412.23	4391.85	3347.7	3580.21	3052.26	4245.69	3326.72	0.352121	0.00552636	0.0335999	Gns	10	121365090	121397249	+	9442	protein_coding	glucosamine (N-acetyl)-6-sulfatase [Source:MGI Symbol;Acc:MGI:1922862]	-
ENSMUSG00000038518	772.71	940.164	962.716	669.307	720.938	549.046	891.863	646.43	0.465474	0.00552791	0.0335999	Jarid2	13	44729474	44921643	+	9715	protein_coding	jumonji, AT rich interactive domain 2 [Source:MGI Symbol;Acc:MGI:104813]	ARID
ENSMUSG00000073434	184.606	144.296	126.173	80.1774	89.3522	104.009	151.692	91.1795	0.731842	0.00553551	0.0336345	Wdr90	17	25844771	25861501	-	8466	protein_coding	WD repeat domain 90 [Source:MGI Symbol;Acc:MGI:1921267]	-
ENSMUSG00000040093	191.639	239.298	250.617	168.489	145.656	71.006	227.185	128.384	0.828018	0.0055378	0.0336367	Bmf	2	118528757	118549687	-	5253	protein_coding	BCL2 modifying factor [Source:MGI Symbol;Acc:MGI:2176433]	-
ENSMUSG00000114871	12.3071	2.68874	12.0988	0	0	1.00008	9.03153	0.333361	4.48739	0.00554239	0.0336528	Gm21370	13	120015264	120015972	-	709	processed_pseudogene	predicted gene, 21370 [Source:MGI Symbol;Acc:MGI:5434725]	-
ENSMUSG00000026581	46.5911	69.0111	38.0247	30.2118	12.24	19.0016	51.209	20.4845	1.31967	0.00554832	0.0336772	Sell	1	164061982	164084181	+	5911	protein_coding	selectin, lymphocyte [Source:MGI Symbol;Acc:MGI:98279]	-
ENSMUSG00000033883	217.132	338.782	286.913	199.862	164.016	183.015	280.942	182.298	0.623348	0.00555338	0.0336961	D3Ertd254e	3	36151017	36170342	+	6800	protein_coding	DNA segment, Chr 3, ERATO Doi 254, expressed [Source:MGI Symbol;Acc:MGI:1098769]	zf-C2H2
ENSMUSG00000091649	122.192	81.5585	60.4938	52.2896	19.5841	46.0039	88.0814	39.2925	1.15916	0.00556867	0.0337772	Phf11b	14	59320964	59341351	-	1184	protein_coding	PHD finger protein 11B [Source:MGI Symbol;Acc:MGI:3645789]	-
ENSMUSG00000028497	183.727	264.393	190.988	153.383	96.6963	139.012	213.036	129.697	0.713658	0.00561007	0.0340047	Hacd4	4	88396144	88438928	-	6756	protein_coding	3-hydroxyacyl-CoA dehydratase 4 [Source:MGI Symbol;Acc:MGI:1914025]	-
ENSMUSG00000002227	294.491	276.94	258.395	216.13	121.176	189.016	276.609	175.441	0.654762	0.00565554	0.0342566	Mov10	3	104794836	104818563	-	5607	protein_coding	Moloney leukemia virus 10 [Source:MGI Symbol;Acc:MGI:97054]	-
ENSMUSG00000046959	20.2188	17.0287	39.7531	4.64796	8.56802	8.00068	25.6669	7.07222	1.859	0.0056727	0.0343486	Slc26a1	5	108669878	108675569	-	4050	protein_coding	solute carrier family 26 (sulfate transporter), member 1 [Source:MGI Symbol;Acc:MGI:2385894]	-
ENSMUSG00000051748	65.0518	55.5673	118.395	54.6136	6.12002	19.0016	79.6714	26.5784	1.58414	0.0057048	0.034516	Wfdc21	11	83746940	83752642	+	434	protein_coding	WAP four-disulfide core domain 21 [Source:MGI Symbol;Acc:MGI:1913357]	-
ENSMUSG00000020736	224.165	222.269	267.901	156.869	139.536	179.015	238.112	158.473	0.585051	0.00570711	0.034516	Nt5c	11	115490420	115491862	-	1140	protein_coding	5',3'-nucleotidase, cytosolic [Source:MGI Symbol;Acc:MGI:1354954]	-
ENSMUSG00000032599	450.967	570.013	613.58	410.183	319.465	409.035	544.854	379.561	0.520496	0.00570824	0.034516	Ip6k2	9	108783796	108806337	+	4067	protein_coding	inositol hexaphosphate kinase 2 [Source:MGI Symbol;Acc:MGI:1923750]	-
ENSMUSG00000046808	222.407	343.263	299.876	219.616	168.912	169.014	288.515	185.848	0.635014	0.00573759	0.0346695	Atp10d	5	72203329	72298775	+	7848	polymorphic_pseudogene	ATPase, class V, type 10D [Source:MGI Symbol;Acc:MGI:2450125]	-
ENSMUSG00000036894	167.025	140.711	175.432	80.1774	74.6642	128.011	161.056	94.2841	0.766505	0.00575141	0.034741	Rap2b	3	61361638	61368430	+	6793	protein_coding	RAP2B, member of RAS oncogene family [Source:MGI Symbol;Acc:MGI:1921262]	-
ENSMUSG00000025574	94.9405	149.673	105.432	52.2896	80.7842	60.0051	116.682	64.3596	0.860609	0.00575936	0.034753	Tk1	11	117815526	117826092	-	5198	protein_coding	thymidine kinase 1 [Source:MGI Symbol;Acc:MGI:98763]	-
ENSMUSG00000039286	753.37	947.334	1255.68	501.98	828.65	584.049	985.461	638.227	0.627437	0.00576715	0.0347879	Fndc3b	3	27416162	27711307	-	11485	protein_coding	fibronectin type III domain containing 3B [Source:MGI Symbol;Acc:MGI:1919257]	-
ENSMUSG00000002325	707.658	630.062	608.395	505.466	358.633	509.043	648.705	457.714	0.501744	0.00581068	0.0350023	Irf9	14	55603571	55610030	+	5386	protein_coding	interferon regulatory factor 9 [Source:MGI Symbol;Acc:MGI:107587]	IRF
ENSMUSG00000032479	2331.32	2356.23	2413.7	1761.58	2028.17	1816.15	2367.08	1868.64	0.341359	0.00586053	0.0352782	Map4	9	109931460	110083955	+	15143	protein_coding	microtubule-associated protein 4 [Source:MGI Symbol;Acc:MGI:97178]	-
ENSMUSG00000034135	1528.72	1252.06	1393.95	1100.41	1046.52	1065.09	1391.57	1070.67	0.378228	0.00588397	0.0353949	Sik3	9	46012820	46224194	+	9318	protein_coding	SIK family kinase 3 [Source:MGI Symbol;Acc:MGI:2446296]	-
ENSMUSG00000002769	25.4933	23.3024	204.815	19.7539	24.4801	26.0022	84.5368	23.412	1.85204	0.00589484	0.0354481	Gnmt	17	46725664	46729168	-	1206	protein_coding	glycine N-methyltransferase [Source:MGI Symbol;Acc:MGI:1202304]	-
ENSMUSG00000029205	14.9443	18.8212	11.2346	1.16199	0	5.00042	15	2.05414	2.80083	0.00595784	0.0357777	Chrna9	5	65934921	65977326	+	3026	protein_coding	cholinergic receptor, nicotinic, alpha polypeptide 9 [Source:MGI Symbol;Acc:MGI:1202403]	-
ENSMUSG00000024713	561.731	559.258	643.827	372.999	514.081	277.023	588.272	388.035	0.60269	0.00600745	0.0360385	Pcsk5	19	17432832	17837632	-	9346	protein_coding	proprotein convertase subtilisin/kexin type 5 [Source:MGI Symbol;Acc:MGI:97515]	-
ENSMUSG00000020017	5.27447	1.79249	59.6296	0	0	0	22.2322	0	6.74804	0.00601212	0.0360422	Hal	10	93488768	93519304	+	5549	protein_coding	histidine ammonia lyase [Source:MGI Symbol;Acc:MGI:96010]	-
ENSMUSG00000046768	742.821	816.481	779.506	534.516	545.905	662.056	779.603	580.826	0.423353	0.00603831	0.0361492	Rhoj	12	75308322	75401456	+	6484	protein_coding	ras homolog family member J [Source:MGI Symbol;Acc:MGI:1931551]	-
ENSMUSG00000097324	32.5259	51.9824	56.1728	23.2398	22.0321	13.0011	46.8937	19.4243	1.28052	0.00606837	0.0362919	Carmn	18	61649625	61665537	-	2304	lincRNA	cardiac mesoderm enhancer-associated non-coding RNA [Source:MGI Symbol;Acc:MGI:4439832]	-
ENSMUSG00000027533	1832.88	1544.23	1763.83	881.951	909.434	1604.14	1713.65	1131.84	0.597431	0.00608076	0.0363536	Fabp5	3	10012548	10016607	+	3567	protein_coding	fatty acid binding protein 5, epidermal [Source:MGI Symbol;Acc:MGI:101790]	-
ENSMUSG00000032353	637.332	580.768	606.666	465.958	413.713	484.041	608.256	454.571	0.419228	0.00611184	0.0365144	Tmed3	9	89699206	89705068	-	2847	protein_coding	transmembrane p24 trafficking protein 3 [Source:MGI Symbol;Acc:MGI:1913361]	-
ENSMUSG00000039264	238.23	181.938	98.5185	90.6353	106.488	85.0072	172.896	94.0436	0.879779	0.00619498	0.0369605	Gimap3	6	48764464	48770851	-	2577	protein_coding	GTPase, IMAP family member 3 [Source:MGI Symbol;Acc:MGI:1932723]	-
ENSMUSG00000056394	145.927	156.843	140	87.1493	104.04	90.0076	147.59	93.7324	0.656343	0.00620667	0.0370177	Lig1	7	13277283	13311433	+	4268	protein_coding	ligase I, DNA, ATP-dependent [Source:MGI Symbol;Acc:MGI:101789]	-
ENSMUSG00000116165	20.2188	19.7174	31.1111	3.48597	3.67201	11.0009	23.6824	6.05297	1.94022	0.00621342	0.0370358	Pdxp	15	78913919	78919517	+	2001	protein_coding	pyridoxal (pyridoxine, vitamin B6) phosphatase [Source:MGI Symbol;Acc:MGI:1919282]	-
ENSMUSG00000097636	21.977	12.5475	23.3333	3.48597	2.44801	7.00059	19.2859	4.31152	2.13601	0.00625205	0.0371995	Mirt1	19	53441212	53464796	-	8664	lincRNA	myocardial infarction associated transcript 1 [Source:MGI Symbol;Acc:MGI:1922001]	-
ENSMUSG00000102059	154.718	130.852	149.506	92.9593	100.368	80.0068	145.025	91.1114	0.673734	0.00630351	0.0374547	Gm20257	1	58652641	58655831	+	936	transcribed_unprocessed_pseudogene	predicted gene, 20257 [Source:MGI Symbol;Acc:MGI:5012442]	-
ENSMUSG00000059201	421.078	963.466	1571.97	454.339	165.24	234.02	985.506	284.533	1.7923	0.00632778	0.0375861	Lep	6	29060220	29073877	+	3354	protein_coding	leptin [Source:MGI Symbol;Acc:MGI:104663]	-
ENSMUSG00000034675	237.351	204.344	227.284	119.685	123.624	183.015	222.993	142.108	0.64571	0.00635637	0.0377175	Dbn1	13	55473429	55488111	-	4514	protein_coding	drebrin 1 [Source:MGI Symbol;Acc:MGI:1931838]	-
ENSMUSG00000101320	54.5029	33.1612	45.8024	16.2679	14.688	24.002	44.4888	18.3193	1.27114	0.00636554	0.037736	Gm28529	18	6490143	6496962	+	977	antisense	predicted gene 28529 [Source:MGI Symbol;Acc:MGI:5579235]	-
ENSMUSG00000026748	458	468.737	487.407	357.893	212.977	367.031	471.381	312.634	0.590316	0.00639578	0.0378871	Plxdc2	2	16356304	16755839	+	6947	protein_coding	plexin domain containing 2 [Source:MGI Symbol;Acc:MGI:1914698]	-
ENSMUSG00000018822	75.6007	62.7373	57.037	15.1059	48.9601	17.0014	65.125	27.0225	1.28044	0.00641732	0.037976	Sfrp5	19	42197971	42202252	-	1900	protein_coding	secreted frizzled-related sequence protein 5 [Source:MGI Symbol;Acc:MGI:1860298]	-
ENSMUSG00000044986	581.95	559.258	509.876	372.999	444.313	404.034	550.362	407.115	0.435298	0.00644694	0.0381126	Tst	15	78399556	78405907	-	3163	protein_coding	thiosulfate sulfurtransferase, mitochondrial [Source:MGI Symbol;Acc:MGI:98852]	-
ENSMUSG00000036046	2084.29	1753.96	1885.68	1338.61	1657.3	1340.11	1907.98	1445.34	0.401092	0.00646542	0.0381702	5031439G07Rik	15	84943936	84988551	-	9604	protein_coding	RIKEN cDNA 5031439G07 gene [Source:MGI Symbol;Acc:MGI:2444899]	-
ENSMUSG00000039321	27.2514	25.9912	36.2963	8.13394	15.912	5.00042	29.8463	9.68213	1.64418	0.00649663	0.0383027	Uts2r	11	121160271	121161973	+	1703	protein_coding	urotensin 2 receptor [Source:MGI Symbol;Acc:MGI:2183450]	-
ENSMUSG00000028010	153.839	120.097	146.914	67.3955	59.9762	111.009	140.283	79.4603	0.813153	0.00650202	0.0383117	Gar1	3	129824912	129831396	-	1714	protein_coding	GAR1 ribonucleoprotein [Source:MGI Symbol;Acc:MGI:1930948]	-
ENSMUSG00000024052	311.194	304.724	360.37	173.137	243.577	245.021	325.429	220.578	0.560379	0.00650254	0.0383117	Lpin2	17	71182560	71249817	+	12233	protein_coding	lipin 2 [Source:MGI Symbol;Acc:MGI:1891341]	-
ENSMUSG00000042726	1322.13	1114.04	1273.83	914.487	773.57	1052.09	1236.67	913.382	0.436255	0.00651433	0.0383683	Trafd1	5	121371725	121385632	-	4486	protein_coding	TRAF type zinc finger domain containing 1 [Source:MGI Symbol;Acc:MGI:1923551]	-
ENSMUSG00000027171	32.5259	19.7174	36.2963	15.1059	7.34402	5.00042	29.5132	9.15011	1.70048	0.00651838	0.0383792	Prrg4	2	104830741	104849876	-	3165	protein_coding	proline rich Gla (G-carboxyglutamic acid) 4 (transmembrane) [Source:MGI Symbol;Acc:MGI:2442211]	-
ENSMUSG00000056130	54.5029	41.2274	40.6173	6.97195	17.136	27.0023	45.4492	17.0368	1.40305	0.00652059	0.0383793	Ticam2	18	46559155	46574533	-	3928	protein_coding	toll-like receptor adaptor molecule 2 [Source:MGI Symbol;Acc:MGI:3040056]	-
ENSMUSG00000115240	30.7677	40.3311	65.679	22.0778	17.136	16.0014	45.5926	18.4051	1.31175	0.00653681	0.0384488	Gm5144	15	11906519	11907464	+	946	bidirectional_promoter_lncRNA	predicted gene 5144 [Source:MGI Symbol;Acc:MGI:3779468]	-
ENSMUSG00000009566	192.518	145.192	201.358	106.903	128.52	107.009	179.689	114.144	0.656689	0.00656787	0.0386164	Fpgs	2	32682609	32704145	-	3802	protein_coding	folylpolyglutamyl synthetase [Source:MGI Symbol;Acc:MGI:95576]	-
ENSMUSG00000092212	21.977	25.0949	23.3333	5.80996	0	10.0008	23.4684	5.27027	2.11956	0.006587	0.038692	Slc22a13b-ps	9	119220488	119231692	-	1458	polymorphic_pseudogene	solute carrier family 22 (organic cation transporter), member 13b, pseudogene [Source:MGI Symbol;Acc:MGI:1924762]	-
ENSMUSG00000004347	10.5489	8.96247	10.3704	0	1.224	1.00008	9.96059	0.741363	3.74104	0.00659126	0.038704	Pde1c	6	56069804	56569103	-	20067	protein_coding	phosphodiesterase 1C [Source:MGI Symbol;Acc:MGI:108413]	-
ENSMUSG00000032388	1336.2	1255.64	1318.76	1045.79	943.707	1067.09	1303.54	1018.86	0.355034	0.00663362	0.0389005	Spg21	9	65460947	65488470	+	3567	protein_coding	SPG21, maspardin [Source:MGI Symbol;Acc:MGI:106403]	-
ENSMUSG00000062202	337.566	311.894	407.901	192.891	296.209	213.018	352.454	234.039	0.592651	0.00667996	0.0390935	Btbd9	17	30215524	30576287	-	6857	protein_coding	BTB (POZ) domain containing 9 [Source:MGI Symbol;Acc:MGI:1916625]	-
ENSMUSG00000052713	221.528	247.364	238.518	130.143	159.12	183.015	235.803	157.426	0.580573	0.00668785	0.0391004	Zfp608	18	54888045	54990180	-	6112	protein_coding	zinc finger protein 608 [Source:MGI Symbol;Acc:MGI:2442338]	-
ENSMUSG00000041828	1118.19	1338.99	1368.02	902.867	1059.99	932.079	1275.07	964.978	0.402372	0.00669778	0.0391454	Abca8a	11	110025634	110095978	-	6272	protein_coding	ATP-binding cassette, sub-family A (ABC1), member 8a [Source:MGI Symbol;Acc:MGI:2386846]	-
ENSMUSG00000023966	20.2188	32.2649	11.2346	4.64796	6.12002	5.00042	21.2394	5.25613	2.01689	0.00673894	0.0393596	Rsph9	17	46122035	46144216	-	1602	protein_coding	radial spoke head 9 homolog (Chlamydomonas) [Source:MGI Symbol;Acc:MGI:1922814]	-
ENSMUSG00000051113	74.7217	60.0486	83.8271	39.5077	24.4801	45.0038	72.8658	36.3305	0.997193	0.00674511	0.0393825	Fam71e1	7	44496581	44501486	+	2154	protein_coding	family with sequence similarity 71, member E1 [Source:MGI Symbol;Acc:MGI:1922788]	-
ENSMUSG00000079543	50.9865	18.8212	2.59259	0	2.44801	7.00059	24.1334	3.14953	2.90502	0.00675011	0.0393986	Igkv13-85	6	68930269	68930734	-	347	IG_V_gene	immunoglobulin kappa chain variable 13-85 [Source:MGI Symbol;Acc:MGI:4439827]	-
ENSMUSG00000051146	81.7543	59.1523	63.9506	30.2118	29.3761	43.0036	68.2857	34.1972	0.991099	0.00675638	0.039422	Camk2n2	16	20619215	20621287	-	1291	protein_coding	calcium/calmodulin-dependent protein kinase II inhibitor 2 [Source:MGI Symbol;Acc:MGI:1920297]	-
ENSMUSG00000069792	177.574	127.267	141.728	79.0154	93.0243	102.009	148.856	91.3494	0.702735	0.0067628	0.0394331	Wfdc17	11	83703991	83706268	+	533	protein_coding	WAP four-disulfide core domain 17 [Source:MGI Symbol;Acc:MGI:3649773]	-
ENSMUSG00000103711	37.8004	27.7837	43.2099	17.4299	8.56802	15.0013	36.2646	13.6664	1.40244	0.00683381	0.0398074	Tstd1	1	171418872	171420352	+	867	protein_coding	thiosulfate sulfurtransferase (rhodanese)-like domain containing 1 [Source:MGI Symbol;Acc:MGI:3648482]	-
ENSMUSG00000027775	712.053	828.133	779.506	557.756	534.889	645.054	773.231	579.233	0.415606	0.00684493	0.0398323	Mfsd1	3	67582741	67604237	+	3042	protein_coding	major facilitator superfamily domain containing 1 [Source:MGI Symbol;Acc:MGI:1914118]	-
ENSMUSG00000051550	436.023	345.055	420.864	299.794	241.129	303.026	400.647	281.316	0.508915	0.00686755	0.0399373	Zfp579	7	4983483	4996158	-	4159	protein_coding	zinc finger protein 579 [Source:MGI Symbol;Acc:MGI:1915740]	zf-C2H2
ENSMUSG00000115391	111.643	157.74	200.494	112.713	66.0962	87.0073	156.625	88.6056	0.821084	0.0069602	0.0403411	Gm49123	14	45551838	45554402	-	1035	lincRNA	predicted gene, 49123 [Source:MGI Symbol;Acc:MGI:6118526]	-
ENSMUSG00000024112	74.7217	40.3311	51.8518	18.5919	36.7201	14.0012	55.6349	23.1044	1.27989	0.00700984	0.040549	Cacna1h	17	25374285	25433783	-	9763	protein_coding	calcium channel, voltage-dependent, T type, alpha 1H subunit [Source:MGI Symbol;Acc:MGI:1928842]	-
ENSMUSG00000062585	58.8982	64.5298	43.2099	23.2398	25.7041	30.0025	55.546	26.3155	1.07373	0.0070386	0.0407018	Cnr2	4	135895394	135920207	+	3982	protein_coding	cannabinoid receptor 2 (macrophage) [Source:MGI Symbol;Acc:MGI:104650]	-
ENSMUSG00000050989	378.004	408.689	337.037	269.582	233.785	293.025	374.576	265.464	0.494837	0.00704603	0.0407294	Selenon	4	134537892	134552166	-	3619	protein_coding	selenoprotein N [Source:MGI Symbol;Acc:MGI:2151208]	-
ENSMUSG00000058600	1592.01	947.334	1117.41	766.914	597.314	1018.09	1218.92	794.105	0.617257	0.00704802	0.0407294	Rpl30	15	34440505	34443640	-	3020	protein_coding	ribosomal protein L30 [Source:MGI Symbol;Acc:MGI:98037]	-
ENSMUSG00000047180	309.436	290.384	200.494	168.489	115.056	205.017	266.771	162.854	0.708389	0.00705537	0.0407584	Neurl3	1	36264597	36274679	-	3217	protein_coding	neuralized E3 ubiquitin protein ligase 3 [Source:MGI Symbol;Acc:MGI:2429944]	-
ENSMUSG00000020412	529.205	460.671	501.234	356.731	372.097	382.032	497.037	370.287	0.424443	0.00708191	0.0408712	Ascc2	11	4637747	4685699	+	4964	protein_coding	activating signal cointegrator 1 complex subunit 2 [Source:MGI Symbol;Acc:MGI:1922702]	-
ENSMUSG00000021303	7.03263	8.06623	8.64197	0	0	1.00008	7.91361	0.333361	4.29585	0.00709935	0.0409584	Gng4	13	13784059	13827896	+	3340	protein_coding	guanine nucleotide binding protein (G protein), gamma 4 [Source:MGI Symbol;Acc:MGI:102703]	-
ENSMUSG00000026657	454.483	395.245	426.049	299.794	346.393	276.023	425.259	307.403	0.46996	0.00710482	0.0409764	Frmd4a	2	4017717	4614043	+	23350	protein_coding	FERM domain containing 4A [Source:MGI Symbol;Acc:MGI:1919850]	-
ENSMUSG00000032915	96.6986	71.6998	50.1234	42.9937	19.5841	38.0032	72.8406	33.527	1.11415	0.00711962	0.0410482	Adgre4	17	55749984	55853662	+	3491	protein_coding	adhesion G protein-coupled receptor E4 [Source:MGI Symbol;Acc:MGI:1196464]	-
ENSMUSG00000060572	84.3915	140.711	99.3827	44.1557	20.8081	81.0068	108.162	48.6569	1.142	0.00716335	0.0412187	Mfap2	4	141010418	141015984	+	1211	protein_coding	microfibrillar-associated protein 2 [Source:MGI Symbol;Acc:MGI:99559]	-
ENSMUSG00000008496	97.5777	103.068	77.7777	44.1557	40.3921	66.0056	92.808	50.1844	0.879415	0.00717303	0.0412337	Pou2f2	7	25087344	25179726	-	8243	protein_coding	POU domain, class 2, transcription factor 2 [Source:MGI Symbol;Acc:MGI:101897]	Pou
ENSMUSG00000028041	1716.84	1434	1622.1	1144.56	1301.12	1247.11	1590.98	1230.93	0.370251	0.0071826	0.0412752	Adam15	3	89338542	89349996	-	6145	protein_coding	a disintegrin and metallopeptidase domain 15 (metargidin) [Source:MGI Symbol;Acc:MGI:1333882]	-
ENSMUSG00000103621	12.3071	24.1987	17.2839	4.64796	4.89601	3.00025	17.9299	4.18141	2.11184	0.00720278	0.041364	Gm38366	9	108530832	108532765	+	1934	TEC	predicted gene, 38366 [Source:MGI Symbol;Acc:MGI:5611594]	-
ENSMUSG00000054150	373.608	380.905	571.234	327.682	258.265	302.026	441.916	295.991	0.577918	0.00721943	0.0414459	Syne3	12	104929933	105009809	-	5548	protein_coding	spectrin repeat containing, nuclear envelope family member 3 [Source:MGI Symbol;Acc:MGI:2442408]	-
ENSMUSG00000042292	404.376	318.168	293.827	242.856	179.928	256.022	338.79	226.269	0.580241	0.00723463	0.0415196	Mkl1	15	81012281	81190757	-	6114	protein_coding	MKL (megakaryoblastic leukemia)/myocardin-like 1 [Source:MGI Symbol;Acc:MGI:2384495]	-
ENSMUSG00000025283	1636.84	1403.52	2198.52	1332.8	861.698	1341.11	1746.29	1178.54	0.566869	0.00723799	0.0415252	Sat1	X	155213132	155216449	-	2774	protein_coding	spermidine/spermine N1-acetyl transferase 1 [Source:MGI Symbol;Acc:MGI:98233]	-
ENSMUSG00000109459	8.79078	9.85872	13.8272	1.16199	0	2.00017	10.8256	1.05405	3.30293	0.00724078	0.0415276	Gm39526	X	94731399	94745359	+	1413	lincRNA	predicted gene, 39526 [Source:MGI Symbol;Acc:MGI:5622411]	-
ENSMUSG00000037014	21.977	10.755	21.6049	3.48597	2.44801	6.00051	18.1123	3.97816	2.16565	0.00724788	0.041541	Sstr4	2	148395344	148396767	+	1424	protein_coding	somatostatin receptor 4 [Source:MGI Symbol;Acc:MGI:105372]	-
ENSMUSG00000027695	104.61	164.91	188.395	91.7973	96.6963	81.0068	152.638	89.8335	0.766706	0.00726497	0.0416253	Pld1	3	27938695	28133362	+	12961	protein_coding	phospholipase D1 [Source:MGI Symbol;Acc:MGI:109585]	-
ENSMUSG00000038390	112.522	77.0773	55.3086	24.4018	42.8401	49.0041	81.636	38.7487	1.07112	0.00731172	0.0418582	Gpr162	6	124858444	124863983	-	3838	protein_coding	G protein-coupled receptor 162 [Source:MGI Symbol;Acc:MGI:1315214]	-
ENSMUSG00000004791	36.9213	74.3885	59.6296	29.0498	12.24	30.0025	56.9798	23.7641	1.25299	0.00732738	0.0419143	Pgf	12	85166635	85177790	-	2903	protein_coding	placental growth factor [Source:MGI Symbol;Acc:MGI:105095]	-
ENSMUSG00000011254	83.5124	93.2097	102.839	62.7475	55.0801	37.0031	93.1872	51.6103	0.858535	0.00740099	0.042256	Thg1l	11	45946843	45955494	-	3015	protein_coding	tRNA-histidine guanylyltransferase 1-like (S. cerevisiae) [Source:MGI Symbol;Acc:MGI:1913878]	-
ENSMUSG00000002458	366.576	322.649	290.37	269.582	193.393	205.017	326.532	222.664	0.552621	0.00740106	0.042256	Rgs19	2	181688419	181693977	-	2230	protein_coding	regulator of G-protein signaling 19 [Source:MGI Symbol;Acc:MGI:1915153]	-
ENSMUSG00000034709	439.539	536.852	458.024	362.541	367.201	315.027	478.139	348.256	0.458347	0.00740163	0.042256	Ppp1r21	17	88530118	88588367	+	4255	protein_coding	protein phosphatase 1, regulatory subunit 21 [Source:MGI Symbol;Acc:MGI:1921075]	-
ENSMUSG00000035711	177.574	130.852	109.753	65.0715	45.2881	109.009	139.393	73.1229	0.923167	0.00742358	0.0423537	Dok3	13	55523231	55529296	-	2459	protein_coding	docking protein 3 [Source:MGI Symbol;Acc:MGI:1351490]	-
ENSMUSG00000046687	45.7121	69.9073	171.975	51.1276	40.3921	29.0024	95.8649	40.1741	1.25856	0.00744509	0.0424348	Gm5424	10	62071123	62072362	+	1240	processed_pseudogene	predicted gene 5424 [Source:MGI Symbol;Acc:MGI:3643173]	-
ENSMUSG00000048905	7.9117	10.755	12.0988	2.32398	0	0	10.2551	0.774661	3.76133	0.00749044	0.0426655	4930539E08Rik	17	28896392	28915324	-	4648	protein_coding	RIKEN cDNA 4930539E08 gene [Source:MGI Symbol;Acc:MGI:1925441]	-
ENSMUSG00000027642	2090.45	2160.85	2077.53	1666.3	1619.36	1778.15	2109.61	1687.93	0.321401	0.00749399	0.04267	Rpn2	2	157279017	157326319	+	4430	protein_coding	ribophorin II [Source:MGI Symbol;Acc:MGI:98085]	-
ENSMUSG00000028047	159.992	146.088	148.642	99.9312	84.4562	107.009	151.574	97.1322	0.639267	0.00750335	0.0426913	Thbs3	3	89215180	89226837	+	4823	protein_coding	thrombospondin 3 [Source:MGI Symbol;Acc:MGI:98739]	-
ENSMUSG00000034171	38.6794	28.6799	52.716	19.7539	14.688	14.0012	40.0251	16.1477	1.31288	0.00750474	0.0426913	Faah	4	115967145	116017926	-	7834	protein_coding	fatty acid amide hydrolase [Source:MGI Symbol;Acc:MGI:109609]	-
ENSMUSG00000026234	2569.55	2697.7	2884.69	2233.35	1944.94	2244.19	2717.31	2140.83	0.343777	0.00752203	0.0427618	Ncl	1	86344719	86359400	-	10188	protein_coding	nucleolin [Source:MGI Symbol;Acc:MGI:97286]	-
ENSMUSG00000026928	84.3915	81.5585	72.5926	55.7756	40.3921	29.0024	79.5142	41.7234	0.93607	0.00753079	0.0427838	Card9	2	26352176	26360918	-	2293	protein_coding	caspase recruitment domain family, member 9 [Source:MGI Symbol;Acc:MGI:2685628]	-
ENSMUSG00000034949	167.904	157.74	165.062	141.763	66.0962	68.0057	163.568	91.9549	0.832758	0.00753651	0.0428024	Zfr2	10	81233155	81252123	+	7483	protein_coding	zinc finger RNA binding protein 2 [Source:MGI Symbol;Acc:MGI:2143792]	-
ENSMUSG00000030353	154.718	88.7285	119.259	60.4235	84.4562	59.005	120.902	67.9616	0.834754	0.00754112	0.0428146	Tead4	6	128224288	128300823	-	3598	protein_coding	TEA domain family member 4 [Source:MGI Symbol;Acc:MGI:106907]	TEA
ENSMUSG00000047502	119.555	45.7086	52.716	18.5919	45.2881	3.00025	72.6598	22.2934	1.7187	0.00755576	0.0428839	Mroh7	4	106680417	106730925	-	4800	protein_coding	maestro heat-like repeat family member 7 [Source:MGI Symbol;Acc:MGI:2685873]	-
ENSMUSG00000047193	103.731	135.333	144.321	74.3674	93.0243	57.0048	127.795	74.7988	0.778149	0.00756796	0.0429392	Dync2h1	9	6928503	7184446	-	16348	protein_coding	dynein cytoplasmic 2 heavy chain 1 [Source:MGI Symbol;Acc:MGI:107736]	-
ENSMUSG00000020807	153.839	172.976	161.605	124.333	101.592	85.0072	162.806	103.644	0.654315	0.00757362	0.0429434	4933427D14Rik	11	72153929	72207459	-	5697	protein_coding	RIKEN cDNA 4933427D14 gene [Source:MGI Symbol;Acc:MGI:1921727]	-
ENSMUSG00000045287	160.871	174.768	241.975	125.495	123.624	120.01	192.538	123.043	0.646699	0.00759252	0.0430207	Rtn4rl1	11	75193783	75267769	+	3525	protein_coding	reticulon 4 receptor-like 1 [Source:MGI Symbol;Acc:MGI:2661375]	-
ENSMUSG00000045348	26.3723	15.2362	19.8765	1.16199	3.67201	9.00076	20.495	4.61159	2.12093	0.00767472	0.0434462	Nyap1	5	137729899	137741607	-	5244	protein_coding	neuronal tyrosine-phosphorylated phosphoinositide 3-kinase adaptor 1 [Source:MGI Symbol;Acc:MGI:2443880]	-
ENSMUSG00000006342	41.3167	43.0199	33.7037	17.4299	14.688	18.0015	39.3467	16.7065	1.23222	0.00770015	0.0435597	Susd2	10	75636706	75644008	-	3435	protein_coding	sushi domain containing 2 [Source:MGI Symbol;Acc:MGI:1918983]	-
ENSMUSG00000027330	222.407	221.373	174.568	111.551	153	139.012	206.116	134.521	0.615644	0.00770225	0.0435597	Cdc25b	2	131186949	131198497	+	3728	protein_coding	cell division cycle 25B [Source:MGI Symbol;Acc:MGI:99701]	-
ENSMUSG00000022235	329.654	457.982	438.148	206.834	277.849	329.028	408.595	271.237	0.589456	0.00771606	0.0436237	Cmbl	15	31565389	31590119	+	1424	protein_coding	carboxymethylenebutenolidase-like (Pseudomonas) [Source:MGI Symbol;Acc:MGI:1916824]	-
ENSMUSG00000066705	47.4702	56.4636	56.1728	17.4299	37.9441	13.0011	53.3689	22.7917	1.24119	0.00776426	0.0438678	Fxyd6	9	45370185	45396159	+	4107	protein_coding	FXYD domain-containing ion transport regulator 6 [Source:MGI Symbol;Acc:MGI:1890226]	-
ENSMUSG00000050708	10505	8011.56	7924.69	7074.2	6526.39	6618.56	8813.74	6739.72	0.387072	0.00778749	0.0439849	Ftl1	7	45457944	45459884	-	1340	protein_coding	ferritin light polypeptide 1 [Source:MGI Symbol;Acc:MGI:95589]	-
ENSMUSG00000046841	383.278	314.583	248.889	120.847	208.081	245.021	315.583	191.316	0.720103	0.00783754	0.0442247	Ckap4	10	84526305	84534062	-	3089	protein_coding	cytoskeleton-associated protein 4 [Source:MGI Symbol;Acc:MGI:2444926]	-
ENSMUSG00000026357	29.0096	34.0574	49.2592	13.9439	7.34402	20.0017	37.4421	13.7632	1.42933	0.00791315	0.0445794	Rgs18	1	144752683	144775435	-	2031	protein_coding	regulator of G-protein signaling 18 [Source:MGI Symbol;Acc:MGI:1927498]	-
ENSMUSG00000095583	101.973	4.48124	6.04938	1.16199	12.24	3.00025	37.5012	5.46743	2.79303	0.00791663	0.0445819	Ighv14-2	12	113994469	113994898	-	351	IG_V_gene	immunoglobulin heavy variable 14-2 [Source:MGI Symbol;Acc:MGI:4439607]	-
ENSMUSG00000026377	295.37	291.28	305.926	171.975	211.753	237.02	297.526	206.916	0.522224	0.00791923	0.0445819	Nifk	1	118321839	118333822	+	1965	protein_coding	nucleolar protein interacting with the FHA domain of MKI67 [Source:MGI Symbol;Acc:MGI:1915199]	-
ENSMUSG00000039873	50.1075	67.2186	65.679	23.2398	41.6161	23.0019	61.0017	29.286	1.06643	0.00794332	0.044663	Neurl2	2	164830732	164833456	-	1014	protein_coding	neuralized E3 ubiquitin protein ligase 2 [Source:MGI Symbol;Acc:MGI:3043305]	-
ENSMUSG00000044005	12.3071	9.85872	62.2222	5.80996	7.34402	6.00051	28.1293	6.38483	2.14325	0.00796384	0.044764	Gls2	10	128194457	128210004	+	3474	protein_coding	glutaminase 2 (liver, mitochondrial) [Source:MGI Symbol;Acc:MGI:2143539]	-
ENSMUSG00000018547	668.979	576.287	587.654	405.535	504.289	450.038	610.973	453.287	0.431137	0.00797124	0.0447912	Pip4k2b	11	97715157	97744704	-	5204	protein_coding	phosphatidylinositol-5-phosphate 4-kinase, type II, beta [Source:MGI Symbol;Acc:MGI:1934234]	-
ENSMUSG00000035860	15.8234	24.1987	16.4197	4.64796	7.34402	1.00008	18.8139	4.33069	2.15214	0.00799594	0.0449011	Cdhr3	12	33033796	33092875	-	4569	protein_coding	cadherin-related family member 3 [Source:MGI Symbol;Acc:MGI:1916014]	-
ENSMUSG00000018849	14.9443	47.5011	114.074	22.0778	18.36	17.0014	58.8398	19.1464	1.62166	0.00799971	0.0449078	Wwc1	11	35838400	35980527	-	4960	protein_coding	WW, C2 and coiled-coil domain containing 1 [Source:MGI Symbol;Acc:MGI:2388637]	-
ENSMUSG00000078920	382.399	246.468	177.16	97.6073	145.656	204.017	268.676	149.094	0.846938	0.00800761	0.0449223	Ifi47	11	49076587	49096974	+	2473	protein_coding	interferon gamma inducible protein 47 [Source:MGI Symbol;Acc:MGI:99448]	-
ENSMUSG00000039630	5025.69	4607.61	4558.64	3308.19	3838.47	4028.34	4730.65	3725	0.344676	0.00801436	0.0449223	Hnrnpu	1	178321108	178337797	-	11599	protein_coding	heterogeneous nuclear ribonucleoprotein U [Source:MGI Symbol;Acc:MGI:1858195]	-
ENSMUSG00000005667	202.188	173.872	244.568	168.489	93.0243	118.01	206.876	126.508	0.70944	0.00801508	0.0449223	Mthfd2	6	83305691	83325908	-	3487	protein_coding	methylenetetrahydrofolate dehydrogenase (NAD+ dependent), methenyltetrahydrofolate cyclohydrolase [Source:MGI Symbol;Acc:MGI:1338850]	-
ENSMUSG00000001473	423.716	352.225	351.728	203.348	302.329	270.023	375.89	258.567	0.539963	0.00801514	0.0449223	Tubb6	18	67390717	67402748	+	1757	protein_coding	tubulin, beta 6 class V [Source:MGI Symbol;Acc:MGI:1915201]	-
ENSMUSG00000096054	951.163	821.859	1101.85	725.083	686.666	741.063	958.291	717.604	0.417116	0.00803948	0.0450299	Syne1	10	5020917	5551482	-	40491	protein_coding	spectrin repeat containing, nuclear envelope 1 [Source:MGI Symbol;Acc:MGI:1927152]	-
ENSMUSG00000027878	791.17	775.254	737.16	575.186	543.457	642.054	767.862	586.899	0.386666	0.00805082	0.0450789	Notch2	3	98013527	98150361	+	10782	protein_coding	notch 2 [Source:MGI Symbol;Acc:MGI:97364]	-
ENSMUSG00000045328	33.405	64.5298	40.6173	16.2679	24.4801	18.0015	46.184	19.5832	1.24107	0.00817143	0.0456373	Cenpe	3	135212537	135273611	+	8620	protein_coding	centromere protein E [Source:MGI Symbol;Acc:MGI:1098230]	-
ENSMUSG00000061578	6.15355	10.755	12.0988	0	1.224	1.00008	9.66909	0.741363	3.69833	0.00819262	0.045741	Ksr2	5	117414000	117775003	+	13590	protein_coding	kinase suppressor of ras 2 [Source:MGI Symbol;Acc:MGI:3610315]	-
ENSMUSG00000037217	35.1631	27.7837	20.7407	12.7819	8.56802	7.00059	27.8958	9.45017	1.56783	0.00826013	0.0460591	Syn1	X	20860511	20921004	-	3299	protein_coding	synapsin I [Source:MGI Symbol;Acc:MGI:98460]	-
ENSMUSG00000033006	108.127	91.4172	69.1358	46.4796	59.9762	40.0034	89.5599	48.8197	0.880094	0.00827608	0.0461186	Sox10	15	79154908	79165240	-	3051	protein_coding	SRY (sex determining region Y)-box 10 [Source:MGI Symbol;Acc:MGI:98358]	HMG
ENSMUSG00000026833	214.495	178.353	210.864	154.545	90.5762	136.011	201.237	127.044	0.661409	0.00830561	0.0462537	Olfm1	2	28192992	28230736	+	3553	protein_coding	olfactomedin 1 [Source:MGI Symbol;Acc:MGI:1860437]	-
ENSMUSG00000022440	268.119	291.28	267.037	145.249	167.688	234.02	275.479	182.319	0.591822	0.00831825	0.0462946	C1qtnf6	15	78523346	78531416	-	2702	protein_coding	C1q and tumor necrosis factor related protein 6 [Source:MGI Symbol;Acc:MGI:1919959]	-
ENSMUSG00000024222	1027.64	1554.99	1776.79	81.3394	679.322	238.02	1453.14	332.894	2.12638	0.00832929	0.0463413	Fkbp5	17	28399094	28517527	-	9468	protein_coding	FK506 binding protein 5 [Source:MGI Symbol;Acc:MGI:104670]	-
ENSMUSG00000038644	302.403	292.177	313.704	241.694	194.617	210.018	302.761	215.443	0.490804	0.00835056	0.0464361	Pold1	7	44532746	44548849	-	4859	protein_coding	polymerase (DNA directed), delta 1, catalytic subunit [Source:MGI Symbol;Acc:MGI:97741]	-
ENSMUSG00000026621	208.342	155.947	282.592	138.277	57.5282	151.013	215.627	115.606	0.895696	0.00844064	0.0469011	2025-03-01	1	184786767	184811313	-	2246	protein_coding	mitochondrial amidoxime reducing component 1 [Source:MGI Symbol;Acc:MGI:1913362]	-
ENSMUSG00000032492	626.783	551.192	660.247	471.768	417.385	485.041	612.741	458.065	0.41901	0.00848842	0.0470768	Pth1r	9	110722085	110747145	-	2925	protein_coding	parathyroid hormone 1 receptor [Source:MGI Symbol;Acc:MGI:97801]	-
ENSMUSG00000101940	20.2188	30.4724	19.0123	11.6199	4.89601	2.00017	23.2345	6.17203	1.92928	0.00852704	0.047261	Akp-ps1	1	87067672	87071098	+	2075	transcribed_unprocessed_pseudogene	alkaline phosphatase pseudogene 1 [Source:MGI Symbol;Acc:MGI:87981]	-
ENSMUSG00000025409	1058.41	972.429	1127.78	812.232	626.69	888.075	1052.87	775.666	0.439806	0.00853971	0.0473162	Mbd6	10	127281956	127289018	-	4455	protein_coding	methyl-CpG binding domain protein 6 [Source:MGI Symbol;Acc:MGI:106378]	-
ENSMUSG00000051716	3.51631	1.79249	46.6666	3.48597	0	1.00008	17.3252	1.49535	3.53488	0.00857215	0.0474659	Apon	10	128254096	128255896	+	1801	protein_coding	apolipoprotein N [Source:MGI Symbol;Acc:MGI:88931]	-
ENSMUSG00000031875	627.662	558.362	533.21	366.027	346.393	504.043	573.078	405.488	0.496874	0.00861427	0.0476538	Cmtm3	8	104339410	104347672	+	2986	protein_coding	CKLF-like MARVEL transmembrane domain containing 3 [Source:MGI Symbol;Acc:MGI:2447162]	-
ENSMUSG00000076441	75.6007	58.2561	445.062	24.4018	50.1841	28.0024	192.973	34.1961	2.49784	0.00866716	0.0479312	Ass1	2	31470207	31520672	+	2414	protein_coding	argininosuccinate synthetase 1 [Source:MGI Symbol;Acc:MGI:88090]	-
ENSMUSG00000029675	1127.86	1033.37	952.345	506.628	997.563	502.042	1037.86	668.744	0.635266	0.00869386	0.0480637	Eln	5	134702593	134747323	-	8098	protein_coding	elastin [Source:MGI Symbol;Acc:MGI:95317]	-
ENSMUSG00000060678	24.6142	17.9249	12.963	1.16199	2.44801	8.00068	18.5007	3.87022	2.21902	0.00877405	0.048461	Hist1h4c	13	23697635	23698454	-	820	protein_coding	histone cluster 1, H4c [Source:MGI Symbol;Acc:MGI:2448421]	-
ENSMUSG00000035268	265.482	206.137	234.197	145.249	140.76	186.016	235.272	157.342	0.577536	0.00878012	0.0484793	Pkig	2	163658386	163726158	+	3990	protein_coding	protein kinase inhibitor, gamma [Source:MGI Symbol;Acc:MGI:1343086]	-
ENSMUSG00000074578	174.057	161.325	197.037	112.713	108.936	130.011	177.473	117.22	0.596327	0.00879805	0.0485629	Zfas1	2	167062934	167065862	+	2929	processed_transcript	zinc finger, NFX1-type containing 1, antisense RNA 1 [Source:MGI Symbol;Acc:MGI:1916199]	-
ENSMUSG00000032013	9.66986	9.85872	9.50617	0	0	2.00017	9.67825	0.666723	3.74374	0.00883344	0.0486822	Trim29	9	43310848	43336115	+	3473	protein_coding	tripartite motif-containing 29 [Source:MGI Symbol;Acc:MGI:1919419]	-
ENSMUSG00000057948	100.215	49.2936	57.9012	30.2118	30.6001	39.0033	69.1366	33.2717	1.05153	0.00883534	0.0486822	Unc13d	11	116062095	116077961	-	4679	protein_coding	unc-13 homolog D [Source:MGI Symbol;Acc:MGI:1917700]	-
ENSMUSG00000073968	160.871	229.439	196.173	122.009	128.52	135.011	195.494	128.514	0.60424	0.00888034	0.048909	Trim68	7	102677582	102687327	-	3477	protein_coding	tripartite motif-containing 68 [Source:MGI Symbol;Acc:MGI:2142077]	-
ENSMUSG00000040713	1930.46	1477.02	1733.58	1483.86	1020.82	1245.11	1713.68	1249.93	0.455101	0.00888444	0.0489162	Creg1	1	165763746	165775308	+	2362	protein_coding	cellular repressor of E1A-stimulated genes 1 [Source:MGI Symbol;Acc:MGI:1344382]	-
ENSMUSG00000024991	3223.58	2646.62	2957.28	1762.74	2162.81	2603.22	2942.49	2176.26	0.434849	0.00889465	0.0489416	Eif3a	19	60761116	60790693	-	5176	protein_coding	eukaryotic translation initiation factor 3, subunit A [Source:MGI Symbol;Acc:MGI:95301]	-
ENSMUSG00000001802	857.98	576.287	724.197	343.949	574.058	529.045	719.488	482.351	0.576843	0.00890948	0.0489692	Lrp3	7	35200027	35215498	-	4700	protein_coding	low density lipoprotein receptor-related protein 3 [Source:MGI Symbol;Acc:MGI:3584516]	-
ENSMUSG00000035704	116.917	119.201	119.259	65.0715	84.4562	71.006	118.459	73.5112	0.690118	0.00891087	0.0489692	Alg8	7	97371606	97392185	+	2784	protein_coding	asparagine-linked glycosylation 8 (alpha-1,3-glucosyltransferase) [Source:MGI Symbol;Acc:MGI:2141959]	-
ENSMUSG00000002033	36.0422	43.0199	16.4197	11.6199	4.89601	14.0012	31.8273	10.1724	1.6312	0.00891088	0.0489692	Cd3g	9	44969572	44980431	-	3269	protein_coding	CD3 antigen, gamma polypeptide [Source:MGI Symbol;Acc:MGI:88333]	-
ENSMUSG00000001281	210.979	126.371	90.7407	92.9593	59.9762	77.0065	142.697	76.6473	0.895513	0.00897555	0.0492472	Itgb7	15	102215995	102231944	-	2770	protein_coding	integrin beta 7 [Source:MGI Symbol;Acc:MGI:96616]	-
ENSMUSG00000048655	5.27447	17.0287	21.6049	4.64796	1.224	1.00008	14.636	2.29068	2.69065	0.00898996	0.0493108	Ccdc169	3	55137339	55172935	+	3334	protein_coding	coiled-coil domain containing 169 [Source:MGI Symbol;Acc:MGI:2444356]	-
ENSMUSG00000026315	66.8099	85.1435	86.4197	46.4796	40.3921	46.0039	79.4577	44.2919	0.841608	0.00902733	0.0495002	Serpinb8	1	107590006	107610484	+	4795	protein_coding	serine (or cysteine) peptidase inhibitor, clade B, member 8 [Source:MGI Symbol;Acc:MGI:894657]	-
ENSMUSG00000020427	407.892	736.715	716.419	395.077	482.257	333.028	620.342	403.454	0.621802	0.00907586	0.0497196	Igfbp3	11	7206086	7213923	-	3130	protein_coding	insulin-like growth factor binding protein 3 [Source:MGI Symbol;Acc:MGI:96438]	-

## Sheet: 计算后
flox/flox1	flox/flox2	flox/flox3	BKO1	BKO2	BKO3	Gene
-0.213993	-0.930054	-1.47978	0.301102	1.39726	0.925464	Tnip1
-0.233599	-0.975577	-1.52493	1.14661	1.00997	0.577521	Card9
-0.392913	-0.972916	-1.30469	1.62935	0.517195	0.523977	Pawr
-0.420238	-1.09255	-1.14368	0.432357	1.68715	0.536968	Stap1
-0.428373	-1.24001	-1.16955	1.3318	0.792392	0.71375	Themis2
-0.474209	-0.471206	-0.506267	-0.466624	-0.313461	2.23177	Cfi
-0.498309	-1.07819	-1.06084	1.02211	1.55415	0.0610797	Lpxn
-0.590961	-1.42304	-0.5625	1.26601	1.30633	0.00416041	Trim30a
-0.615379	-1.52035	-0.659743	0.72273	0.716926	1.35582	Ptprs
-0.624604	-1.3077	-0.41643	1.8955	0.350648	0.102584	H2-K1
-0.657857	-1.51889	-0.691594	1.06628	1.00403	0.798036	Dhx58
-0.661943	-1.26215	-0.885775	0.937288	1.46186	0.410719	Btk
-0.68117	-0.773171	-1.22295	0.47479	1.73041	0.472091	Tlr1
-0.686148	-1.11869	-1.03757	0.435666	1.44334	0.9634	Klhl6
-0.696158	-0.93395	-1.17885	1.52698	0.864613	0.417363	Cd3e
-0.698554	-0.740865	-0.918234	-0.301772	1.82602	0.8334	Sh2d1b1
-0.718247	-1.42381	-0.293424	1.77541	0.309413	0.350653	H2-D1
-0.738962	-1.09496	-0.607317	1.93354	0.350587	0.157111	Irf7
-0.74182	-0.859156	-1.06016	1.76434	0.638923	0.257865	Gcsam
-0.756303	-1.1638	-0.906447	1.529	0.838875	0.458681	Prkcb
-0.759719	-1.23326	-0.877214	1.31344	1.09105	0.465701	Fcer1g
-0.777193	-0.927591	-1.25135	1.15493	0.983143	0.818058	Tnfaip3
-0.780922	-1.09677	-0.917954	1.26496	1.30059	0.230093	Plcg2
-0.793088	-1.28806	-0.880064	0.899612	1.0696	0.991993	Aim2
-0.802734	-1.01998	-1.13272	1.07256	1.17511	0.707768	Fcgr1
-0.812222	-1.07226	-0.66687	1.87184	0.414516	0.264991	H2-T23
-0.840683	-0.951039	-1.12238	1.37623	0.606912	0.930956	Pik3ap1
-0.857266	-0.829458	-1.05218	0.700203	1.69076	0.347945	Havcr2
-0.859077	-1.05507	-0.847025	0.156542	1.38833	1.2163	Lbp
-0.862652	-0.755755	-1.03463	0.128295	0.809281	1.71546	Cfh
-0.880068	-0.995005	-1.01344	1.48359	0.60139	0.80353	Tnfrsf14
-0.913487	-1.23194	-0.426323	1.74603	0.217171	0.608556	Tgfb1
-0.927306	-0.978826	-0.999766	0.73745	1.4634	0.705044	Nckap1l
-0.933408	-1.04576	-0.56456	1.37044	1.34493	-0.171649	Ccr2
-0.934904	-1.05748	-0.514789	1.81468	0.670147	0.0223441	Zbp1
-0.935867	-1.18297	-0.829297	1.22677	0.701775	1.01959	Ifih1
-0.939728	-1.18202	-0.782593	1.01855	0.560958	1.32483	C1qc
-0.945269	-1.24351	-0.589032	1.44249	1.01469	0.320631	H2-DMa
-0.951181	-1.23317	-0.669615	1.44784	0.846789	0.559342	Cd74
-0.954314	-1.13579	-0.888954	0.900395	1.17697	0.901698	Rab7b
-0.959922	-1.20161	-0.730707	1.25924	0.515077	1.11792	Stk11
-0.960811	-0.637833	-1.12316	1.43548	1.15336	0.132967	Tlr9
-0.962427	-1.28296	-0.620134	1.37199	0.897594	0.595946	Unc93b1
-0.964398	-1.14096	-0.810306	1.21914	1.15336	0.543168	Myo1g
-0.986046	-0.899532	-1.04342	1.38544	0.869529	0.67402	Pycard
-0.986953	-1.04818	-0.77152	1.42996	1.10041	0.276282	Lcp2
-0.99567	-1.11082	-0.791181	0.864817	1.42546	0.607392	Cd14
-0.999376	-1.11548	-0.588621	1.70656	0.523081	0.473837	H2-Ab1
-1.00015	-0.966627	-1.01401	0.944442	1.20765	0.828699	Icosl
-1.00384	-0.901625	-0.853806	0.587572	1.697	0.474696	Itgam
-1.00676	-1.08749	-0.897699	0.969535	1.09137	0.931041	Fcgr3
-1.00776	-0.825698	-1.03067	1.47314	0.468761	0.922226	Il4ra
-1.00877	-0.407404	-0.918762	1.93733	0.463363	-0.0657624	Fgr
-1.01116	-1.09376	-0.474487	1.72153	0.763944	0.0939431	Lck
-1.01466	-0.546356	-1.14431	1.66351	0.358777	0.683041	Rsad2
-1.01517	-0.885067	-1.01794	1.29631	1.08865	0.533217	Slc11a1
-1.01815	-0.91626	-1.0329	0.717517	1.04962	1.20018	C3ar1
-1.02057	-1.01001	-0.906164	1.36369	0.685873	0.887188	Vav1
-1.02222	-0.989998	-0.841371	1.21045	1.29692	0.346214	Ptprc
-1.02437	-1.17325	-0.621923	0.495968	1.50956	0.814016	Mmp2
-1.02515	-0.91837	-0.803049	1.69113	0.379606	0.675834	Bcl2a1d
-1.02989	-0.806802	-1.07794	1.30031	1.06468	0.549648	Cd180
-1.0363	-0.771182	-0.966591	1.44253	0.202269	1.12928	Adora2b
-1.03708	-1.04864	-0.907127	1.10001	0.962141	0.930702	Lat2
-1.03733	-0.918092	-1.00256	0.678245	1.0468	1.23294	Adam8
-1.04057	-1.12359	-0.77364	1.1682	1.13561	0.633989	Ptpn6
-1.0426	-1.02167	-0.865612	1.32467	0.998566	0.606649	Ptafr
-1.05094	-0.675361	-1.18217	0.6878	1.33741	0.883267	Mmp12
-1.05172	-1.03241	-0.905049	1.1202	0.87315	0.995829	Lgals3
-1.05192	-1.11605	-0.688353	1.48925	0.579253	0.787821	P2rx7
-1.05903	-1.16723	-0.593348	1.15192	0.361376	1.30631	Psen2
-1.06292	-1.19559	-0.499652	1.56758	0.707259	0.483316	Arrb2
-1.06398	-0.711445	-0.720939	1.91676	0.296377	0.283224	Nlrc5
-1.07441	-1.32002	-0.398881	1.04295	0.472413	1.27795	C1qa
-1.0775	-1.16417	-0.731145	0.946433	1.00163	1.02476	C1qb
-1.07927	-1.32804	-0.39703	1.37296	0.762596	0.66879	Tec
-1.08167	-1.11548	-0.677036	1.22601	1.18876	0.459416	Nfam1
-1.08393	-0.875805	-0.945514	0.53473	1.37024	1.00029	Tlr13
-1.08901	-1.04673	-0.76111	1.40736	0.901596	0.587891	Cyba
-1.09855	-0.913017	-0.970289	0.978449	1.16592	0.837494	Serping1
-1.10477	-0.995875	-0.598755	1.71626	0.478021	0.505117	C2
-1.11417	-1.13508	-0.623672	1.32725	1.02296	0.522717	Ezr
-1.11576	-0.742623	-0.993115	0.372442	1.29317	1.18588	Anxa1
-1.12076	-0.950909	-0.775756	1.52713	0.529453	0.790838	Cd300a
-1.13021	-0.403929	-1.07005	0.191394	0.723158	1.68964	Gab2
-1.13514	-0.604275	-1.10438	0.42484	1.10819	1.31076	Nfatc2
-1.14646	-1.46151	-0.0798057	0.825764	1.18382	0.678185	Cfp
-1.16032	-0.713	-0.689412	1.83112	0.208676	0.522938	Fyn
-1.16032	-0.817118	-0.959111	1.11196	1.19957	0.625025	Ptpn22
-1.16979	-0.8711	-0.656061	1.59391	0.93456	0.168481	Cd44
-1.17202	-1.0059	-0.637848	1.23523	1.25547	0.325067	Sash3
-1.17671	-0.427609	-0.995322	0.129596	1.66773	0.802312	Cadm1
-1.17812	-1.10457	-0.642165	1.21512	0.99885	0.710888	Csk
-1.18805	-0.406324	-1.16662	1.01396	1.37763	0.36941	Kcnn4
-1.18899	-1.0225	-0.645756	1.45138	0.823481	0.582388	C4b
-1.19447	-0.867569	-0.875765	0.683793	1.27827	0.975734	Tlr7
-1.19517	-0.753953	-0.864395	0.301272	1.32505	1.18719	Ptprj
-1.19818	-0.789356	-0.945692	1.00676	1.26134	0.665128	Itgb2
-1.20003	-0.981431	-0.771576	1.2153	0.954274	0.78346	Plcl2
-1.20355	-1.04602	-0.633326	1.39602	0.774517	0.712367	Syk
-1.21568	-1.40933	0.145577	1.36484	0.681335	0.433254	Cmtm3
-1.2191	-1.04471	-0.691463	0.915633	1.1334	0.906242	C1s1
-1.23593	0.0717907	-1.46759	0.913778	0.896516	0.821439	Med1
-1.25439	-0.548337	-1.02027	0.849306	0.530869	1.44282	Parp9
-1.2721	-0.628142	-1.03683	0.944585	1.12842	0.864066	Tlr8
-1.30148	-0.483984	-0.991226	0.627889	1.51399	0.63481	C5ar1
-1.32126	-0.634326	-0.545677	1.4142	-0.150491	1.23755	Nr4a3
-1.32282	-0.821955	-0.668584	1.49158	0.781702	0.540075	Fcgr2b
-1.34953	0.0829163	-1.21608	1.26887	1.02304	0.190791	Tfrc
-1.38677	-0.315197	-0.992229	1.46974	0.81623	0.408227	Cd4
-1.44559	-1.13086	-0.0985228	0.601326	1.27145	0.802206	Hk1
-1.5176	-0.882067	-0.265158	1.45438	0.624299	0.58615	Ticam2
-1.53154	-0.71632	-0.469743	1.45473	0.690409	0.572465	C1rl
-1.56186	-0.457611	-0.717211	1.07538	1.21819	0.443114	C3
-1.5766	-0.223199	-0.787147	1.41759	0.309321	0.860044	Sema7a
