# Supplementary material for: YTHDC1 promotes postnatal brown adipose tissue development and thermogenesis by stabilizing PPARγ
Source: EMBO J. 2025 May 12;44(12):3360–80. doi: 10.1038/s44318-025-00460-x (PMC12170836; doi:10.1038/s44318-025-00460-x)
Supplement: Supplementary file 7 — Source data Fig. 4 [file 44318_2025_460_MOESM7_ESM.zip › Figure4/4I/Relative mRNA levels.xls]

## Sheet: Sheet1
	flox/flox					FKO
Ccl5	0.484537	1.41881	1.46884	0.685239	0.942575	2.07726	2.79855	2.91739	2.89724	5.87537
Cd14	0.853701	1.38684	0.824621	0.883807	1.05103	1.84268	2.39795	3.14226	2.99344	3.53523
Ccl6	0.350409	2.03794	0.970708	0.636005	1.00494	4.24896	12.0179	12.7915	12.1015	15.3175
Cx3xl1	0.819652	0.70862	1.15916	0.59176	1.7208	29.3052	26.9663	28.7021	25.3354	27.9172
Csf1	1.5929	0.398225	0.90856	1.25846	0.841861	19.3151	14.537	19.7209	18.1469	13.7528
Ccr2	1.09462	0.291269	2.39566	0.864792	0.353658	7.11284	9.00312	6.06466	6.82309	8.05802
