# Supplementary material for: YTHDC1 promotes postnatal brown adipose tissue development and thermogenesis by stabilizing PPARγ
Source: EMBO J. 2025 May 12;44(12):3360–80. doi: 10.1038/s44318-025-00460-x (PMC12170836; doi:10.1038/s44318-025-00460-x)
Supplement: Supplementary file 7 — Source data Fig. 4 [file 44318_2025_460_MOESM7_ESM.zip › Figure4/4G/body temperature.xls]

## Sheet: Sheet1
Time(min)	flox/flox					FKO
0	37.2	37.6	38	38.2	37.6	37	37.7	36.9	37.5	37.5
15	36.8	37.1	37.1	36.3	36.3	35	35.6	33.6	36.3	36
30	36	36.4	36	35.2	35.6	32.4	33.4	29.3	34.4	34.1
60	34.7	35.8	35.4	34.4	34.4	27.6	29.8	21.9	29.7	30.4
120	33.8	34.8	34	33.1	31.9	15.8	20.6	11.8	17.7	21
