# Supplementary material for: YTHDC1 promotes postnatal brown adipose tissue development and thermogenesis by stabilizing PPARγ
Source: EMBO J. 2025 May 12;44(12):3360–80. doi: 10.1038/s44318-025-00460-x (PMC12170836; doi:10.1038/s44318-025-00460-x)
Supplement: Supplementary file 7 — Source data Fig. 4 [file 44318_2025_460_MOESM7_ESM.zip › Figure4/4G/AUC.xls]

## Sheet: Sheet1
flox/flox	FKO
4216.5	3247.5
4312.5	3527.25
4264.5	2779.5
4164	3467.25
4132.5	3586.5
