# Supplementary material for: YTHDC1 promotes postnatal brown adipose tissue development and thermogenesis by stabilizing PPARγ
Source: EMBO J. 2025 May 12;44(12):3360–80. doi: 10.1038/s44318-025-00460-x (PMC12170836; doi:10.1038/s44318-025-00460-x)
Supplement: Supplementary file 8 — Source data Fig. 5 [file 44318_2025_460_MOESM8_ESM.zip]

Archive with 36 entries (30 files):
- Figure5/
- __MACOSX/._Figure5
- Figure5/5A/
- __MACOSX/Figure5/._5A
- Figure5/5F/
- __MACOSX/Figure5/._5F
- Figure5/.DS_Store
- __MACOSX/Figure5/._.DS_Store
- Figure5/5C/
- __MACOSX/Figure5/._5C
- Figure5/5D/
- __MACOSX/Figure5/._5D
- Figure5/5E/
- __MACOSX/Figure5/._5E
- Figure5/5A/relative PPAR╬│ protein levels.xls
- __MACOSX/Figure5/5A/._relative PPAR╬│ protein levels.xls
- Figure5/5A/western PPAR╬│.tif
- __MACOSX/Figure5/5A/._western PPAR╬│.tif
- Figure5/5A/western GAPDH.tif
- __MACOSX/Figure5/5A/._western GAPDH.tif
- Figure5/5F/relative protein levels.xls
- __MACOSX/Figure5/5F/._relative protein levels.xls
- Figure5/5C/Relative iBAT weight.xls
- __MACOSX/Figure5/5C/._Relative iBAT weight.xls
- Figure5/5D/Body temperature.xls
- __MACOSX/Figure5/5D/._Body temperature.xls
- Figure5/5D/AUC.xls
- __MACOSX/Figure5/5D/._AUC.xls
- Figure5/5E/western PPAR╬│.tif
- __MACOSX/Figure5/5E/._western PPAR╬│.tif
- Figure5/5E/western UCP1.tif
- __MACOSX/Figure5/5E/._western UCP1.tif
- Figure5/5E/western GAPDH.tif
- __MACOSX/Figure5/5E/._western GAPDH.tif
- Figure5/5E/western OXPHOS.tif
- __MACOSX/Figure5/5E/._western OXPHOS.tif
