# Supplementary material for: YTHDC1 promotes postnatal brown adipose tissue development and thermogenesis by stabilizing PPARγ
Source: EMBO J. 2025 May 12;44(12):3360–80. doi: 10.1038/s44318-025-00460-x (PMC12170836; doi:10.1038/s44318-025-00460-x)
Supplement: Supplementary file 8 — Source data Fig. 5 [file 44318_2025_460_MOESM8_ESM.zip › Figure5/5A/relative PPAR╬│ protein levels.xls]

## Sheet: Sheet1
flox/flox	BKO
1.17881	0.311049
0.708273	0.407339
1.08077	0.552759
1.03215	0.818838
