# Supplementary material for: YTHDC1 promotes postnatal brown adipose tissue development and thermogenesis by stabilizing PPARγ
Source: EMBO J. 2025 May 12;44(12):3360–80. doi: 10.1038/s44318-025-00460-x (PMC12170836; doi:10.1038/s44318-025-00460-x)
Supplement: Supplementary file 8 — Source data Fig. 5 [file 44318_2025_460_MOESM8_ESM.zip › Figure5/5F/relative protein levels.xls]

## Sheet: Sheet1
	flox/flox-Ad-βGal						BKO-Ad-βGal						BKO-Ad-PPARγ
UCP1	1.19741	0.642009	1.17467	0.742639	1.23524	1.00803	0.643082	0.280163	0.533057	0.416553	0.74091	0.323269	0.917376	0.653696	0.772136	0.692134	0.899739	0.670285
OXPHOS	0.978889	1.28834	0.943144	0.825996	0.91301	1.05062	0.527328	0.480554	0.548785	0.373941	0.384518	0.384518	0.854317	1.06332	1.08323	0.664257	0.551671	0.884671
PPARγ	0.684466	1.01537	1.37571	0.873274	0.991139	1.06004	0.194221	0.387715	0.449155	0.187812	0.254791	0.22798	0.853255	0.808923	0.730824	0.546833	0.668841	0.663786
