# Supplementary material for: YTHDC1 promotes postnatal brown adipose tissue development and thermogenesis by stabilizing PPARγ
Source: EMBO J. 2025 May 12;44(12):3360–80. doi: 10.1038/s44318-025-00460-x (PMC12170836; doi:10.1038/s44318-025-00460-x)
Supplement: Supplementary file 8 — Source data Fig. 5 [file 44318_2025_460_MOESM8_ESM.zip › Figure5/5C/Relative iBAT weight.xls]

## Sheet: Sheet1
flox/flox-Ad-βGal	BKO-Ad-βGal	BKO-Ad-PPARγ
0.3265	0.276134	0.311111
0.371386	0.183313	0.313002
0.327618	0.258813	0.308401
0.377766	0.261048	0.291049
0.355544	0.183313	0.266702
