# Supplementary material for: YTHDC1 promotes postnatal brown adipose tissue development and thermogenesis by stabilizing PPARγ
Source: EMBO J. 2025 May 12;44(12):3360–80. doi: 10.1038/s44318-025-00460-x (PMC12170836; doi:10.1038/s44318-025-00460-x)
Supplement: Supplementary file 8 — Source data Fig. 5 [file 44318_2025_460_MOESM8_ESM.zip › Figure5/5D/Body temperature.xls]

## Sheet: Sheet1
Time(min)	flox/flox-Ad-βGal					BKO-Ad-βGal					BKO-Ad-PPARγ
0	37.2	37.6	37.3	37.8	37.8	37.1	37.2	37.4	36.6	37.9	37.6	37.7	37.8	37.8	37.6
15	36.9	36.2	36.5	36.3	36.8	35.4	35.8	34.7	34.7	35.8	36.5	36.3	35.5	35.7	36.2
30	36.4	34.9	35.3	35.4	35.4	31.7	33.5	32.8	32.5	34.2	34.8	34.3	33	34.8	35
60	36	33	33.7	33.7	33.9	26.6	28.7	29.9	28.9	30.1	31.6	31.4	29.6	32.2	32.2
120	34.8	30.5	30.9	31.4	31.6	14.7	16.7	19.5	16.9	18.8	22.7	23	22.2	25.4	26.5
