# Supplementary material for: YTHDC1 promotes postnatal brown adipose tissue development and thermogenesis by stabilizing PPARγ
Source: EMBO J. 2025 May 12;44(12):3360–80. doi: 10.1038/s44318-025-00460-x (PMC12170836; doi:10.1038/s44318-025-00460-x)
Supplement: Supplementary file 8 — Source data Fig. 5 [file 44318_2025_460_MOESM8_ESM.zip › Figure5/5D/AUC.xls]

## Sheet: Sheet1
flox/flox-Ad-βGal	BKO-Ad-βGal	BKO-Ad-PPARγ
4315.5	3160.5	3715.5
4010.25	3362.25	3702
4065	3469.5	3556.5
4083	3333.75	3813
4105.5	3509.25	3856.5
