# Supplementary material for: YTHDC1 promotes postnatal brown adipose tissue development and thermogenesis by stabilizing PPARγ
Source: EMBO J. 2025 May 12;44(12):3360–80. doi: 10.1038/s44318-025-00460-x (PMC12170836; doi:10.1038/s44318-025-00460-x)
Supplement: Supplementary file 9 — Source data Fig. 6 [file 44318_2025_460_MOESM9_ESM.zip]

Archive with 40 entries (34 files):
- Figure6/
- __MACOSX/._Figure6
- Figure6/6A/
- __MACOSX/Figure6/._6A
- Figure6/.DS_Store
- __MACOSX/Figure6/._.DS_Store
- Figure6/6B/
- __MACOSX/Figure6/._6B
- Figure6/6E/
- __MACOSX/Figure6/._6E
- Figure6/6D/
- __MACOSX/Figure6/._6D
- Figure6/6C/
- __MACOSX/Figure6/._6C
- Figure6/6A/data.xls
- __MACOSX/Figure6/6A/._data.xls
- Figure6/6B/Relative iBAT weight.xls
- __MACOSX/Figure6/6B/._Relative iBAT weight.xls
- Figure6/6E/relative protein levels.xls
- __MACOSX/Figure6/6E/._relative protein levels.xls
- Figure6/6D/western FLAG.tif
- __MACOSX/Figure6/6D/._western FLAG.tif
- Figure6/6D/western PGC1╬▒.tif
- __MACOSX/Figure6/6D/._western PGC1╬▒.tif
- Figure6/6D/western YTHDC1.tif
- __MACOSX/Figure6/6D/._western YTHDC1.tif
- Figure6/6D/western PRDM16.tif
- __MACOSX/Figure6/6D/._western PRDM16.tif
- Figure6/6D/western PPAR╬│.tif
- __MACOSX/Figure6/6D/._western PPAR╬│.tif
- Figure6/6D/western UCP1.tif
- __MACOSX/Figure6/6D/._western UCP1.tif
- Figure6/6D/western GAPDH.tif
- __MACOSX/Figure6/6D/._western GAPDH.tif
- Figure6/6D/western OXPHOS.tif
- __MACOSX/Figure6/6D/._western OXPHOS.tif
- Figure6/6C/Body temperature.xls
- __MACOSX/Figure6/6C/._Body temperature.xls
- Figure6/6C/AUC.xls
- __MACOSX/Figure6/6C/._AUC.xls
