# Supplementary material for: YTHDC1 promotes postnatal brown adipose tissue development and thermogenesis by stabilizing PPARγ
Source: EMBO J. 2025 May 12;44(12):3360–80. doi: 10.1038/s44318-025-00460-x (PMC12170836; doi:10.1038/s44318-025-00460-x)
Supplement: Supplementary file 9 — Source data Fig. 6 [file 44318_2025_460_MOESM9_ESM.zip › Figure6/6B/Relative iBAT weight.xls]

## Sheet: Sheet1
flox/flox-Ad-βGal	BKO-Ad-βGal	BKO-Ad-YTHDC1	BKO-Ad-YTHDC1 W378A	BKO-Ad-YTHDC1 ΔIDR
0.302646	0.205517	0.252291	0.290938	0.227461
0.294268	0.255825	0.314721	0.273485	0.225
0.35518	0.224432	0.286408	0.273016	0.230563
0.347907	0.186093	0.272678	0.327895	0.251053
0.278899	0.229019	0.270421	0.237548	0.201483
