# Supplementary material for: YTHDC1 promotes postnatal brown adipose tissue development and thermogenesis by stabilizing PPARγ
Source: EMBO J. 2025 May 12;44(12):3360–80. doi: 10.1038/s44318-025-00460-x (PMC12170836; doi:10.1038/s44318-025-00460-x)
Supplement: Supplementary file 9 — Source data Fig. 6 [file 44318_2025_460_MOESM9_ESM.zip › Figure6/6E/relative protein levels.xls]

## Sheet: Sheet1
	flox/flox-Ad-βGal				BKO-Ad-βGal				BKO-Ad-YTHDC1				BKO-Ad-YTHDC1 W378A				BKO-Ad-YTHDC1 ΔIDR
UCP1	0.780882	0.912576	1.04292	1.26362	0.42132	0.316696	0.555989	0.465562	1.01557	0.614138	1.29392	1.06087	0.636587	0.669128	0.780301	1.12688	0.14228	0.384701	0.186244	0.607666
PPARγ	0.962138	0.793624	0.966843	1.2774	0.097422	0.24484	0.237416	0.160263	0.613597	0.793783	0.513025	1.21027	0.525775	0.596485	0.796998	0.783257	0.135763	0.095287	0.105891	0.11107
OXPHOS	0.933681	0.83007	1.01666	1.21959	0.48303	0.281878	0.371308	0.355463	0.634492	0.654714	1.21582	1.35979	0.648878	0.556431	1.08085	1.38827	0.185949	0.270432	0.540396	0.569528
PGC1α	1.14883	1.16909	0.942289	0.739797	0.525408	0.154455	0.401051	0.259675	0.865196	0.830275	0.940081	0.469457	1.30919	1.02562	0.582272	0.653642	0.358523	0.210463	0.348144	0.146672
PRDM16	0.944111	1.05371	0.97876	1.02342	0.480145	0.553611	0.30945	0.31179	0.613073	0.978446	1.27205	0.669038	0.600736	1.11884	0.75444	1.09657	0.340662	0.471383	0.267156	0.394198
YTHDC1	1.06792	1.06272	1.01965	0.849708	0.251666	0.307254	0.143285	0.119404	0.86217	0.979311	1.04141	0.81304	1.1117	1.06828	0.744627	0.715872	1.03866	0.893557	0.90598	0.754983
