# Supplementary material for: YTHDC1 promotes postnatal brown adipose tissue development and thermogenesis by stabilizing PPARγ
Source: EMBO J. 2025 May 12;44(12):3360–80. doi: 10.1038/s44318-025-00460-x (PMC12170836; doi:10.1038/s44318-025-00460-x)
Supplement: Supplementary file 9 — Source data Fig. 6 [file 44318_2025_460_MOESM9_ESM.zip › Figure6/6C/Body temperature.xls]

## Sheet: Sheet1
Time(min)	flox/flox-Ad-βGal					BKO-Ad-βGal					BKO-Ad-YTHDC1					BKO-Ad-YTHDC1 W378A					BKO-Ad-YTHDC1 ΔIDR
0	36.8	36.7	36.7	36.9	36.7	37.9	37.5	37	36.7	37.1	36.9	36.7	36.9	37	36.5	36.1	36.3	36.6	36.6	36.9	36.5	36.2	36.8	37.3	36.6
15	36.5	35.4	35.6	36.1	36.3	34.6	33.5	34.5	35.3	33.7	35.6	35.3	35.4	34.6	35.3	35.1	35	35.6	35.9	35.3	35.5	34.9	35.1	35.3	34.3
30	35.7	34.6	35.1	36	35.5	32.2	30.5	33.1	33.1	29.6	34	34.1	33.3	33	33.7	33.9	33.6	34.5	34.1	33.6	33.4	32.5	32.1	32.9	31.1
60	34.3	33	33.8	35.2	34.6	29.7	24.1	30.3	31.5	22.9	33.8	33.8	32.5	32.8	33.6	32.6	32	34	32.1	32.8	30.6	27.8	27.2	28.4	27
120	33.6	32.8	32.5	33.9	31.6	20.3	16.2	25.6	25.6	12	29.9	30.8	29.8	29.9	31	31.7	28.9	30.2	29.3	30.6	23.4	16.1	14	16.2	15.6
