# Supplementary material for: YTHDC1 promotes postnatal brown adipose tissue development and thermogenesis by stabilizing PPARγ
Source: EMBO J. 2025 May 12;44(12):3360–80. doi: 10.1038/s44318-025-00460-x (PMC12170836; doi:10.1038/s44318-025-00460-x)
Supplement: Supplementary file 9 — Source data Fig. 6 [file 44318_2025_460_MOESM9_ESM.zip › Figure6/6C/AUC.xls]

## Sheet: Sheet1
flox/flox-Ad-βGal	BKO-Ad-βGal	BKO-Ad-YTHDC1	BKO-Ad-YTHDC1 W378A	BKO-Ad-YTHDC1 ΔIDR
4178.25	3473.25	3993.75	3978	3636.75
4053.75	3040.5	4017	3860.25	3260.25
4095	3671.25	3913.5	4020.75	3168.75
4229.25	3735	3912	3903.75	3313.5
4123.5	2840.25	4003.5	3956.25	3171.75
