# Supplementary material for: YTHDC1 promotes postnatal brown adipose tissue development and thermogenesis by stabilizing PPARγ
Source: EMBO J. 2025 May 12;44(12):3360–80. doi: 10.1038/s44318-025-00460-x (PMC12170836; doi:10.1038/s44318-025-00460-x)
Supplement: Supplementary file 10 — Source data Fig. 7 [file 44318_2025_460_MOESM10_ESM.zip]

Archive with 146 entries (132 files):
- Figure7/
- __MACOSX/._Figure7
- Figure7/.DS_Store
- __MACOSX/Figure7/._.DS_Store
- Figure7/7J/
- __MACOSX/Figure7/._7J
- Figure7/7M/
- __MACOSX/Figure7/._7M
- Figure7/7D/
- __MACOSX/Figure7/._7D
- Figure7/7C/
- __MACOSX/Figure7/._7C
- Figure7/7B/
- __MACOSX/Figure7/._7B
- Figure7/7E/
- __MACOSX/Figure7/._7E
- Figure7/7K/
- __MACOSX/Figure7/._7K
- Figure7/7N/
- __MACOSX/Figure7/._7N
- Figure7/7I/
- __MACOSX/Figure7/._7I
- Figure7/7G/
- __MACOSX/Figure7/._7G
- Figure7/7F/
- __MACOSX/Figure7/._7F
- Figure7/7A/
- __MACOSX/Figure7/._7A
- Figure7/7O/
- __MACOSX/Figure7/._7O
- Figure7/7J/western IP FLAG.tif
- __MACOSX/Figure7/7J/._western IP FLAG.tif
- Figure7/7J/western actin.tif
- __MACOSX/Figure7/7J/._western actin.tif
- Figure7/7J/western input HA.tif
- __MACOSX/Figure7/7J/._western input HA.tif
- Figure7/7J/western input FLAG.tif
- __MACOSX/Figure7/7J/._western input FLAG.tif
- Figure7/7J/western IP HA.tif
- __MACOSX/Figure7/7J/._western IP HA.tif
- Figure7/7M/western IP FLAG.tif
- __MACOSX/Figure7/7M/._western IP FLAG.tif
- Figure7/7M/western actin.tif
- __MACOSX/Figure7/7M/._western actin.tif
- Figure7/7M/western input HA.tif
- __MACOSX/Figure7/7M/._western input HA.tif
- Figure7/7M/western input FLAG.tif
- __MACOSX/Figure7/7M/._western input FLAG.tif
- Figure7/7M/western IP HA.tif
- __MACOSX/Figure7/7M/._western IP HA.tif
- Figure7/7D/western IP FLAG.tif
- __MACOSX/Figure7/7D/._western IP FLAG.tif
- Figure7/7D/western Input HA.tif
- __MACOSX/Figure7/7D/._western Input HA.tif
- Figure7/7D/western Input FLAG.tif
- __MACOSX/Figure7/7D/._western Input FLAG.tif
- Figure7/7D/western IP HA.tif
- __MACOSX/Figure7/7D/._western IP HA.tif
- Figure7/7D/western Input actin.tif
- __MACOSX/Figure7/7D/._western Input actin.tif
- Figure7/7C/western YTHDC1.tif
- __MACOSX/Figure7/7C/._western YTHDC1.tif
- Figure7/7C/Relative PPAR╬│ protein levels.xls
- __MACOSX/Figure7/7C/._Relative PPAR╬│ protein levels.xls
- Figure7/7C/western PPAR╬│.tif
- __MACOSX/Figure7/7C/._western PPAR╬│.tif
- Figure7/7C/western GAPDH.tif
- __MACOSX/Figure7/7C/._western GAPDH.tif
- Figure7/7B/western YTHDC1.tif
- __MACOSX/Figure7/7B/._western YTHDC1.tif
- Figure7/7B/relative PPAR╬│ protein levels.xls
- __MACOSX/Figure7/7B/._relative PPAR╬│ protein levels.xls
- Figure7/7B/western PPAR╬│.tif
- __MACOSX/Figure7/7B/._western PPAR╬│.tif
- Figure7/7B/western GAPDH.tif
- __MACOSX/Figure7/7B/._western GAPDH.tif
- Figure7/7E/western IP FLAG.tif
- __MACOSX/Figure7/7E/._western IP FLAG.tif
- Figure7/7E/western Input GAPDH.tif
- __MACOSX/Figure7/7E/._western Input GAPDH.tif
- Figure7/7E/western Input HA.tif
- __MACOSX/Figure7/7E/._western Input HA.tif
- Figure7/7E/western Input FLAG.tif
- __MACOSX/Figure7/7E/._western Input FLAG.tif
- Figure7/7E/western IP HA.tif
- __MACOSX/Figure7/7E/._western IP HA.tif
- Figure7/7K/western IP FLAG.tif
- __MACOSX/Figure7/7K/._western IP FLAG.tif
- Figure7/7K/western input HA.tif
- __MACOSX/Figure7/7K/._western input HA.tif
- Figure7/7K/western input FLAG.tif
- __MACOSX/Figure7/7K/._western input FLAG.tif
- Figure7/7K/western IP HA.tif
- __MACOSX/Figure7/7K/._western IP HA.tif
- Figure7/7K/western GAPDH.tif
- __MACOSX/Figure7/7K/._western GAPDH.tif
- Figure7/7N/western FLAG.tif
- __MACOSX/Figure7/7N/._western FLAG.tif
- Figure7/7N/western actin.tif
- __MACOSX/Figure7/7N/._western actin.tif
- Figure7/7N/Relative PPAR╬│ protein levels.xls
- __MACOSX/Figure7/7N/._Relative PPAR╬│ protein levels.xls
- Figure7/7N/western HA.tif
- __MACOSX/Figure7/7N/._western HA.tif
- Figure7/7I/western FLAG.tif
- __MACOSX/Figure7/7I/._western FLAG.tif
- Figure7/7I/western actin.tif
- __MACOSX/Figure7/7I/._western actin.tif
- Figure7/7I/Relative PPAR╬│ protein levels.xls
- __MACOSX/Figure7/7I/._Relative PPAR╬│ protein levels.xls
- Figure7/7I/western HA.tif
- __MACOSX/Figure7/7I/._western HA.tif
- Figure7/7G/western FLAG.tif
- __MACOSX/Figure7/7G/._western FLAG.tif
- Figure7/7G/western actin.tif
- __MACOSX/Figure7/7G/._western actin.tif
- Figure7/7G/Relative PPAR╬│ protein levels.xls
- __MACOSX/Figure7/7G/._Relative PPAR╬│ protein levels.xls
- Figure7/7G/western HA.tif
- __MACOSX/Figure7/7G/._western HA.tif
- Figure7/7F/western FLAG.tif
- __MACOSX/Figure7/7F/._western FLAG.tif
- Figure7/7F/western actin.tif
- __MACOSX/Figure7/7F/._western actin.tif
- Figure7/7F/western HA.tif
- __MACOSX/Figure7/7F/._western HA.tif
- Figure7/7A/western YTHDC1.tif
- __MACOSX/Figure7/7A/._western YTHDC1.tif
- Figure7/7A/relative PPAR╬│ protein levels.xls
- __MACOSX/Figure7/7A/._relative PPAR╬│ protein levels.xls
- Figure7/7A/western PPAR╬│.tif
- __MACOSX/Figure7/7A/._western PPAR╬│.tif
- Figure7/7A/western GAPDH.tif
- __MACOSX/Figure7/7A/._western GAPDH.tif
- Figure7/7O/western IP MYC.tif
- __MACOSX/Figure7/7O/._western IP MYC.tif
- Figure7/7O/western actin.tif
- __MACOSX/Figure7/7O/._western actin.tif
- Figure7/7O/western input HA.tif
- __MACOSX/Figure7/7O/._western input HA.tif
- Figure7/7O/western input FLAG.tif
- __MACOSX/Figure7/7O/._western input FLAG.tif
- Figure7/7O/western input MYC.tif
- __MACOSX/Figure7/7O/._western input MYC.tif
- Figure7/7O/western IP HA.tif
- __MACOSX/Figure7/7O/._western IP HA.tif
