# Supplementary material for: YTHDC1 promotes postnatal brown adipose tissue development and thermogenesis by stabilizing PPARγ
Source: EMBO J. 2025 May 12;44(12):3360–80. doi: 10.1038/s44318-025-00460-x (PMC12170836; doi:10.1038/s44318-025-00460-x)
Supplement: Supplementary file 10 — Source data Fig. 7 [file 44318_2025_460_MOESM10_ESM.zip › Figure7/7C/Relative PPAR╬│ protein levels.xls]

## Sheet: Sheet1
flox/flox	flox/flox-Leupetin	BKO	BKO-Leupetin
1.28653	0.694669	0.116734	0.0842281
0.610748	0.943843	0.142462	0.200554
1.10272	0.953691	0.187842	0.107918
