# Supplementary material for: YTHDC1 promotes postnatal brown adipose tissue development and thermogenesis by stabilizing PPARγ
Source: EMBO J. 2025 May 12;44(12):3360–80. doi: 10.1038/s44318-025-00460-x (PMC12170836; doi:10.1038/s44318-025-00460-x)
Supplement: Supplementary file 10 — Source data Fig. 7 [file 44318_2025_460_MOESM10_ESM.zip › Figure7/7B/relative PPAR╬│ protein levels.xls]

## Sheet: Sheet1
flox/flox	flox/flox-MG132	BKO	BKO-MG132
1.36224	0.678933	0.0844436	0.558079
0.807235	0.767675	0.0580241	0.585097
0.830522	0.908244	0.0622982	0.501768
