# Supplementary material for: YTHDC1 promotes postnatal brown adipose tissue development and thermogenesis by stabilizing PPARγ
Source: EMBO J. 2025 May 12;44(12):3360–80. doi: 10.1038/s44318-025-00460-x (PMC12170836; doi:10.1038/s44318-025-00460-x)
Supplement: Supplementary file 10 — Source data Fig. 7 [file 44318_2025_460_MOESM10_ESM.zip › Figure7/7N/Relative PPAR╬│ protein levels.xls]

## Sheet: Sheet1
ARIH2-FLAG	-	+	-	+	-	+	-	+	-	+
PPARγ-HA	+	+	-	-	-	-	-	-	-	-
PPARγΔAF-HA	-	-	+	+	-	-	-	-	-	-
PPARγΔAB-HA	-	-	-	-	+	+	-	-	-	-
PPARγΔDBD-HA	-	-	-	-	-	-	+	+	-	-
PPARγΔLBD-HA	-	-	-	-	-	-	-	-	+	+
	1	0.26774	1	0.192084	1	1.40428	1	0.613439	1	0.22501
	1	0.47709	1	0.28265	1	0.907539	1	0.71051	1	0.273502
	1	0.130588	1	0.177642	1	1.08227	1	0.134552	1	0.23974
