# Supplementary material for: YTHDC1 promotes postnatal brown adipose tissue development and thermogenesis by stabilizing PPARγ
Source: EMBO J. 2025 May 12;44(12):3360–80. doi: 10.1038/s44318-025-00460-x (PMC12170836; doi:10.1038/s44318-025-00460-x)
Supplement: Supplementary file 10 — Source data Fig. 7 [file 44318_2025_460_MOESM10_ESM.zip › Figure7/7I/Relative PPAR╬│ protein levels.xls]

## Sheet: Sheet1
PPARγ-HA	+	+	+	+
ARIH2-FLAG	-	+	-	-
ARIH2 H158A-FLAG	-	-	+	-
ARIH2 C300A-FLAG	-	-	-	+
	1.04718	0.111842	0.117511	1.12157
	1.06878	0.0932266	0.136855	1.10495
	0.884043	0.0856366	0.174516	0.787118
