# Supplementary material for: YTHDC1 promotes postnatal brown adipose tissue development and thermogenesis by stabilizing PPARγ
Source: EMBO J. 2025 May 12;44(12):3360–80. doi: 10.1038/s44318-025-00460-x (PMC12170836; doi:10.1038/s44318-025-00460-x)
Supplement: Supplementary file 10 — Source data Fig. 7 [file 44318_2025_460_MOESM10_ESM.zip › Figure7/7G/Relative PPAR╬│ protein levels.xls]

## Sheet: Sheet1
PPARγ-HA	+	+	+	+
ARIH2-FLAG(μg)	0	0.5	1	2
	1.02132	0.904083	0.536299	0.302657
	0.940498	0.77874	0.509946	0.305815
	1.03818	0.712693	0.527984	0.349597
