# Supplementary material for: YTHDC1 promotes postnatal brown adipose tissue development and thermogenesis by stabilizing PPARγ
Source: EMBO J. 2025 May 12;44(12):3360–80. doi: 10.1038/s44318-025-00460-x (PMC12170836; doi:10.1038/s44318-025-00460-x)
Supplement: Supplementary file 10 — Source data Fig. 7 [file 44318_2025_460_MOESM10_ESM.zip › Figure7/7A/relative PPAR╬│ protein levels.xls]

## Sheet: Sheet1
Time (h)	βGal					Cre
0	100	100	100	100	100	100	100	100	100	100
1	99.1549	97.8297	85.8129	93.7046	88.3121	66.2087	89.2521	77.0846	86.0859	88.615
2	77.647	82.9195	70.6589	75.5849	73.179	37.4288	72.8609	65.7501	62.1103	68.2831
4	64.1765	75.28	65.1097	69.9986	65.5123	28.0422	67.5324	43.3216	56.4096	49.3789
6	83.3714	72.4239	50.8533	54.0035	58.6856	24.4513	23.11	22.6511	37.0669	46.3212
