# Supplementary material for: YTHDC1 promotes postnatal brown adipose tissue development and thermogenesis by stabilizing PPARγ
Source: EMBO J. 2025 May 12;44(12):3360–80. doi: 10.1038/s44318-025-00460-x (PMC12170836; doi:10.1038/s44318-025-00460-x)
Supplement: Supplementary file 11 — Source data Fig. 8 [file 44318_2025_460_MOESM11_ESM.zip]

Archive with 66 entries (57 files):
- Figure8/
- __MACOSX/._Figure8
- Figure8/.DS_Store
- __MACOSX/Figure8/._.DS_Store
- Figure8/8G/
- __MACOSX/Figure8/._8G
- Figure8/8F/
- __MACOSX/Figure8/._8F
- Figure8/8A/
- __MACOSX/Figure8/._8A
- Figure8/8H/
- __MACOSX/Figure8/._8H
- Figure8/8D/
- __MACOSX/Figure8/._8D
- Figure8/8C/
- __MACOSX/Figure8/._8C
- Figure8/8B/
- __MACOSX/Figure8/._8B
- Figure8/8E/
- __MACOSX/Figure8/._8E
- Figure8/8G/western ARIH2.tif
- __MACOSX/Figure8/8G/._western ARIH2.tif
- Figure8/8G/western PPAR╬│.tif
- __MACOSX/Figure8/8G/._western PPAR╬│.tif
- Figure8/8G/western UCP1.tif
- __MACOSX/Figure8/8G/._western UCP1.tif
- Figure8/8G/western GAPDH.tif
- __MACOSX/Figure8/8G/._western GAPDH.tif
- Figure8/8G/western OXPHOS.tif
- __MACOSX/Figure8/8G/._western OXPHOS.tif
- Figure8/8F/body temperature.xls
- __MACOSX/Figure8/8F/._body temperature.xls
- Figure8/8F/AUC.xls
- __MACOSX/Figure8/8F/._AUC.xls
- Figure8/8A/western FLAG.tif
- __MACOSX/Figure8/8A/._western FLAG.tif
- Figure8/8A/western actin.tif
- __MACOSX/Figure8/8A/._western actin.tif
- Figure8/8A/Relative PPAR╬│ protein levels.xls
- __MACOSX/Figure8/8A/._Relative PPAR╬│ protein levels.xls
- Figure8/8A/western HA.tif
- __MACOSX/Figure8/8A/._western HA.tif
- Figure8/8H/relative protein levels.xls
- __MACOSX/Figure8/8H/._relative protein levels.xls
- Figure8/8D/confocal Ad-PPAR╬│-HA+Ad-YTHDC1 ╬öIDR-GFP.tif
- __MACOSX/Figure8/8D/._confocal Ad-PPAR╬│-HA+Ad-YTHDC1 ╬öIDR-GFP.tif
- Figure8/8D/confocal Ad-PPAR╬│-HA+Ad-YTHDC1 W378A-GFP.tif
- __MACOSX/Figure8/8D/._confocal Ad-PPAR╬│-HA+Ad-YTHDC1 W378A-GFP.tif
- Figure8/8D/confocal Ad-PPAR╬│-HA+Ad-YTHDC1-GFP.tif
- __MACOSX/Figure8/8D/._confocal Ad-PPAR╬│-HA+Ad-YTHDC1-GFP.tif
- Figure8/8C/confocal PPAR╬│-HA+YTHDC1 W378A-GFP.tif
- __MACOSX/Figure8/8C/._confocal PPAR╬│-HA+YTHDC1 W378A-GFP.tif
- Figure8/8C/confocal PPAR╬│-HA+YTHDC1-GFP.tif
- __MACOSX/Figure8/8C/._confocal PPAR╬│-HA+YTHDC1-GFP.tif
- Figure8/8C/confocal PPAR╬│-HA+YTHDC1╬öIDR-GFP.tif
- __MACOSX/Figure8/8C/._confocal PPAR╬│-HA+YTHDC1╬öIDR-GFP.tif
- Figure8/8B/western FLAG.tif
- __MACOSX/Figure8/8B/._western FLAG.tif
- Figure8/8B/Relative PPAR╬│ protein levels.xls
- __MACOSX/Figure8/8B/._Relative PPAR╬│ protein levels.xls
- Figure8/8B/western HA.tif
- __MACOSX/Figure8/8B/._western HA.tif
- Figure8/8B/western GAPDH.tif
- __MACOSX/Figure8/8B/._western GAPDH.tif
- Figure8/8E/relative iBAT weight.xls
- __MACOSX/Figure8/8E/._relative iBAT weight.xls
