# Supplementary material for: YTHDC1 promotes postnatal brown adipose tissue development and thermogenesis by stabilizing PPARγ
Source: EMBO J. 2025 May 12;44(12):3360–80. doi: 10.1038/s44318-025-00460-x (PMC12170836; doi:10.1038/s44318-025-00460-x)
Supplement: Supplementary file 11 — Source data Fig. 8 [file 44318_2025_460_MOESM11_ESM.zip › Figure8/8F/body temperature.xls]

## Sheet: Sheet1
time(min)	flox/flox-Ad-shScramble					BKO-Ad-shScramble					BKO-Ad-shARIH2-1					BKO-Ad-shARIH2-2
0	36.4	37.4	37.2	38.2	37.5	36.7	36.7	37.3	38	38.4	37.6	37.6	37.1	37.7	36.8	37.6	37.2	36.9	36.3	37.1
15	36	36.7	36.3	36.8	35.9	35.6	35.6	35.7	36.5	36.7	36.5	36	34.7	36.1	34.5	36.4	36.2	35.6	35.6	35.1
30	35.4	35.9	35.4	35.7	35.3	33.1	33.4	33.9	33.9	34.5	35.2	34.5	33.1	33.9	32.1	34.9	33.9	33.4	34.4	33.2
60	35.1	34.7	34.4	34.9	34.7	28.6	29.4	30.9	30.4	30.5	33.2	31.7	29.4	31.7	28.6	33.1	30.4	30.4	32.4	29.9
120	34.3	32.4	32	33.2	33.6	15	17.4	20.3	19.2	12.5	28.9	26.7	20	24.6	20.7	28.4	20.9	21.5	26.4	22.8
