# Supplementary material for: YTHDC1 promotes postnatal brown adipose tissue development and thermogenesis by stabilizing PPARγ
Source: EMBO J. 2025 May 12;44(12):3360–80. doi: 10.1038/s44318-025-00460-x (PMC12170836; doi:10.1038/s44318-025-00460-x)
Supplement: Supplementary file 11 — Source data Fig. 8 [file 44318_2025_460_MOESM11_ESM.zip › Figure8/8F/AUC.xls]

## Sheet: Sheet1
flox/flox-Ad-shScramble	BKO-Ad-shScramble	BKO-Ad-shArih2-1	BKO-Ad-shArih2-2
4208.25	3291	3982.5	3954.75
4183.5	3405.75	3825.75	3579.75
4218	3577.5	3466.5	3575.25
4172.25	3539.25	3751.5	3830.25
4128	3362.25	3423.75	3581.25
