# Supplementary material for: YTHDC1 promotes postnatal brown adipose tissue development and thermogenesis by stabilizing PPARγ
Source: EMBO J. 2025 May 12;44(12):3360–80. doi: 10.1038/s44318-025-00460-x (PMC12170836; doi:10.1038/s44318-025-00460-x)
Supplement: Supplementary file 11 — Source data Fig. 8 [file 44318_2025_460_MOESM11_ESM.zip › Figure8/8A/Relative PPAR╬│ protein levels.xls]

## Sheet: Sheet1
PPARγ-HA	+	+	+	+	+
ARIH2-FLAG	-	+	+	+	+
YTHDC1-FLAG	-	-	+	-	-
YTHDC1W378A-FLAG	-	-	-	+	-
YTHDC1 ΔIDR-FLAG	-	-	-	-	+
	1.165	0.526121	0.686857	0.793687	0.500125
	0.93401	0.544786	0.947645	0.827477	0.469175
	0.900993	0.425647	0.664648	0.786105	0.472548
