# Supplementary material for: YTHDC1 promotes postnatal brown adipose tissue development and thermogenesis by stabilizing PPARγ
Source: EMBO J. 2025 May 12;44(12):3360–80. doi: 10.1038/s44318-025-00460-x (PMC12170836; doi:10.1038/s44318-025-00460-x)
Supplement: Supplementary file 11 — Source data Fig. 8 [file 44318_2025_460_MOESM11_ESM.zip › Figure8/8H/relative protein levels.xls]

## Sheet: Sheet1
	flox/flox-Ad-shScramble				BKO-Ad-shScramble				BKO-Ad-shARIH2-1				BKO-Ad-shARIH2-2
PPARγ	1.03422	0.905026	0.885713	1.17504	0.306822	0.342634	0.361746	0.417079	0.947565	0.742197	0.815308	0.689617	0.764035	0.724775	0.621881	0.607237
UCP1	1.12481	0.856001	0.992866	1.02632	0.306902	0.356326	0.40275	0.332471	0.623561	0.659075	0.64695	0.664597	0.69916	0.55032	0.581241	0.615231
OXPHOS	1.27682	1.0146	0.982169	0.72642	0.490396	0.406824	0.380204	0.202635	0.844143	0.650124	0.656173	0.450673	0.857758	0.642313	0.663354	0.461673
ARIH2	0.952825	1.00899	0.936346	1.10184	0.94622	1.11191	1.1101	1.00337	0.493548	0.529671	0.561349	0.5277	0.346989	0.501059	0.338969	0.388365
