# Supplementary material for: YTHDC1 promotes postnatal brown adipose tissue development and thermogenesis by stabilizing PPARγ
Source: EMBO J. 2025 May 12;44(12):3360–80. doi: 10.1038/s44318-025-00460-x (PMC12170836; doi:10.1038/s44318-025-00460-x)
Supplement: Supplementary file 11 — Source data Fig. 8 [file 44318_2025_460_MOESM11_ESM.zip › Figure8/8B/Relative PPAR╬│ protein levels.xls]

## Sheet: Sheet1
Ad-PPARγ-HA	+	+	+	+	+
Ad-ARIH2-FLAG	-	+	+	+	+
Ad-YTHDC1-FLAG	-	-	+	-	-
Ad-YTHDC1W378A-FLAG	-	-	-	+	-
Ad-YTHDC1 ΔIDR-FLAG	-	-	-	-	+
	1.14994	0.291402	1.00879	0.868915	0.270836
	0.935916	0.359052	0.963953	0.860239	0.316032
	0.914143	0.455971	0.867208	0.82775	0.377904
