# Supplementary material for: YTHDC1 promotes postnatal brown adipose tissue development and thermogenesis by stabilizing PPARγ
Source: EMBO J. 2025 May 12;44(12):3360–80. doi: 10.1038/s44318-025-00460-x (PMC12170836; doi:10.1038/s44318-025-00460-x)
Supplement: Supplementary file 11 — Source data Fig. 8 [file 44318_2025_460_MOESM11_ESM.zip › Figure8/8E/relative iBAT weight.xls]

## Sheet: Sheet1
flox/flox-Ad-shScramble	BKO-Ad-shScramble	BKO-Ad-shArih2-1	BKO-Ad-shArih2-2
0.430583	0.226238	0.269362	0.218049
0.321469	0.238967	0.294144	0.229517
0.354645	0.194444	0.271495	0.294359
0.329032	0.221596	0.290104	0.28995
0.303456	0.190099	0.25	0.278409
