# Supplementary material for: YTHDC1 promotes postnatal brown adipose tissue development and thermogenesis by stabilizing PPARγ
Source: EMBO J. 2025 May 12;44(12):3360–80. doi: 10.1038/s44318-025-00460-x (PMC12170836; doi:10.1038/s44318-025-00460-x)
Supplement: Supplementary file 12 — Appendix Figure Source Data [file 44318_2025_460_MOESM12_ESM.zip]

Archive with 262 entries (223 files):
- Figure S2/
- __MACOSX/._Figure S2
- Figure S2/S2F/
- __MACOSX/Figure S2/._S2F
- Figure S2/S2E/
- __MACOSX/Figure S2/._S2E
- Figure S2/S2B/
- __MACOSX/Figure S2/._S2B
- Figure S2/S2C/
- __MACOSX/Figure S2/._S2C
- Figure S2/S2D/
- __MACOSX/Figure S2/._S2D
- Figure S2/S2F/body temperature.xls
- __MACOSX/Figure S2/S2F/._body temperature.xls
- Figure S2/S2F/AUC.xls
- __MACOSX/Figure S2/S2F/._AUC.xls
- Figure S2/S2E/Relative iBAT weight.xls
- __MACOSX/Figure S2/S2E/._Relative iBAT weight.xls
- Figure S2/S2B/σƒ║σ¢áΘë┤σ«Ü.tif
- __MACOSX/Figure S2/S2B/._σƒ║σ¢áΘë┤σ«Ü.tif
- Figure S2/S2C/body weight.xls
- __MACOSX/Figure S2/S2C/._body weight.xls
- Figure S2/S2D/Ucp1-iCre iBAT.tif
- __MACOSX/Figure S2/S2D/._Ucp1-iCre iBAT.tif
- Figure S2/S2D/floxflox iBAT.tif
- __MACOSX/Figure S2/S2D/._floxflox iBAT.tif
- Figure S3/
- __MACOSX/._Figure S3
- Figure S3/S3J/
- __MACOSX/Figure S3/._S3J
- Figure S3/S3C/
- __MACOSX/Figure S3/._S3C
- Figure S3/S3D/
- __MACOSX/Figure S3/._S3D
- Figure S3/S3E/
- __MACOSX/Figure S3/._S3E
- Figure S3/S3B/
- __MACOSX/Figure S3/._S3B
- Figure S3/S3K/
- __MACOSX/Figure S3/._S3K
- Figure S3/S3L/
- __MACOSX/Figure S3/._S3L
- Figure S3/S3I/
- __MACOSX/Figure S3/._S3I
- Figure S3/S3G/
- __MACOSX/Figure S3/._S3G
- Figure S3/S3A/
- __MACOSX/Figure S3/._S3A
- Figure S3/S3F/
- __MACOSX/Figure S3/._S3F
- Figure S3/S3H/
- __MACOSX/Figure S3/._S3H
- Figure S3/S3J/Relative UCP1 protein levels.xls
- __MACOSX/Figure S3/S3J/._Relative UCP1 protein levels.xls
- Figure S3/S3J/western UCP1.tif
- __MACOSX/Figure S3/S3J/._western UCP1.tif
- Figure S3/S3J/western GAPDH.tif
- __MACOSX/Figure S3/S3J/._western GAPDH.tif
- Figure S3/S3C/Relative UCP1 protein levels.xls
- __MACOSX/Figure S3/S3C/._Relative UCP1 protein levels.xls
- Figure S3/S3C/western UCP1.tif
- __MACOSX/Figure S3/S3C/._western UCP1.tif
- Figure S3/S3C/western GAPDH.tif
- __MACOSX/Figure S3/S3C/._western GAPDH.tif
- Figure S3/S3D/ff confocal UCP1.tif
- __MACOSX/Figure S3/S3D/._ff confocal UCP1.tif
- Figure S3/S3D/ff confocal DAPI.tif
- __MACOSX/Figure S3/S3D/._ff confocal DAPI.tif
- Figure S3/S3D/BKO confocal DAPI.tif
- __MACOSX/Figure S3/S3D/._BKO confocal DAPI.tif
- Figure S3/S3D/BKO confocal UCP1.tif
- __MACOSX/Figure S3/S3D/._BKO confocal UCP1.tif
- Figure S3/S3D/Relative fluorescence intensity ratio.xls
- __MACOSX/Figure S3/S3D/._Relative fluorescence intensity ratio.xls
- Figure S3/S3D/BKO confocal Merge.tif
- __MACOSX/Figure S3/S3D/._BKO confocal Merge.tif
- Figure S3/S3D/ff confocal Merge.tif
- __MACOSX/Figure S3/S3D/._ff confocal Merge.tif
- Figure S3/S3E/tissue weight.xls
- __MACOSX/Figure S3/S3E/._tissue weight.xls
- Figure S3/S3B/BKO iBAT oil red.tif
- __MACOSX/Figure S3/S3B/._BKO iBAT oil red.tif
- Figure S3/S3B/ff iBAT oil red.tif
- __MACOSX/Figure S3/S3B/._ff iBAT oil red.tif
- Figure S3/S3B/Quantification of the cellular Oil red O content.xls
- __MACOSX/Figure S3/S3B/._Quantification of the cellular Oil red O content.xls
- Figure S3/S3K/ff confocal UCP1.tif
- __MACOSX/Figure S3/S3K/._ff confocal UCP1.tif
- Figure S3/S3K/ff confocal DAPI.tif
- __MACOSX/Figure S3/S3K/._ff confocal DAPI.tif
- Figure S3/S3K/BKO confocal DAPI.tif
- __MACOSX/Figure S3/S3K/._BKO confocal DAPI.tif
- Figure S3/S3K/BKO confocal UCP1.tif
- __MACOSX/Figure S3/S3K/._BKO confocal UCP1.tif
- Figure S3/S3K/Relative fluorescence intensity ratio.xls
- __MACOSX/Figure S3/S3K/._Relative fluorescence intensity ratio.xls
- Figure S3/S3K/BKO confocal Merge.tif
- __MACOSX/Figure S3/S3K/._BKO confocal Merge.tif
- Figure S3/S3K/ff confocal Merge.tif
- __MACOSX/Figure S3/S3K/._ff confocal Merge.tif
- Figure S3/S3L/tissue weight.xls
- __MACOSX/Figure S3/S3L/._tissue weight.xls
- Figure S3/S3I/BKO oil red.tif
- __MACOSX/Figure S3/S3I/._BKO oil red.tif
- Figure S3/S3I/ff oil red.tif
- __MACOSX/Figure S3/S3I/._ff oil red.tif
- Figure S3/S3I/Quantification of the cellular Oil red O content.xls
- __MACOSX/Figure S3/S3I/._Quantification of the cellular Oil red O content.xls
- Figure S3/S3G/Food intake.xls
- __MACOSX/Figure S3/S3G/._Food intake.xls
- Figure S3/S3A/ff iBAT HE.tif
- __MACOSX/Figure S3/S3A/._ff iBAT HE.tif
- Figure S3/S3A/BKO iBAT HE.tif
- __MACOSX/Figure S3/S3A/._BKO iBAT HE.tif
- Figure S3/S3F/Relative physical activity.xls
- __MACOSX/Figure S3/S3F/._Relative physical activity.xls
- Figure S3/S3H/ff iBAT HE.tif
- __MACOSX/Figure S3/S3H/._ff iBAT HE.tif
- Figure S3/S3H/BKO iBAT HE.tif
- __MACOSX/Figure S3/S3H/._BKO iBAT HE.tif
- Figure S4/
- __MACOSX/._Figure S4
- Figure S4/S4C/
- __MACOSX/Figure S4/._S4C
- Figure S4/S4B/
- __MACOSX/Figure S4/._S4B
- Figure S4/S4A/
- __MACOSX/Figure S4/._S4A
- Figure S4/S4C/FKO-2.tif
- __MACOSX/Figure S4/S4C/._FKO-2.tif
- Figure S4/S4C/FKO-3.tif
- __MACOSX/Figure S4/S4C/._FKO-3.tif
- Figure S4/S4C/FKO-1.tif
- __MACOSX/Figure S4/S4C/._FKO-1.tif
- Figure S4/S4C/ff-1.tif
- __MACOSX/Figure S4/S4C/._ff-1.tif
- Figure S4/S4C/ff-2.tif
- __MACOSX/Figure S4/S4C/._ff-2.tif
- Figure S4/S4C/ff-3.tif
- __MACOSX/Figure S4/S4C/._ff-3.tif
- Figure S4/S4B/FKO-2.tif
- __MACOSX/Figure S4/S4B/._FKO-2.tif
- Figure S4/S4B/FKO-3.tif
- __MACOSX/Figure S4/S4B/._FKO-3.tif
- Figure S4/S4B/FKO-1.tif
- __MACOSX/Figure S4/S4B/._FKO-1.tif
- Figure S4/S4B/ff-1.tif
- __MACOSX/Figure S4/S4B/._ff-1.tif
- Figure S4/S4B/ff-2.tif
- __MACOSX/Figure S4/S4B/._ff-2.tif
- Figure S4/S4B/ff-3.tif
- __MACOSX/Figure S4/S4B/._ff-3.tif
- Figure S4/S4A/FKO-2.tif
- __MACOSX/Figure S4/S4A/._FKO-2.tif
- Figure S4/S4A/FKO-1.tif
- __MACOSX/Figure S4/S4A/._FKO-1.tif
- Figure S4/S4A/ff-1.tif
- __MACOSX/Figure S4/S4A/._ff-1.tif
- Figure S4/S4A/ff-2.tif
- __MACOSX/Figure S4/S4A/._ff-2.tif
- Figure S5/
- __MACOSX/._Figure S5
- Figure S5/S5A/
- __MACOSX/Figure S5/._S5A
- Figure S5/S5B/
- __MACOSX/Figure S5/._S5B
- Figure S5/S5C/
- __MACOSX/Figure S5/._S5C
- Figure S5/S5D/
- __MACOSX/Figure S5/._S5D
- Figure S5/S5A/Relative Pparg mRNA levels.xls
- __MACOSX/Figure S5/S5A/._Relative Pparg mRNA levels.xls
- Figure S5/S5B/Relative Pparg mRNA levels.xls
- __MACOSX/Figure S5/S5B/._Relative Pparg mRNA levels.xls
- Figure S5/S5C/Relative Pparg mRNA levels.xls
- __MACOSX/Figure S5/S5C/._Relative Pparg mRNA levels.xls
- Figure S5/S5D/Relative Pparg mRNA levels.xls
- __MACOSX/Figure S5/S5D/._Relative Pparg mRNA levels.xls
- Figure S6/
- __MACOSX/._Figure S6
- Figure S6/S6A/
- __MACOSX/Figure S6/._S6A
- Figure S6/S6B/
- __MACOSX/Figure S6/._S6B
- Figure S6/S6A/western Input YTHDC1.tif
- __MACOSX/Figure S6/S6A/._western Input YTHDC1.tif
- Figure S6/S6A/western Input PPAR╬│.tif
- __MACOSX/Figure S6/S6A/._western Input PPAR╬│.tif
- Figure S6/S6A/western IB YTHDC1.tif
- __MACOSX/Figure S6/S6A/._western IB YTHDC1.tif
- Figure S6/S6A/western IB PPAR╬│.tif
- __MACOSX/Figure S6/S6A/._western IB PPAR╬│.tif
- Figure S6/S6A/western GAPDH.tif
- __MACOSX/Figure S6/S6A/._western GAPDH.tif
- Figure S6/S6B/western IP FLAG.tif
- __MACOSX/Figure S6/S6B/._western IP FLAG.tif
- Figure S6/S6B/western Input HA.tif
- __MACOSX/Figure S6/S6B/._western Input HA.tif
- Figure S6/S6B/western Input FLAG.tif
- __MACOSX/Figure S6/S6B/._western Input FLAG.tif
- Figure S6/S6B/western IP HA.tif
- __MACOSX/Figure S6/S6B/._western IP HA.tif
- Figure S6/S6B/western GAPDH.tif
- __MACOSX/Figure S6/S6B/._western GAPDH.tif
- Figure S7/
- __MACOSX/._Figure S7
- Figure S7/S7C/
- __MACOSX/Figure S7/._S7C
- Figure S7/S7C/western Input HA.tif
- __MACOSX/Figure S7/S7C/._western Input HA.tif
- Figure S7/S7C/western Input FLAG.tif
- __MACOSX/Figure S7/S7C/._western Input FLAG.tif
- Figure S7/S7C/western IP Ub.tif
- __MACOSX/Figure S7/S7C/._western IP Ub.tif
- Figure S7/S7C/western ╬▓-actin.tif
- __MACOSX/Figure S7/S7C/._western ╬▓-actin.tif
- Figure S7/S7C/western IP HA.tif
- __MACOSX/Figure S7/S7C/._western IP HA.tif
- Figure S8/
- __MACOSX/._Figure S8
- Figure S8/S8A/
- __MACOSX/Figure S8/._S8A
- Figure S8/S8B/
- __MACOSX/Figure S8/._S8B
- Figure S8/S8E/
- __MACOSX/Figure S8/._S8E
- Figure S8/S8D/
- __MACOSX/Figure S8/._S8D
- Figure S8/S8C/
- __MACOSX/Figure S8/._S8C
- Figure S8/S8A/western FLAG.tif
- __MACOSX/Figure S8/S8A/._western FLAG.tif
- Figure S8/S8A/Relative PPAR╬│ protein levels.xls
- __MACOSX/Figure S8/S8A/._Relative PPAR╬│ protein levels.xls
- Figure S8/S8A/western HA.tif
- __MACOSX/Figure S8/S8A/._western HA.tif
- Figure S8/S8A/western GAPDH.tif
- __MACOSX/Figure S8/S8A/._western GAPDH.tif
- Figure S8/S8B/confocal PPAR╬│-HA+YTHDC1 W378A-FLAG.tif
- __MACOSX/Figure S8/S8B/._confocal PPAR╬│-HA+YTHDC1 W378A-FLAG.tif
- Figure S8/S8B/confocal PPAR╬│-HA+YTHDC1 ╬öIDR-FLAG.tif
- __MACOSX/Figure S8/S8B/._confocal PPAR╬│-HA+YTHDC1 ╬öIDR-FLAG.tif
- Figure S8/S8B/confocal PPAR╬│-HA+YTHDC1-FLAG.tif
- __MACOSX/Figure S8/S8B/._confocal PPAR╬│-HA+YTHDC1-FLAG.tif
- Figure S8/S8E/confocal Ad-PPAR╬│-HA+Ad-YTHDC1 ╬öIDR-GFP.tif
- __MACOSX/Figure S8/S8E/._confocal Ad-PPAR╬│-HA+Ad-YTHDC1 ╬öIDR-GFP.tif
- Figure S8/S8E/confocal Ad-PPAR╬│-HA+Ad-YTHDC1-GFP.tif
- __MACOSX/Figure S8/S8E/._confocal Ad-PPAR╬│-HA+Ad-YTHDC1-GFP.tif
- Figure S8/S8E/confocal Ad-PPAR╬│-HA+Ad-YTHDC1  W378A-GFP.tif
- __MACOSX/Figure S8/S8E/._confocal Ad-PPAR╬│-HA+Ad-YTHDC1  W378A-GFP.tif
- Figure S8/S8D/confocal Ad-PPAR╬│-HA+Ad-YTHDC1 ╬öIDR-FLAG.tif
- __MACOSX/Figure S8/S8D/._confocal Ad-PPAR╬│-HA+Ad-YTHDC1 ╬öIDR-FLAG.tif
- Figure S8/S8D/confocal Ad-PPAR╬│-HA+Ad-YTHDC1 W378A-FLAG.tif
- __MACOSX/Figure S8/S8D/._confocal Ad-PPAR╬│-HA+Ad-YTHDC1 W378A-FLAG.tif
- Figure S8/S8D/confocal Ad-PPAR╬│-HA+Ad-YTHDC1-FLAG.tif
- __MACOSX/Figure S8/S8D/._confocal Ad-PPAR╬│-HA+Ad-YTHDC1-FLAG.tif
- Figure S8/S8C/confocal Ad-PPAR╬│-HA+Ad-YTHDC1  ╬öIDR-FLAG.tif
- __MACOSX/Figure S8/S8C/._confocal Ad-PPAR╬│-HA+Ad-YTHDC1  ╬öIDR-FLAG.tif
- Figure S8/S8C/confocal Ad-PPAR╬│-HA+Ad-YTHDC1 W378A-FLAG.tif
- __MACOSX/Figure S8/S8C/._confocal Ad-PPAR╬│-HA+Ad-YTHDC1 W378A-FLAG.tif
- Figure S8/S8C/confocal Ad-PPAR╬│-HA+Ad-YTHDC1-FLAG.tif
- __MACOSX/Figure S8/S8C/._confocal Ad-PPAR╬│-HA+Ad-YTHDC1-FLAG.tif
