# Supplementary material for: YTHDC1 promotes postnatal brown adipose tissue development and thermogenesis by stabilizing PPARγ
Source: EMBO J. 2025 May 12;44(12):3360–80. doi: 10.1038/s44318-025-00460-x (PMC12170836; doi:10.1038/s44318-025-00460-x)
Supplement: Supplementary file 12 — Appendix Figure Source Data [file 44318_2025_460_MOESM12_ESM.zip › Figure S2/S2F/body temperature.xls]

## Sheet: Sheet1
Time at 4℃(min)	Ythdc1flox/flox			Ucp1-iCre+
0	37.5	38	38.2	37.2	37.6	38.3
15	36.1	37.1	36.3	36.5	37	36.7
30	35.4	36	35.2	35.7	36.2	35.4
60	34.1	35.4	34.4	35.1	35	34.2
120	31	34	33.1	33.2	33.4	31.6
