# Supplementary material for: YTHDC1 promotes postnatal brown adipose tissue development and thermogenesis by stabilizing PPARγ
Source: EMBO J. 2025 May 12;44(12):3360–80. doi: 10.1038/s44318-025-00460-x (PMC12170836; doi:10.1038/s44318-025-00460-x)
Supplement: Supplementary file 12 — Appendix Figure Source Data [file 44318_2025_460_MOESM12_ESM.zip › Figure S2/S2F/AUC.xls]

## Sheet: Sheet1
Ythdc1flox/flox	Ucp1-iCre+
4083.75	4205.25
4264.5	4228.5
4164	4121.25
