# Supplementary material for: YTHDC1 promotes postnatal brown adipose tissue development and thermogenesis by stabilizing PPARγ
Source: EMBO J. 2025 May 12;44(12):3360–80. doi: 10.1038/s44318-025-00460-x (PMC12170836; doi:10.1038/s44318-025-00460-x)
Supplement: Supplementary file 12 — Appendix Figure Source Data [file 44318_2025_460_MOESM12_ESM.zip › Figure S2/S2E/Relative iBAT weight.xls]

## Sheet: Sheet1
Ucp1-iCre	Ythdc1flox/flox
0.207563	0.223539
0.203405	0.202034
0.235644	0.194391
0.294894	0.263576
0.290186	0.287653
0.184033	0.299565
