# Supplementary material for: YTHDC1 promotes postnatal brown adipose tissue development and thermogenesis by stabilizing PPARγ
Source: EMBO J. 2025 May 12;44(12):3360–80. doi: 10.1038/s44318-025-00460-x (PMC12170836; doi:10.1038/s44318-025-00460-x)
Supplement: Supplementary file 12 — Appendix Figure Source Data [file 44318_2025_460_MOESM12_ESM.zip › Figure S2/S2C/body weight.xls]

## Sheet: Sheet1
Ucp1-iCre	Ythdc1flox/flox
23.27	24.47
22.91	22.62
20.2	20.68
22.72	22.65
18.85	22.11
26.68	23
