# Supplementary material for: YTHDC1 promotes postnatal brown adipose tissue development and thermogenesis by stabilizing PPARγ
Source: EMBO J. 2025 May 12;44(12):3360–80. doi: 10.1038/s44318-025-00460-x (PMC12170836; doi:10.1038/s44318-025-00460-x)
Supplement: Supplementary file 12 — Appendix Figure Source Data [file 44318_2025_460_MOESM12_ESM.zip › Figure S3/S3J/Relative UCP1 protein levels.xls]

## Sheet: Sheet1
flox/flox	BKO
0.837635	0.168005
1.11506	0.137939
0.955414	0.109072
1.09189	0.134291
