# Supplementary material for: YTHDC1 promotes postnatal brown adipose tissue development and thermogenesis by stabilizing PPARγ
Source: EMBO J. 2025 May 12;44(12):3360–80. doi: 10.1038/s44318-025-00460-x (PMC12170836; doi:10.1038/s44318-025-00460-x)
Supplement: Supplementary file 12 — Appendix Figure Source Data [file 44318_2025_460_MOESM12_ESM.zip › Figure S3/S3C/Relative UCP1 protein levels.xls]

## Sheet: Sheet1
flox/flox	BKO
1.1437	0.135653
1.0085	0.0876859
0.898206	0.218977
0.94959	0.231978
