# Supplementary material for: YTHDC1 promotes postnatal brown adipose tissue development and thermogenesis by stabilizing PPARγ
Source: EMBO J. 2025 May 12;44(12):3360–80. doi: 10.1038/s44318-025-00460-x (PMC12170836; doi:10.1038/s44318-025-00460-x)
Supplement: Supplementary file 12 — Appendix Figure Source Data [file 44318_2025_460_MOESM12_ESM.zip › Figure S3/S3D/Relative fluorescence intensity ratio.xls]

## Sheet: Sheet1
flox/flox	BKO
0.98533	0.0891651
0.863038	0.120689
1.14573	0.0777975
1.05231	0.053321
0.953584	0.181094
