# Supplementary material for: YTHDC1 promotes postnatal brown adipose tissue development and thermogenesis by stabilizing PPARγ
Source: EMBO J. 2025 May 12;44(12):3360–80. doi: 10.1038/s44318-025-00460-x (PMC12170836; doi:10.1038/s44318-025-00460-x)
Supplement: Supplementary file 12 — Appendix Figure Source Data [file 44318_2025_460_MOESM12_ESM.zip › Figure S3/S3E/tissue weight.xls]

## Sheet: Sheet1
	flox/flox								BKO
iWAT	1.03523	0.964437	1.09407	0.897266	1.37275	0.841543	0.966979	1.01936	1.51192	0.999174	0.714023	0.893559	1.15368	1.18404	1.14003	1.14602
eWAT	2.28491	1.50339	1.03521	1.18906	1.96532	1.21329	1.26947	1.37823	0.966019	1.26529	0.877241	0.903609	1.62072	1.71127	1.40747	1.59061
