# Supplementary material for: YTHDC1 promotes postnatal brown adipose tissue development and thermogenesis by stabilizing PPARγ
Source: EMBO J. 2025 May 12;44(12):3360–80. doi: 10.1038/s44318-025-00460-x (PMC12170836; doi:10.1038/s44318-025-00460-x)
Supplement: Supplementary file 12 — Appendix Figure Source Data [file 44318_2025_460_MOESM12_ESM.zip › Figure S3/S3B/Quantification of the cellular Oil red O content.xls]

## Sheet: Sheet1
flox/flox	BKO
1.11508	1.73093
1.23163	1.91073
0.689058	1.3868
0.935651	1.89571
1.02859	1.88338
