# Supplementary material for: YTHDC1 promotes postnatal brown adipose tissue development and thermogenesis by stabilizing PPARγ
Source: EMBO J. 2025 May 12;44(12):3360–80. doi: 10.1038/s44318-025-00460-x (PMC12170836; doi:10.1038/s44318-025-00460-x)
Supplement: Supplementary file 12 — Appendix Figure Source Data [file 44318_2025_460_MOESM12_ESM.zip › Figure S3/S3K/Relative fluorescence intensity ratio.xls]

## Sheet: Sheet1
flox/flox	BKO
0.969117	0.0783622
0.732091	0.0354283
0.86817	0.0023699
1.12945	0.00095634
1.30117	0.0668361
