# Supplementary material for: YTHDC1 promotes postnatal brown adipose tissue development and thermogenesis by stabilizing PPARγ
Source: EMBO J. 2025 May 12;44(12):3360–80. doi: 10.1038/s44318-025-00460-x (PMC12170836; doi:10.1038/s44318-025-00460-x)
Supplement: Supplementary file 12 — Appendix Figure Source Data [file 44318_2025_460_MOESM12_ESM.zip › Figure S3/S3G/Food intake.xls]

## Sheet: Sheet1
	flox/flox	BKO
	4.57439	4.42328
	4.09537	5.08172
	2.72587	3.1986
	3.64984	4.16639
	3.72338	3.29261
	2.75702	4.08527
	2.27116	3.16512
	3.96367	3.71642
