# Supplementary material for: YTHDC1 promotes postnatal brown adipose tissue development and thermogenesis by stabilizing PPARγ
Source: EMBO J. 2025 May 12;44(12):3360–80. doi: 10.1038/s44318-025-00460-x (PMC12170836; doi:10.1038/s44318-025-00460-x)
Supplement: Supplementary file 12 — Appendix Figure Source Data [file 44318_2025_460_MOESM12_ESM.zip › Figure S3/S3F/Relative physical activity.xls]

## Sheet: Sheet1
	flox/flox	BKO
	1.17023	1.17373
	1.02254	1.25574
	0.986252	1.26382
	1.19528	1.80896
	1.03887	2.03981
	0.777974	1.72308
	0.840408	1.63523
	0.968443	1.56713
