# Supplementary material for: YTHDC1 promotes postnatal brown adipose tissue development and thermogenesis by stabilizing PPARγ
Source: EMBO J. 2025 May 12;44(12):3360–80. doi: 10.1038/s44318-025-00460-x (PMC12170836; doi:10.1038/s44318-025-00460-x)
Supplement: Supplementary file 12 — Appendix Figure Source Data [file 44318_2025_460_MOESM12_ESM.zip › Figure S5/S5A/Relative Pparg mRNA levels.xls]

## Sheet: Sheet1
flox/flox	BKO
0.673553	1.07913
0.655135	1.45383
1.14859	0.524809
1.27444	1.19737
0.687706	0.78451
0.742192	1.31938
1.39461	1.31938
0.992999	1.53673
1.42392	0.499953
1.00686	1.53673
