# Supplementary material for: YTHDC1 promotes postnatal brown adipose tissue development and thermogenesis by stabilizing PPARγ
Source: EMBO J. 2025 May 12;44(12):3360–80. doi: 10.1038/s44318-025-00460-x (PMC12170836; doi:10.1038/s44318-025-00460-x)
Supplement: Supplementary file 12 — Appendix Figure Source Data [file 44318_2025_460_MOESM12_ESM.zip › Figure S5/S5B/Relative Pparg mRNA levels.xls]

## Sheet: Sheet1
flox/flox	FKO
1.34662	0.823213
0.985781	1.23058
0.800703	1.1014
0.846357	0.972209
1.02054	0.992637
