# Supplementary material for: YTHDC1 promotes postnatal brown adipose tissue development and thermogenesis by stabilizing PPARγ
Source: EMBO J. 2025 May 12;44(12):3360–80. doi: 10.1038/s44318-025-00460-x (PMC12170836; doi:10.1038/s44318-025-00460-x)
Supplement: Supplementary file 12 — Appendix Figure Source Data [file 44318_2025_460_MOESM12_ESM.zip › Figure S5/S5C/Relative Pparg mRNA levels.xls]

## Sheet: Sheet1
flox/flox	FKO
1.3055	1.12086
1.18477	0.962329
0.84945	1.10543
0.724271	1.35154
0.936014	0.661862
