# Supplementary material for: YTHDC1 promotes postnatal brown adipose tissue development and thermogenesis by stabilizing PPARγ
Source: EMBO J. 2025 May 12;44(12):3360–80. doi: 10.1038/s44318-025-00460-x (PMC12170836; doi:10.1038/s44318-025-00460-x)
Supplement: Supplementary file 12 — Appendix Figure Source Data [file 44318_2025_460_MOESM12_ESM.zip › Figure S5/S5D/Relative Pparg mRNA levels.xls]

## Sheet: Sheet1
flox/flox	FKO
1.27537	1.36691
1.32953	0.722425
0.83562	1.16548
0.790545	0.883266
0.768928	0.801581
