# Supplementary material for: YTHDC1 promotes postnatal brown adipose tissue development and thermogenesis by stabilizing PPARγ
Source: EMBO J. 2025 May 12;44(12):3360–80. doi: 10.1038/s44318-025-00460-x (PMC12170836; doi:10.1038/s44318-025-00460-x)
Supplement: Supplementary file 12 — Appendix Figure Source Data [file 44318_2025_460_MOESM12_ESM.zip › Figure S8/S8A/Relative PPAR╬│ protein levels.xls]

## Sheet: Sheet1
	Ad-PPARγ-HA	+	+	+	+	+
	Ad-ARIH2-FLAG	-	+	+	+	+
	Ad-YTHDC1-FLAG	-	-	+	-	-
	Ad-YTHDC1W378A-FLAG	-	-	-	+	-
	Ad-YTHDC1 ΔIDR-FLAG	-	-	-	-	+
		1.27843	0.263046	0.742641	0.912786	0.419165
		0.721641	0.282318	0.833766	0.820366	0.31227
		0.999927	0.43466	0.773854	0.838051	0.569594
